# Supplementary material for: Comparative genomics of Pseudomonas paraeruginosa
Source: J Bacteriol. 2025 Jul 25;207(8):e00149-25. doi: 10.1128/jb.00149-25 (PMC12369383; doi:10.1128/jb.00149-25)
Supplement: Table S1 — Genomes of P. paraeruginosa compared to PA7 [file jb.00149-25-s0003.xlsx]

## Sheet: Sheet1
	strain	PA7 locus_tag	RGP	PAO1	pae413	pae832	pae802	pae815	WH-SGI-V-07072	PABL043	WH-SGI-V-07064	WH-SGI-V-07370	14ARS_NKI0055	14ARS-STU0205	PSA00588	PSA00579	WH-SGI-V-07618	WH-SGI-V-07055	PSA00730	13ARS_VSM0177	13ARS_VSM0105	515477*	PSA01132	14ARS-GMH0014	20DM006058	MRSN8141	MRSN6241	EML528	AZPAE14941	NCTC13628	AUS217	A39-1	EML548	ATCC_9027	PaG5	Pa5196	PSA-BAB-IMI-102527	PSA-BAB-IMI-102528	AZPAE15042	PSA00066	PSA00985	PSA00922	PSA00320	ARLG-10319	PSA00554	13ARS_BGH0067	ARLG-10516	AZPAE14901	MAZ105
	accession #	CP000744		AE004091	JAOYTE	JAPHNP	JAPHNN	JAPHNO	LLLP	QVCZ	LLLN	LLNU	DAFSIH	DAFSEE	JADTND	JADTNK	LLQP	LLKZ	JADTJK	DAFSJQ	DAFSJC	MPUW	JAEHZT	DAFSFU	DAFOAA	RXTD	RXTL	LFXS	JTRA	CAADJR	NSZD	CP068238	LFXR	PDLX	JAVRMG	JAOWAL	STND	STNE	CP041354 (-355 plasmid)	JADSRG	JAEIEF	JADTZD	JADSMN	DAHNZL	JADTNV	DAFSKO	DAHNZY	JTSO	JASLJQ
	genome	complete		complete	draft	draft	draft	draft	draft	draft	draft	draft	draft	draft	draft	draft	draft	draft	draft	draft	draft	draft	draft	draft	draft	draft	draft	draft	draft	draft	draft	complete	draft	draft	draft	draft	draft	draft	complete	draft	draft	draft	draft	draft	draft	draft	draft	draft	draft
	GCA_	GCA_000017205.1		GCA_000006765.1	GCA_026284155.1	GCA_026191435.1	GCA_026191415.1	GCA_026191395.1	GCA_001449385.1	GCA_003411505.2	GCA_001450465.1	GCA_001449465.1	GCA_021711395.1	GCA_021709335.1	GCA_016091815.1	GCA_016092605.1	GCA_001451945.1	GCA_001450355.1	GCA_016089855.1	GCA_021712115.1	GCA_021711855.1	GCA_001909445.1	GCA_015737175.1	GCA_021710075.1	GCA_021587025.1	GCA_003968475.1	GCA_003968155.1	GCA_001280755.1	GCA_000789725.1	GCA_900706985.1	GCA_003839875.1	GCA_016743035.1	GCA_001280765.1	GCA_002563335.1	GCA_031854345.1	GCA_025717095.1	GCA_023909775.1	GCA_023909765.1	GCA_006971785.1	GCA_015738385.1	GCA_016343305.1	GCA_016009815.1	GCA_015733525.1	GCA_023943815.1	GCA_016092795.1	GCA_021712595.1	GCA_023944035.1	GCA_000791105.1	GCA_030131645.1
	serotype	O12			O12	O12	O12	O12	O12	O12	O12	O12	O11	O11	O12	O12	O12	O12	O12	O12	O12	O12	O12	O12	O12	O12	O12	O12	O12	O1-like	O1-like	O1-like	O1-like	O1-like	O1-like	O11/O12	O11/O12	O11/O12	O11/O12	O11/O12	O11/O12	O11/O12	O11/O12	O11/O12	O11/O12	O11	O11	O4-like	O4-like
	source	burn		unspecified	wound	burn	burn	burn	hospital	blood	hospital	hospital	unspecified	unspecified	urine	urine	hospital	hospital	wound	unspecified	unspecified	human	blood	unspecified	unspecified	respiratory	wound	unspecified	intra-abdominal tract infection	unspecified	pool	soil	unspecified	outer ear	unspecified	rectal	pulmonary	pulmonary	urinary tract infection	sputum	sputum	urine	sputum	respiratory	sputum	unspecified	respiratory	intra-abdominal tract infection	rhizosphere
PA7 start	PA7 protein_id	Argentina		unspecified	Argentina	Argentina	Argentina	Argentina	USA	USA	USA	France	unspecified	unspecified	USA	USA	USA	USA	USA	unspecified	unspecified	USA	USA	unspecified	unspecified	USA	USA	Germany	Hong Kong	unspecified	Australia	China	unspecified	Australia	France	Canada	Netherlands	Netherlands	Germany	USA	USA	USA	USA	USA	USA	unspecified	USA	India	Mexico
482	ABR86781.2	PSPA7_0001		PA0001|97.9|1.0|1.0	OH118_RS04175|100.0|1.0|1.0	OH117_RS11050|100.0|1.0|1.0	OH116_RS09165|100.0|1.0|1.0	OH115_RS14110|100.0|1.0|1.0	AO898_28255|100.0|1.0|1.0	DZ922_RS13310|100.0|1.0|1.0	AO896_26525|100.0|1.0|1.0	AO955_30640|100.0|1.0|1.0	L6B08_19025|100.0|1.0|1.0	L6A01_30320|100.0|1.0|1.0	I5K76_01480|99.8|1.0|1.0	I5L42_09250|99.2|1.0|1.0	APA44_07260|99.8|1.0|1.0	AO882_17175|99.8|1.0|1.0	I5J77_03320|99.8|1.0|1.0	L6B57_12455|99.8|1.0|1.0	L6B26_13635|99.8|1.0|1.0	BH596_01585|99.8|1.0|1.0	JEY13_09095|99.8|1.0|1.0	L6A07_22130|99.8|1.0|1.0	L3677_006127|99.8|1.0|1.0	DY932_01105|99.8|1.0|1.0	DY940_01105|99.8|1.0|1.0	AOA68_RS00005|99.8|1.0|1.0	NS57_RS10410|99.8|1.0|1.0	NCTC13628_02230|100.0|1.0|1.0	IPC241_00895|100.0|1.0|1.0	-	AOA67_RS00005|100.0|1.0|1.0	CRX61_RS09760|100.0|1.0|1.0	RNH99_07855|100.0|1.0|1.0	ODQ13_10430|100.0|1.0|1.0	FA227_00900|100.0|1.0|1.0	FA228_10405|100.0|1.0|1.0	IHMA87_00001|100.0|1.0|1.0	I5E49_16445|100.0|1.0|1.0	JEZ88_07215|100.0|1.0|1.0	I5R08_25260|100.0|1.0|1.0	I4944_18400|100.0|1.0|1.0	NIA61_006423|100.0|1.0|1.0	I5L13_03085|100.0|1.0|1.0	L6B76_24430|100.0|1.0|1.0	NIA64_006230|100.0|1.0|1.0	NS17_RS08155|99.6|1.0|1.0	P0F76_06205|99.6|1.0|1.0
2055	ABR85088.1	PSPA7_0002		PA0002|99.2|1.0|1.0	OH118_RS04170|100.0|1.0|1.0	OH117_RS11045|100.0|1.0|1.0	OH116_RS09160|100.0|1.0|1.0	OH115_RS14105|100.0|1.0|1.0	AO898_28260|100.0|1.0|1.0	DZ922_RS13315|100.0|1.0|1.0	AO896_26520|100.0|1.0|1.0	AO955_30645|100.0|1.0|1.0	L6B08_19030|100.0|1.0|1.0	L6A01_30325|100.0|1.0|1.0	I5K76_01485|100.0|1.0|1.0	I5L42_09245|100.0|1.0|1.0	APA44_07255|100.0|1.0|1.0	AO882_17170|100.0|1.0|1.0	I5J77_03325|100.0|1.0|1.0	L6B57_12460|100.0|1.0|1.0	L6B26_13640|100.0|1.0|1.0	BH596_01590|100.0|1.0|1.0	JEY13_09090|100.0|1.0|1.0	L6A07_22135|100.0|1.0|1.0	L3677_006128|99.7|1.0|1.0	DY932_01110|100.0|1.0|1.0	DY940_01110|100.0|1.0|1.0	AOA68_RS00010|100.0|1.0|1.0	NS57_RS10415|100.0|1.0|1.0	NCTC13628_02229|99.7|1.0|1.0	IPC241_00900|99.7|1.0|1.0	JHW37_00010|99.7|1.0|1.0	AOA67_RS00010|99.7|1.0|1.0	CRX61_RS09755|99.7|1.0|1.0	RNH99_07850|99.7|1.0|1.0	ODQ13_10435|99.7|1.0|1.0	FA227_00905|99.7|1.0|1.0	FA228_10400|99.7|1.0|1.0	IHMA87_00002|99.7|1.0|1.0	I5E49_16450|99.7|1.0|1.0	JEZ88_07210|99.7|1.0|1.0	I5R08_25255|99.7|1.0|1.0	I4944_18405|99.7|1.0|1.0	NIA61_006424|99.7|1.0|1.0	I5L13_03090|99.7|1.0|1.0	L6B76_24435|99.7|1.0|1.0	NIA64_006231|99.7|1.0|1.0	NS17_RS08160|99.5|1.0|1.0	P0F76_06200|99.5|1.0|1.0
3168	ABR82369.1	PSPA7_0003		PA0003|99.2|1.0|1.0	-	-	-	-	AO898_28265|100.0|1.0|1.0	-	AO896_26515|100.0|1.0|1.0	AO955_30650|100.0|1.0|1.0	L6B08_19035|100.0|1.0|1.0	L6A01_30330|100.0|1.0|1.0	I5K76_01490|99.7|1.0|1.0	I5L42_09240|99.7|1.0|1.0	APA44_07250|99.7|1.0|1.0	AO882_17165|99.7|1.0|1.0	I5J77_03330|99.7|1.0|1.0	L6B57_12465|99.7|1.0|1.0	L6B26_13645|99.7|1.0|1.0	-	JEY13_09085|99.7|1.0|1.0	L6A07_22140|99.7|1.0|1.0	L3677_006129|99.7|1.0|1.0	DY932_01115|100.0|1.0|1.0	DY940_01115|100.0|1.0|1.0	-	-	NCTC13628_02228|100.0|1.0|1.0	-	JHW37_00015|100.0|1.0|1.0	-	-	-	-	FA227_00910|100.0|1.0|1.0	FA228_10395|100.0|1.0|1.0	IHMA87_00003|100.0|1.0|1.0	I5E49_16455|100.0|1.0|1.0	JEZ88_07205|100.0|1.0|1.0	I5R08_25250|100.0|1.0|1.0	I4944_18410|100.0|1.0|1.0	NIA61_006425|100.0|1.0|1.0	I5L13_03095|100.0|1.0|1.0	L6B76_24440|100.0|1.0|1.0	NIA64_006232|100.0|1.0|1.0	-	-
4274	ABR81251.1	PSPA7_0004		PA0004|99.1|1.0|1.0	OH118_RS04160|100.0|1.0|1.0	OH117_RS11035|100.0|1.0|1.0	OH116_RS09150|100.0|1.0|1.0	OH115_RS14095|100.0|1.0|1.0	AO898_28270|100.0|1.0|1.0	DZ922_RS13325|100.0|1.0|1.0	AO896_26510|100.0|1.0|1.0	AO955_30655|100.0|1.0|1.0	L6B08_19040|100.0|1.0|1.0	L6A01_14605|100.0|1.0|1.0	I5K76_01495|99.6|1.0|1.0	I5L42_09235|100.0|1.0|1.0	APA44_07245|100.0|1.0|1.0	AO882_17160|99.9|1.0|1.0	I5J77_03335|100.0|1.0|1.0	L6B57_12470|100.0|1.0|1.0	L6B26_13650|100.0|1.0|1.0	BH596_01600|100.0|1.0|1.0	JEY13_09080|100.0|1.0|1.0	L6A07_22145|100.0|1.0|1.0	L3677_006130|99.9|1.0|1.0	DY932_01120|99.9|1.0|1.0	DY940_01120|99.9|1.0|1.0	AOA68_RS00020|100.0|1.0|1.0	NS57_RS10425|99.9|1.0|1.0	NCTC13628_02227|100.0|1.0|1.0	IPC241_00910|100.0|1.0|1.0	JHW37_00020|100.0|1.0|1.0	AOA67_RS00020|100.0|1.0|1.0	CRX61_RS09745|100.0|1.0|1.0	RNH99_07840|100.0|1.0|1.0	ODQ13_10445|100.0|1.0|1.0	FA227_00915|100.0|1.0|1.0	FA228_10390|100.0|1.0|1.0	IHMA87_00004|100.0|1.0|1.0	I5E49_16460|100.0|1.0|1.0	JEZ88_07200|100.0|1.0|1.0	I5R08_25245|100.0|1.0|1.0	I4944_18415|100.0|1.0|1.0	NIA61_006426|100.0|1.0|1.0	I5L13_03100|100.0|1.0|1.0	L6B76_24445|100.0|1.0|1.0	NIA64_006233|100.0|1.0|1.0	NS17_RS08170|100.0|1.0|1.0	P0F76_06190|100.0|1.0|1.0
7025	ABR81214.1	PSPA7_0005		PA0005|96.9|1.0|1.0	OH118_RS04155|100.0|1.0|1.0	OH117_RS11030|100.0|1.0|1.0	OH116_RS09145|100.0|1.0|1.0	OH115_RS14090|100.0|1.0|1.0	AO898_28275|100.0|1.0|1.0	DZ922_RS13330|100.0|1.0|1.0	AO896_26505|100.0|1.0|1.0	AO955_30660|100.0|1.0|1.0	L6B08_19045|100.0|1.0|1.0	L6A01_14610|100.0|1.0|1.0	I5K76_01500|99.6|1.0|1.0	I5L42_09230|99.6|1.0|1.0	APA44_07240|99.6|1.0|1.0	AO882_17155|99.6|1.0|1.0	I5J77_03340|99.6|1.0|1.0	L6B57_12475|99.6|1.0|1.0	L6B26_13655|99.6|1.0|1.0	BH596_01605|99.6|1.0|1.0	JEY13_09075|99.6|1.0|1.0	L6A07_22150|99.6|1.0|1.0	L3677_006131|100.0|1.0|1.0	DY932_01125|100.0|1.0|1.0	DY940_01125|100.0|1.0|1.0	AOA68_RS00025|100.0|1.0|1.0	NS57_RS10430|100.0|1.0|1.0	NCTC13628_02226|100.0|1.0|1.0	IPC241_00915|100.0|1.0|1.0	JHW37_00025|100.0|1.0|1.0	AOA67_RS00025|100.0|1.0|1.0	CRX61_RS09740|100.0|1.0|1.0	RNH99_07835|100.0|1.0|1.0	ODQ13_10450|100.0|1.0|1.0	FA227_00920|100.0|1.0|1.0	FA228_10385|100.0|1.0|1.0	IHMA87_00005|100.0|1.0|1.0	I5E49_16465|100.0|1.0|1.0	JEZ88_07195|100.0|1.0|1.0	I5R08_25240|100.0|1.0|1.0	I4944_18420|100.0|1.0|1.0	NIA61_006427|100.0|1.0|1.0	I5L13_03105|100.0|1.0|1.0	L6B76_24450|100.0|1.0|1.0	NIA64_006234|100.0|1.0|1.0	NS17_RS08175|100.0|1.0|1.0	P0F76_06185|100.0|1.0|1.0
7810	ABR84984.2	PSPA7_0006		PA0006|97.8|1.0|1.0	OH118_RS04150|100.0|1.0|1.0	OH117_RS11025|100.0|1.0|1.0	OH116_RS09140|100.0|1.0|1.0	OH115_RS14085|100.0|1.0|1.0	AO898_28280|100.0|1.0|1.0	DZ922_RS13335|100.0|1.0|1.0	AO896_26500|100.0|1.0|1.0	AO955_30665|100.0|1.0|1.0	L6B08_19050|100.0|1.0|1.0	L6A01_14615|100.0|1.0|1.0	I5K76_01505|99.4|1.0|1.0	I5L42_09225|99.4|1.0|1.0	APA44_07235|99.4|1.0|1.0	AO882_17150|99.4|1.0|1.0	I5J77_03345|99.4|1.0|1.0	L6B57_12480|99.4|1.0|1.0	L6B26_13660|99.4|1.0|1.0	BH596_01610|99.4|1.0|1.0	JEY13_09070|99.4|1.0|1.0	L6A07_22155|99.4|1.0|1.0	L3677_006132|100.0|1.0|1.0	DY932_01130|100.0|1.0|1.0	DY940_01130|100.0|1.0|1.0	AOA68_RS00030|100.0|1.0|1.0	NS57_RS10435|100.0|1.0|1.0	NCTC13628_02225|100.0|1.0|1.0	IPC241_00920|100.0|1.0|1.0	JHW37_00030|100.0|1.0|1.0	AOA67_RS00030|100.0|1.0|1.0	CRX61_RS09735|100.0|1.0|1.0	RNH99_07830|100.0|1.0|1.0	ODQ13_10455|100.0|1.0|1.0	FA227_00925|100.0|1.0|1.0	FA228_10380|100.0|1.0|1.0	IHMA87_00006|100.0|1.0|1.0	I5E49_16470|100.0|1.0|1.0	JEZ88_07190|100.0|1.0|1.0	I5R08_25235|100.0|1.0|1.0	I4944_18425|100.0|1.0|1.0	NIA61_006428|100.0|1.0|1.0	I5L13_03110|100.0|1.0|1.0	L6B76_24455|100.0|1.0|1.0	NIA64_006235|100.0|1.0|1.0	NS17_RS08180|100.0|1.0|1.0	P0F76_06180|100.0|1.0|1.0
8691	ABR86654.1	PSPA7_0008		PA0008|96.6|1.0|1.0	OH118_RS04140|100.0|1.0|1.0	OH117_RS11015|100.0|1.0|1.0	OH116_RS09130|100.0|1.0|1.0	OH115_RS14075|100.0|1.0|1.0	AO898_28285|100.0|1.0|1.0	DZ922_RS13340|100.0|1.0|1.0	AO896_26495|100.0|1.0|1.0	AO955_30670|100.0|1.0|1.0	L6B08_19060|99.9|1.0|1.0	L6A01_14625|99.9|1.0|1.0	I5K76_01510|99.1|1.0|1.0	I5L42_09220|99.0|1.0|1.0	APA44_07230|99.4|1.0|1.0	AO882_17145|99.4|1.0|1.0	I5J77_03350|99.4|1.0|1.0	L6B57_12485|99.4|1.0|1.0	L6B26_13665|99.4|1.0|1.0	BH596_01615|99.4|1.0|1.0	JEY13_09065|99.4|1.0|1.0	L6A07_22160|99.4|1.0|1.0	L3677_006133|100.0|1.0|1.0	DY932_01140|100.0|1.0|1.0	DY940_01140|100.0|1.0|1.0	AOA68_RS00035|100.0|1.0|1.0	NS57_RS10440|100.0|1.0|1.0	NCTC13628_02224|99.3|1.0|1.0	IPC241_00925|99.3|1.0|1.0	JHW37_00035|99.3|1.0|1.0	AOA67_RS00035|99.3|1.0|1.0	CRX61_RS09730|99.3|1.0|1.0	RNH99_07820|99.3|1.0|1.0	ODQ13_10465|99.3|1.0|1.0	FA227_00930|99.3|1.0|1.0	FA228_10375|99.3|1.0|1.0	IHMA87_00007|99.3|1.0|1.0	I5E49_16475|99.3|1.0|1.0	JEZ88_07185|99.3|1.0|1.0	I5R08_25230|99.3|1.0|1.0	I4944_18430|99.3|1.0|1.0	NIA61_006429|99.3|1.0|1.0	I5L13_03115|99.3|1.0|1.0	L6B76_24460|99.3|1.0|1.0	NIA64_006236|99.3|1.0|1.0	NS17_RS08185|99.3|1.0|1.0	P0F76_06170|99.3|1.0|1.0
10745	ABR85958.1	PSPA7_0009		PA0009|99.4|1.0|1.0	OH118_RS04135|100.0|1.0|1.0	OH117_RS11010|100.0|1.0|1.0	OH116_RS09125|100.0|1.0|1.0	OH115_RS14070|100.0|1.0|1.0	AO898_28290|100.0|1.0|1.0	DZ922_RS13345|100.0|1.0|1.0	AO896_26490|100.0|1.0|1.0	AO955_30675|100.0|1.0|1.0	L6B08_19065|100.0|1.0|1.0	L6A01_14630|100.0|1.0|1.0	I5K76_01515|100.0|1.0|1.0	I5L42_09215|100.0|1.0|1.0	APA44_07225|100.0|1.0|1.0	AO882_17140|100.0|1.0|1.0	I5J77_03355|100.0|1.0|1.0	L6B57_12490|100.0|1.0|1.0	L6B26_13670|100.0|1.0|1.0	BH596_01620|100.0|1.0|1.0	JEY13_09060|100.0|1.0|1.0	L6A07_22165|100.0|1.0|1.0	L3677_006134|100.0|1.0|1.0	DY932_01145|100.0|1.0|1.0	DY940_01145|100.0|1.0|1.0	AOA68_RS00040|100.0|1.0|1.0	NS57_RS10445|100.0|1.0|1.0	NCTC13628_02223|100.0|1.0|1.0	IPC241_00930|100.0|1.0|1.0	JHW37_00040|100.0|1.0|1.0	AOA67_RS00040|100.0|1.0|1.0	CRX61_RS09725|100.0|1.0|1.0	RNH99_07815|100.0|1.0|1.0	ODQ13_10470|100.0|1.0|1.0	FA227_00935|100.0|1.0|1.0	FA228_10370|100.0|1.0|1.0	IHMA87_00008|100.0|1.0|1.0	I5E49_16480|100.0|1.0|1.0	JEZ88_07180|100.0|1.0|1.0	I5R08_25225|100.0|1.0|1.0	I4944_18435|100.0|1.0|1.0	NIA61_006430|100.0|1.0|1.0	I5L13_03120|100.0|1.0|1.0	L6B76_24465|100.0|1.0|1.0	NIA64_006237|100.0|1.0|1.0	NS17_RS08190|100.0|1.0|1.0	P0F76_06165|100.0|1.0|1.0
11797	ABR83450.1	PSPA7_0010		PA0010|98.4|1.0|1.0	OH118_RS04130|100.0|1.0|1.0	OH117_RS11005|100.0|1.0|1.0	OH116_RS09120|100.0|1.0|1.0	OH115_RS14065|100.0|1.0|1.0	AO898_28295|100.0|1.0|1.0	DZ922_RS13350|100.0|1.0|1.0	AO896_26485|100.0|1.0|1.0	AO955_30680|100.0|1.0|1.0	L6B08_19070|100.0|1.0|1.0	L6A01_14635|100.0|1.0|1.0	I5K76_01520|99.5|1.0|1.0	I5L42_09210|99.5|1.0|1.0	APA44_07220|99.5|1.0|1.0	AO882_17135|99.5|1.0|1.0	I5J77_03360|99.5|1.0|1.0	L6B57_12495|99.5|1.0|1.0	L6B26_13675|99.5|1.0|1.0	BH596_01625|99.5|1.0|1.0	JEY13_09055|99.5|1.0|1.0	L6A07_22170|99.5|1.0|1.0	L3677_006135|100.0|1.0|1.0	DY932_01150|100.0|1.0|1.0	DY940_01150|100.0|1.0|1.0	AOA68_RS00045|100.0|1.0|1.0	NS57_RS10450|100.0|1.0|1.0	NCTC13628_02222|100.0|1.0|1.0	IPC241_00935|100.0|1.0|1.0	JHW37_00045|100.0|1.0|1.0	AOA67_RS00045|100.0|1.0|1.0	CRX61_RS09720|100.0|1.0|1.0	RNH99_07810|100.0|1.0|1.0	ODQ13_10475|99.5|1.0|1.0	FA227_00940|99.5|1.0|1.0	FA228_10365|99.5|1.0|1.0	IHMA87_00009|99.5|1.0|1.0	I5E49_16485|99.5|1.0|1.0	JEZ88_07175|99.5|1.0|1.0	I5R08_25220|99.5|1.0|1.0	I4944_18440|99.5|1.0|1.0	NIA61_006431|99.5|1.0|1.0	I5L13_03125|99.5|1.0|1.0	L6B76_24470|99.5|1.0|1.0	NIA64_006238|99.5|1.0|1.0	NS17_RS08195|99.5|1.0|1.0	P0F76_06160|99.5|1.0|1.0
12625	ABR82820.1	PSPA7_0011		PA0011|98.3|1.0|1.0	OH118_RS04125|100.0|1.0|1.0	OH117_RS11000|100.0|1.0|1.0	OH116_RS09115|100.0|1.0|1.0	OH115_RS14060|100.0|1.0|1.0	AO898_28300|100.0|1.0|1.0	DZ922_RS13355|100.0|1.0|1.0	AO896_26480|100.0|1.0|1.0	AO955_30685|100.0|1.0|1.0	L6B08_19075|100.0|1.0|1.0	L6A01_14640|100.0|1.0|1.0	I5K76_01525|100.0|1.0|1.0	I5L42_09205|100.0|1.0|1.0	APA44_07215|100.0|1.0|1.0	AO882_17130|100.0|1.0|1.0	I5J77_03365|100.0|1.0|1.0	L6B57_12500|100.0|1.0|1.0	L6B26_13680|100.0|1.0|1.0	BH596_01630|100.0|1.0|1.0	JEY13_09050|100.0|1.0|1.0	L6A07_22175|100.0|1.0|1.0	L3677_006136|100.0|1.0|1.0	DY932_01155|100.0|1.0|1.0	DY940_01155|100.0|1.0|1.0	AOA68_RS00050|100.0|1.0|1.0	NS57_RS10455|100.0|1.0|1.0	NCTC13628_02221|100.0|1.0|1.0	IPC241_00940|100.0|1.0|1.0	JHW37_00050|100.0|1.0|1.0	AOA67_RS00050|100.0|1.0|1.0	CRX61_RS09715|100.0|1.0|1.0	RNH99_07805|100.0|1.0|1.0	ODQ13_10480|99.7|1.0|1.0	FA227_00945|99.7|1.0|1.0	FA228_10360|99.7|1.0|1.0	IHMA87_00010|99.7|1.0|1.0	I5E49_16490|99.7|1.0|1.0	JEZ88_07170|99.7|1.0|1.0	I5R08_25215|99.7|1.0|1.0	I4944_18445|99.7|1.0|1.0	NIA61_006432|99.7|1.0|1.0	I5L13_03130|99.7|1.0|1.0	L6B76_24475|99.7|1.0|1.0	NIA64_006239|99.7|1.0|1.0	NS17_RS08200|99.7|1.0|1.0	P0F76_06155|99.7|1.0|1.0
13589	ABR84781.1	PSPA7_0012		PA0012|82.8|0.98|0.98	OH118_RS04120|100.0|1.0|1.0	OH117_RS10995|100.0|1.0|1.0	OH116_RS09110|100.0|1.0|1.0	OH115_RS14055|100.0|1.0|1.0	AO898_28305|100.0|1.0|1.0	DZ922_RS13360|100.0|1.0|1.0	AO896_26475|100.0|1.0|1.0	AO955_30690|100.0|1.0|1.0	L6B08_19080|100.0|1.0|1.0	L6A01_14645|100.0|1.0|1.0	I5K76_01530|100.0|1.0|1.0	I5L42_09200|100.0|1.0|1.0	APA44_07210|100.0|1.0|1.0	AO882_17125|100.0|1.0|1.0	I5J77_03370|100.0|1.0|1.0	L6B57_12505|100.0|1.0|1.0	L6B26_13685|100.0|1.0|1.0	BH596_01635|100.0|1.0|1.0	JEY13_09045|100.0|1.0|1.0	L6A07_22180|100.0|1.0|1.0	L3677_006137|100.0|1.0|1.0	DY932_01160|98.9|1.0|1.0	DY940_01160|98.9|1.0|1.0	AOA68_RS00055|98.9|1.0|1.0	NS57_RS10460|98.9|1.0|1.0	NCTC13628_02220|98.9|1.0|1.0	IPC241_00945|98.9|1.0|1.0	JHW37_00055|98.9|1.0|1.0	AOA67_RS00055|98.9|1.0|1.0	CRX61_RS09710|98.9|1.0|1.0	RNH99_07800|98.9|1.0|1.0	ODQ13_10485|98.9|1.0|1.0	FA227_00950|98.9|1.0|1.0	FA228_10355|98.9|1.0|1.0	IHMA87_00011|98.9|1.0|1.0	I5E49_16495|98.9|1.0|1.0	JEZ88_07165|98.9|1.0|1.0	I5R08_25210|98.9|1.0|1.0	I4944_18450|98.9|1.0|1.0	NIA61_006433|98.9|1.0|1.0	I5L13_03135|98.9|1.0|1.0	L6B76_24480|98.9|1.0|1.0	NIA64_006240|98.9|1.0|1.0	NS17_RS08205|98.9|1.0|1.0	P0F76_06150|98.9|1.0|1.0
13999	ABR84027.1	PSPA7_0013		PA0013|94.9|0.99|0.99	OH118_RS04115|100.0|1.0|1.0	OH117_RS10990|100.0|1.0|1.0	OH116_RS09105|100.0|1.0|1.0	OH115_RS14050|100.0|1.0|1.0	AO898_28310|100.0|1.0|1.0	DZ922_RS13365|100.0|1.0|1.0	AO896_26470|100.0|1.0|1.0	AO955_30695|100.0|1.0|1.0	L6B08_19085|98.6|1.0|1.0	L6A01_14650|98.6|1.0|1.0	I5K76_01535|98.6|1.0|1.0	I5L42_09195|98.6|1.0|1.0	APA44_07205|98.6|1.0|1.0	AO882_17120|98.6|1.0|1.0	I5J77_03375|98.6|1.0|1.0	L6B57_12510|98.6|1.0|1.0	L6B26_13690|98.6|1.0|1.0	BH596_01640|98.6|1.0|1.0	JEY13_09040|98.6|1.0|1.0	L6A07_22185|98.6|1.0|1.0	L3677_006138|100.0|1.0|1.0	DY932_01165|99.1|1.0|1.0	DY940_01165|99.1|1.0|1.0	AOA68_RS00060|99.1|1.0|1.0	NS57_RS10465|99.1|1.0|1.0	NCTC13628_02219|99.1|1.0|1.0	IPC241_00950|99.1|1.0|1.0	JHW37_00060|99.1|1.0|1.0	AOA67_RS00060|99.1|1.0|1.0	CRX61_RS09705|99.1|1.0|1.0	RNH99_07795|99.1|1.0|1.0	ODQ13_10490|98.6|1.0|1.0	FA227_00955|98.6|1.0|1.0	FA228_10350|98.6|1.0|1.0	IHMA87_00012|98.6|1.0|1.0	I5E49_16500|98.6|1.0|1.0	JEZ88_07160|98.6|1.0|1.0	I5R08_25205|98.6|1.0|1.0	I4944_18455|98.6|1.0|1.0	NIA61_001134|98.6|1.0|1.0	I5L13_03140|98.6|1.0|1.0	L6B76_24485|99.1|1.0|1.0	NIA64_006241|98.6|1.0|1.0	NS17_RS08210|98.6|1.0|1.0	P0F76_06145|98.6|1.0|1.0
14713	ABR84672.1	PSPA7_0014		-	OH118_RS04110|100.0|1.0|1.0	OH117_RS10985|100.0|1.0|1.0	OH116_RS09100|100.0|1.0|1.0	OH115_RS14045|100.0|1.0|1.0	AO898_28315|100.0|1.0|1.0	DZ922_RS13370|100.0|1.0|1.0	AO896_26465|100.0|1.0|1.0	AO955_30700|100.0|1.0|1.0	L6B08_19090|100.0|1.0|1.0	L6A01_14655|100.0|1.0|1.0	I5K76_01540|100.0|1.0|1.0	I5L42_09190|100.0|1.0|1.0	APA44_07200|100.0|1.0|1.0	AO882_17115|100.0|1.0|1.0	I5J77_03380|100.0|1.0|1.0	L6B57_12515|100.0|1.0|1.0	L6B26_13695|100.0|1.0|1.0	BH596_01645|100.0|1.0|1.0	JEY13_09035|100.0|1.0|1.0	L6A07_22190|100.0|1.0|1.0	L3677_006139|100.0|1.0|1.0	DY932_01170|98.9|1.0|1.0	DY940_01170|98.9|1.0|1.0	AOA68_RS00065|98.9|1.0|1.0	NS57_RS10470|98.9|1.0|1.0	NCTC13628_02218|100.0|1.0|1.0	IPC241_00955|100.0|1.0|1.0	JHW37_00065|100.0|1.0|1.0	AOA67_RS00065|100.0|1.0|1.0	CRX61_RS09700|100.0|1.0|1.0	RNH99_07790|100.0|1.0|1.0	ODQ13_10495|100.0|1.0|1.0	FA227_00960|100.0|1.0|1.0	FA228_10345|100.0|1.0|1.0	IHMA87_00013|100.0|1.0|1.0	I5E49_16505|100.0|1.0|1.0	JEZ88_07155|100.0|1.0|1.0	I5R08_25200|100.0|1.0|1.0	I4944_18460|100.0|1.0|1.0	NIA61_001135|100.0|1.0|1.0	I5L13_03145|100.0|1.0|1.0	L6B76_24490|98.9|1.0|1.0	NIA64_006242|100.0|1.0|1.0	NS17_RS08215|100.0|1.0|1.0	P0F76_06140|100.0|1.0|1.0
15288	ABR82265.1	PSPA7_0015		PA0015|87.4|0.97|0.98	OH118_RS04105|100.0|1.0|1.0	OH117_RS10980|100.0|1.0|1.0	OH116_RS09095|100.0|1.0|1.0	OH115_RS14040|100.0|1.0|1.0	AO898_28320|100.0|1.0|1.0	DZ922_RS13375|100.0|1.0|1.0	AO896_26460|100.0|1.0|1.0	AO955_30705|100.0|1.0|1.0	L6B08_19095|100.0|1.0|1.0	L6A01_14660|100.0|1.0|1.0	I5K76_01545|98.1|1.0|1.0	I5L42_09185|99.0|1.0|1.0	APA44_07195|99.0|1.0|1.0	AO882_17110|99.0|1.0|1.0	I5J77_03385|99.0|1.0|1.0	L6B57_12520|99.0|1.0|1.0	L6B26_13700|99.0|1.0|1.0	BH596_01650|99.0|1.0|1.0	JEY13_09030|99.0|1.0|1.0	L6A07_22195|99.0|1.0|1.0	L3677_006140|100.0|1.0|1.0	DY932_01175|100.0|1.0|1.0	DY940_01175|100.0|1.0|1.0	AOA68_RS00070|100.0|1.0|1.0	NS57_RS10475|100.0|1.0|1.0	NCTC13628_02217|100.0|1.0|1.0	IPC241_00960|100.0|1.0|1.0	JHW37_00070|100.0|1.0|1.0	AOA67_RS00070|100.0|1.0|1.0	CRX61_RS09695|100.0|1.0|1.0	RNH99_07785|100.0|1.0|1.0	ODQ13_10500|100.0|1.0|1.0	FA227_00965|100.0|1.0|1.0	FA228_10340|100.0|1.0|1.0	IHMA87_00014|100.0|1.0|1.0	I5E49_16510|100.0|1.0|1.0	JEZ88_07150|100.0|1.0|1.0	I5R08_25195|100.0|1.0|1.0	-	-	-	L6B76_24495|100.0|1.0|1.0	NIA64_006243|100.0|1.0|1.0	NS17_RS08220|100.0|1.0|1.0	P0F76_06135|100.0|1.0|1.0
15657	ABR84180.1	PSPA7_0016		-	OH118_RS04100|100.0|1.0|1.0	OH117_RS10975|100.0|1.0|1.0	OH116_RS09090|100.0|1.0|1.0	OH115_RS14035|100.0|1.0|1.0	AO898_28325|100.0|1.0|1.0	DZ922_RS13380|100.0|1.0|1.0	AO896_26455|100.0|1.0|1.0	AO955_30710|100.0|1.0|1.0	L6B08_19100|100.0|1.0|1.0	L6A01_14665|100.0|1.0|1.0	I5K76_01550|99.8|1.0|1.0	I5L42_09180|99.6|1.0|1.0	APA44_07190|99.8|1.0|1.0	AO882_17105|99.8|1.0|1.0	I5J77_03390|99.8|1.0|1.0	L6B57_12525|99.8|1.0|1.0	L6B26_13705|99.8|1.0|1.0	BH596_01655|99.8|1.0|1.0	JEY13_09025|99.8|1.0|1.0	L6A07_22200|99.8|1.0|1.0	L3677_006141|99.6|1.0|1.0	DY932_01180|100.0|1.0|1.0	DY940_01180|100.0|1.0|1.0	AOA68_RS00075|100.0|1.0|1.0	NS57_RS10480|100.0|1.0|1.0	NCTC13628_02216|99.8|1.0|1.0	IPC241_00965|99.8|1.0|1.0	JHW37_00075|99.8|1.0|1.0	AOA67_RS00075|99.8|1.0|1.0	CRX61_RS09690|99.8|1.0|1.0	RNH99_07780|99.8|1.0|1.0	-	-	-	-	-	-	-	-	-	-	L6B76_24500|99.4|1.0|1.0	NIA64_006244|99.6|1.0|1.0	NS17_RS08225|99.6|1.0|1.0	P0F76_06130|99.6|1.0|1.0
17245	ABR86083.1	PSPA7_0017		PA0016|99.6|1.0|1.0	OH118_RS04095|100.0|1.0|1.0	OH117_RS10970|100.0|1.0|1.0	OH116_RS09085|100.0|1.0|1.0	OH115_RS14030|100.0|1.0|1.0	AO898_28330|100.0|1.0|1.0	DZ922_RS13385|100.0|1.0|1.0	AO896_26450|100.0|1.0|1.0	AO955_30715|100.0|1.0|1.0	L6B08_19105|99.6|1.0|1.0	L6A01_14670|99.6|1.0|1.0	I5K76_01555|99.8|1.0|1.0	I5L42_09175|99.8|1.0|1.0	APA44_07185|99.8|1.0|1.0	AO882_17100|99.8|1.0|1.0	I5J77_03395|99.8|1.0|1.0	L6B57_12530|99.8|1.0|1.0	L6B26_13710|99.8|1.0|1.0	BH596_01660|99.8|1.0|1.0	JEY13_09020|99.8|1.0|1.0	L6A07_22205|99.8|1.0|1.0	L3677_006142|99.8|1.0|1.0	DY932_01185|99.6|1.0|1.0	DY940_01185|99.6|1.0|1.0	AOA68_RS00080|99.6|1.0|1.0	NS57_RS10485|99.6|1.0|1.0	NCTC13628_02215|99.6|1.0|1.0	IPC241_00970|99.6|1.0|1.0	JHW37_00080|99.6|1.0|1.0	AOA67_RS00080|99.6|1.0|1.0	CRX61_RS09685|99.6|1.0|1.0	RNH99_07775|99.6|1.0|1.0	ODQ13_10510|99.6|1.0|1.0	FA227_00975|99.6|1.0|1.0	FA228_10330|99.6|1.0|1.0	IHMA87_00017|99.6|1.0|1.0	I5E49_16520|99.6|1.0|1.0	JEZ88_07140|99.6|1.0|1.0	I5R08_25185|99.6|1.0|1.0	I4944_18475|99.6|1.0|1.0	NIA61_001138|99.6|1.0|1.0	I5L13_03160|99.6|1.0|1.0	L6B76_24505|99.6|1.0|1.0	NIA64_006245|99.6|1.0|1.0	NS17_RS08230|99.6|1.0|1.0	P0F76_06125|99.6|1.0|1.0
18646	ABR82765.1	PSPA7_0018		PA0017|94.9|1.0|1.0	OH118_RS04090|100.0|1.0|1.0	OH117_RS10965|100.0|1.0|1.0	OH116_RS09080|100.0|1.0|1.0	OH115_RS14025|100.0|1.0|1.0	AO898_28335|100.0|1.0|1.0	DZ922_RS13390|100.0|1.0|1.0	AO896_26445|100.0|1.0|1.0	AO955_30720|100.0|1.0|1.0	L6B08_19110|99.8|1.0|1.0	L6A01_14675|99.8|1.0|1.0	I5K76_01560|98.9|1.0|1.0	I5L42_09170|98.6|1.0|1.0	APA44_07180|100.0|1.0|1.0	AO882_17095|100.0|1.0|1.0	I5J77_03400|100.0|1.0|1.0	L6B57_12535|100.0|1.0|1.0	L6B26_13715|100.0|1.0|1.0	BH596_01665|100.0|1.0|1.0	JEY13_09015|100.0|1.0|1.0	L6A07_22210|100.0|1.0|1.0	L3677_006143|99.3|1.0|1.0	DY932_01190|99.8|1.0|1.0	DY940_01190|99.8|1.0|1.0	AOA68_RS00085|99.8|1.0|1.0	NS57_RS10490|99.5|1.0|1.0	NCTC13628_02214|99.5|1.0|1.0	IPC241_00975|99.5|1.0|1.0	JHW37_00085|99.5|1.0|1.0	AOA67_RS00085|99.5|1.0|1.0	CRX61_RS09680|99.5|1.0|1.0	RNH99_07770|99.5|1.0|1.0	ODQ13_10515|99.8|1.0|1.0	FA227_00980|99.8|1.0|1.0	FA228_10325|99.8|1.0|1.0	IHMA87_00018|99.8|1.0|1.0	I5E49_16525|99.8|1.0|1.0	JEZ88_07135|99.8|1.0|1.0	I5R08_25180|99.8|1.0|1.0	I4944_18480|99.8|1.0|1.0	NIA61_001139|99.8|1.0|1.0	I5L13_03165|99.8|1.0|1.0	L6B76_24510|99.8|1.0|1.0	NIA64_006246|99.8|1.0|1.0	NS17_RS08235|99.8|1.0|1.0	P0F76_06120|99.8|1.0|1.0
19947	ABR86249.2	PSPA7_0019		PA0018|93.3|1.0|1.0	OH118_RS04085|100.0|1.0|1.0	OH117_RS10960|100.0|1.0|1.0	OH116_RS09075|100.0|1.0|1.0	OH115_RS14020|100.0|1.0|1.0	AO898_28340|100.0|1.0|1.0	DZ922_RS13395|100.0|1.0|1.0	AO896_26440|100.0|1.0|1.0	AO955_30725|100.0|1.0|1.0	L6B08_19115|99.7|1.0|1.0	L6A01_14680|99.7|1.0|1.0	I5K76_01565|98.7|1.0|1.0	I5L42_09165|98.1|1.0|1.0	APA44_07175|99.7|1.0|1.0	AO882_17090|99.7|1.0|1.0	I5J77_03405|99.7|1.0|1.0	L6B57_12540|99.7|1.0|1.0	L6B26_13720|99.7|1.0|1.0	BH596_01670|99.7|1.0|1.0	JEY13_09010|99.7|1.0|1.0	L6A07_22215|99.7|1.0|1.0	L3677_006144|99.7|1.0|1.0	DY932_01195|99.7|1.0|1.0	DY940_01195|99.7|1.0|1.0	AOA68_RS00090|99.7|1.0|1.0	NS57_RS10495|99.4|1.0|1.0	NCTC13628_02213|99.4|1.0|1.0	IPC241_00980|99.4|1.0|1.0	JHW37_00090|99.4|1.0|1.0	AOA67_RS00090|99.4|1.0|1.0	CRX61_RS09675|99.4|1.0|1.0	RNH99_07765|99.4|1.0|1.0	ODQ13_10520|99.7|1.0|1.0	FA227_00985|99.7|1.0|1.0	FA228_10320|99.7|1.0|1.0	IHMA87_00019|99.7|1.0|1.0	I5E49_16530|99.7|1.0|1.0	JEZ88_07130|99.7|1.0|1.0	I5R08_25175|99.7|1.0|1.0	I4944_18485|99.7|1.0|1.0	NIA61_001140|99.7|1.0|1.0	I5L13_03170|99.7|1.0|1.0	L6B76_24515|99.7|1.0|1.0	NIA64_006247|99.7|1.0|1.0	NS17_RS08240|99.4|1.0|1.0	P0F76_06115|99.4|1.0|1.0
20944	ABR85836.1	PSPA7_0020		PA0019|98.2|1.0|1.0	OH118_RS04080|100.0|1.0|1.0	OH117_RS10955|100.0|1.0|1.0	OH116_RS09070|100.0|1.0|1.0	OH115_RS14015|100.0|1.0|1.0	AO898_28345|100.0|1.0|1.0	DZ922_RS13400|100.0|1.0|1.0	AO896_26435|100.0|1.0|1.0	AO955_30730|100.0|1.0|1.0	L6B08_19120|100.0|1.0|1.0	L6A01_14685|100.0|1.0|1.0	I5K76_01570|100.0|1.0|1.0	I5L42_09160|100.0|1.0|1.0	APA44_07170|100.0|1.0|1.0	AO882_17085|100.0|1.0|1.0	I5J77_03410|100.0|1.0|1.0	L6B57_12545|100.0|1.0|1.0	L6B26_13725|100.0|1.0|1.0	BH596_01675|100.0|1.0|1.0	JEY13_09005|100.0|1.0|1.0	L6A07_22220|100.0|1.0|1.0	L3677_006145|100.0|1.0|1.0	DY932_01200|100.0|1.0|1.0	DY940_01200|100.0|1.0|1.0	AOA68_RS00095|100.0|1.0|1.0	NS57_RS10500|99.4|1.0|1.0	NCTC13628_02212|100.0|1.0|1.0	IPC241_00985|100.0|1.0|1.0	JHW37_00095|100.0|1.0|1.0	AOA67_RS00095|100.0|1.0|1.0	CRX61_RS09670|100.0|1.0|1.0	RNH99_07760|100.0|1.0|1.0	ODQ13_10525|100.0|1.0|1.0	FA227_00990|100.0|1.0|1.0	FA228_10315|100.0|1.0|1.0	IHMA87_00020|100.0|1.0|1.0	I5E49_16535|100.0|1.0|1.0	JEZ88_07125|100.0|1.0|1.0	I5R08_25170|100.0|1.0|1.0	I4944_18490|100.0|1.0|1.0	NIA61_001141|100.0|1.0|1.0	I5L13_03175|100.0|1.0|1.0	L6B76_24520|100.0|1.0|1.0	NIA64_006248|100.0|1.0|1.0	NS17_RS08245|100.0|1.0|1.0	P0F76_06110|100.0|1.0|1.0
21589	ABR82249.1	PSPA7_0021		PA0020|98.0|1.0|1.0	OH118_RS04075|100.0|1.0|1.0	OH117_RS10950|100.0|1.0|1.0	OH116_RS09065|100.0|1.0|1.0	OH115_RS14010|100.0|1.0|1.0	AO898_28350|100.0|1.0|1.0	DZ922_RS13405|100.0|1.0|1.0	AO896_26430|100.0|1.0|1.0	AO955_30735|100.0|1.0|1.0	L6B08_19125|100.0|1.0|1.0	L6A01_14690|100.0|1.0|1.0	I5K76_01575|100.0|1.0|1.0	I5L42_09155|100.0|1.0|1.0	APA44_07165|100.0|1.0|1.0	AO882_17080|100.0|1.0|1.0	I5J77_03415|100.0|1.0|1.0	L6B57_12550|100.0|1.0|1.0	L6B26_13730|100.0|1.0|1.0	BH596_01680|100.0|1.0|1.0	JEY13_09000|100.0|1.0|1.0	L6A07_22225|100.0|1.0|1.0	L3677_006146|100.0|1.0|1.0	DY932_01205|100.0|1.0|1.0	DY940_01205|100.0|1.0|1.0	AOA68_RS00100|100.0|1.0|1.0	NS57_RS10505|100.0|1.0|1.0	NCTC13628_02211|99.7|1.0|1.0	IPC241_00990|99.7|1.0|1.0	JHW37_00100|99.7|1.0|1.0	AOA67_RS00100|99.7|1.0|1.0	CRX61_RS09665|99.7|1.0|1.0	RNH99_07755|99.7|1.0|1.0	ODQ13_10530|100.0|1.0|1.0	FA227_00995|100.0|1.0|1.0	FA228_10310|100.0|1.0|1.0	IHMA87_00021|100.0|1.0|1.0	I5E49_16540|100.0|1.0|1.0	JEZ88_07120|100.0|1.0|1.0	I5R08_25165|100.0|1.0|1.0	I4944_18495|100.0|1.0|1.0	NIA61_001142|100.0|1.0|1.0	I5L13_03180|100.0|1.0|1.0	L6B76_24525|100.0|1.0|1.0	NIA64_006249|100.0|1.0|1.0	NS17_RS08250|99.7|1.0|1.0	P0F76_06105|99.7|1.0|1.0
22749	ABR86700.1	PSPA7_0022		PA0021|88.2|1.0|1.0	OH118_RS04070|100.0|1.0|1.0	OH117_RS10945|100.0|1.0|1.0	OH116_RS09060|100.0|1.0|1.0	OH115_RS14005|100.0|1.0|1.0	AO898_28355|100.0|1.0|1.0	-	AO896_26425|100.0|1.0|1.0	AO955_30740|100.0|1.0|1.0	L6B08_19130|99.4|1.0|1.0	L6A01_14695|99.4|1.0|1.0	I5K76_01580|98.6|1.0|1.0	I5L42_09150|98.9|1.0|1.0	APA44_07160|99.4|1.0|1.0	AO882_17075|99.4|1.0|1.0	I5J77_27985|99.4|1.0|1.0	L6B57_12555|99.4|1.0|1.0	L6B26_13735|99.4|1.0|1.0	BH596_01685|99.4|1.0|1.0	JEY13_08995|99.4|1.0|1.0	L6A07_22230|99.4|1.0|1.0	L3677_006147|99.7|1.0|1.0	DY932_01210|99.4|1.0|1.0	DY940_01210|99.4|1.0|1.0	AOA68_RS00105|99.4|1.0|1.0	NS57_RS10510|99.4|1.0|1.0	NCTC13628_02210|98.6|1.0|1.0	IPC241_00995|98.6|1.0|1.0	JHW37_00105|98.6|1.0|1.0	-	CRX61_RS09660|98.6|1.0|1.0	RNH99_07750|98.6|1.0|1.0	ODQ13_10535|99.2|1.0|1.0	FA227_01000|99.4|1.0|1.0	FA228_10305|99.4|1.0|1.0	IHMA87_00022|99.4|1.0|1.0	I5E49_16545|99.4|1.0|1.0	JEZ88_07115|99.4|1.0|1.0	I5R08_25160|99.4|1.0|1.0	I4944_18500|99.4|1.0|1.0	NIA61_001143|99.4|1.0|1.0	I5L13_03185|99.4|1.0|1.0	L6B76_24530|99.4|1.0|1.0	NIA64_006250|99.4|1.0|1.0	NS17_RS08255|98.9|1.0|1.0	P0F76_06100|98.6|1.0|1.0
23877	ABR85187.1	PSPA7_0023		PA0022|96.8|1.0|1.0	OH118_RS04065|100.0|1.0|1.0	OH117_RS10940|100.0|1.0|1.0	OH116_RS09055|100.0|1.0|1.0	OH115_RS14000|100.0|1.0|1.0	AO898_28360|100.0|1.0|1.0	DZ922_RS28515|100.0|1.0|1.0	AO896_26420|100.0|1.0|1.0	AO955_30745|100.0|1.0|1.0	L6B08_19135|100.0|1.0|1.0	L6A01_14700|100.0|1.0|1.0	I5K76_01585|100.0|1.0|1.0	I5L42_09145|100.0|1.0|1.0	APA44_07155|100.0|1.0|1.0	AO882_17070|100.0|1.0|1.0	I5J77_27980|100.0|1.0|1.0	L6B57_12560|100.0|1.0|1.0	L6B26_13740|100.0|1.0|1.0	BH596_01690|100.0|1.0|1.0	JEY13_08990|100.0|1.0|1.0	L6A07_22235|100.0|1.0|1.0	L3677_006148|99.5|1.0|1.0	DY932_01215|100.0|1.0|1.0	DY940_01215|100.0|1.0|1.0	AOA68_RS00110|100.0|1.0|1.0	NS57_RS10515|100.0|1.0|1.0	NCTC13628_02209|99.5|1.0|1.0	IPC241_01000|99.5|1.0|1.0	JHW37_00110|99.5|1.0|1.0	AOA67_RS00110|99.5|1.0|1.0	CRX61_RS09655|99.5|1.0|1.0	RNH99_07745|99.5|1.0|1.0	ODQ13_10540|100.0|1.0|1.0	FA227_01005|100.0|1.0|1.0	FA228_10300|100.0|1.0|1.0	IHMA87_00023|100.0|1.0|1.0	I5E49_16550|100.0|1.0|1.0	JEZ88_07110|100.0|1.0|1.0	I5R08_25155|100.0|1.0|1.0	I4944_18505|100.0|1.0|1.0	NIA61_001144|100.0|1.0|1.0	I5L13_03190|100.0|1.0|1.0	L6B76_24535|100.0|1.0|1.0	NIA64_006251|100.0|1.0|1.0	NS17_RS08260|99.5|1.0|1.0	P0F76_06095|99.5|1.0|1.0
24445	ABR84557.1	PSPA7_0024		PA0023|93.6|1.0|1.0	OH118_RS04060|100.0|1.0|1.0	OH117_RS10935|100.0|1.0|1.0	OH116_RS09050|100.0|1.0|1.0	OH115_RS13995|100.0|1.0|1.0	AO898_28365|100.0|1.0|1.0	DZ922_RS28520|100.0|1.0|1.0	AO896_26415|100.0|1.0|1.0	AO955_30750|100.0|1.0|1.0	L6B08_19140|99.4|1.0|1.0	L6A01_14705|99.4|1.0|1.0	I5K76_01590|98.5|1.0|1.0	I5L42_09140|98.5|1.0|1.0	APA44_07150|98.5|1.0|1.0	AO882_17065|98.5|1.0|1.0	I5J77_27975|98.5|1.0|1.0	L6B57_12565|98.5|1.0|1.0	L6B26_13745|98.5|1.0|1.0	BH596_01695|98.5|1.0|1.0	JEY13_08985|98.5|1.0|1.0	L6A07_22240|98.5|1.0|1.0	L3677_006149|99.7|1.0|1.0	DY932_01220|99.1|1.0|1.0	DY940_01220|99.1|1.0|1.0	AOA68_RS00115|99.1|1.0|1.0	NS57_RS10520|99.1|1.0|1.0	NCTC13628_02208|99.4|1.0|1.0	IPC241_01005|99.4|1.0|1.0	JHW37_00115|99.4|1.0|1.0	AOA67_RS00115|99.4|1.0|1.0	CRX61_RS09650|99.4|1.0|1.0	RNH99_07740|99.4|1.0|1.0	ODQ13_10545|99.1|1.0|1.0	FA227_01010|99.1|1.0|1.0	FA228_10295|99.1|1.0|1.0	IHMA87_00024|99.1|1.0|1.0	I5E49_16555|99.1|1.0|1.0	JEZ88_07105|99.1|1.0|1.0	I5R08_25150|99.1|1.0|1.0	I4944_18510|99.1|1.0|1.0	NIA61_001145|99.1|1.0|1.0	I5L13_03195|99.1|1.0|1.0	L6B76_24540|99.4|1.0|1.0	NIA64_006252|99.1|1.0|1.0	NS17_RS08265|99.4|1.0|1.0	P0F76_06090|99.4|1.0|1.0
25614	ABR81171.1	PSPA7_0025		PA0024|99.0|1.0|1.0	OH118_RS04055|100.0|1.0|1.0	OH117_RS10930|100.0|1.0|1.0	OH116_RS09045|100.0|1.0|1.0	OH115_RS13990|100.0|1.0|1.0	AO898_28370|100.0|1.0|1.0	DZ922_RS28525|100.0|1.0|1.0	AO896_26410|100.0|1.0|1.0	AO955_30755|100.0|1.0|1.0	L6B08_19145|100.0|1.0|1.0	L6A01_14710|100.0|1.0|1.0	I5K76_01595|98.7|1.0|1.0	I5L42_09135|100.0|1.0|1.0	APA44_07145|100.0|1.0|1.0	AO882_17060|100.0|1.0|1.0	I5J77_27970|100.0|1.0|1.0	L6B57_12570|100.0|1.0|1.0	L6B26_13750|100.0|1.0|1.0	BH596_01700|100.0|0.99|1.0	JEY13_08980|100.0|1.0|1.0	L6A07_22245|100.0|1.0|1.0	L3677_006150|100.0|1.0|1.0	DY932_01225|100.0|1.0|1.0	DY940_01225|100.0|1.0|1.0	AOA68_RS00120|100.0|1.0|1.0	NS57_RS10525|100.0|1.0|1.0	NCTC13628_02207|100.0|1.0|1.0	IPC241_01010|100.0|1.0|1.0	JHW37_00120|100.0|1.0|1.0	AOA67_RS00120|100.0|1.0|1.0	CRX61_RS09645|100.0|1.0|1.0	RNH99_07735|100.0|1.0|1.0	ODQ13_10550|99.7|1.0|1.0	FA227_01015|99.7|1.0|1.0	FA228_10290|99.7|1.0|1.0	IHMA87_00025|99.7|1.0|1.0	I5E49_16560|99.7|1.0|1.0	JEZ88_07100|99.7|1.0|1.0	I5R08_25145|99.7|1.0|1.0	I4944_18515|99.7|1.0|1.0	NIA61_001146|99.7|1.0|1.0	I5L13_03200|99.7|1.0|1.0	L6B76_24545|99.7|1.0|1.0	NIA64_006253|99.7|1.0|1.0	NS17_RS08270|99.7|1.0|1.0	P0F76_06085|99.7|1.0|1.0
26589	ABR81362.1	PSPA7_0026		PA0025|91.2|0.99|0.99	OH118_RS04050|100.0|1.0|1.0	OH117_RS10925|100.0|1.0|1.0	OH116_RS09040|100.0|1.0|1.0	OH115_RS13985|100.0|1.0|1.0	AO898_28375|100.0|1.0|1.0	DZ922_RS28530|100.0|1.0|1.0	AO896_26405|100.0|1.0|1.0	AO955_30760|100.0|1.0|1.0	L6B08_19150|100.0|1.0|1.0	L6A01_14715|100.0|1.0|1.0	I5K76_01600|99.6|1.0|1.0	I5L42_09130|100.0|1.0|1.0	APA44_07140|100.0|1.0|1.0	AO882_17055|100.0|1.0|1.0	I5J77_27965|100.0|1.0|1.0	L6B57_12575|100.0|1.0|1.0	L6B26_13755|100.0|1.0|1.0	BH596_01705|100.0|1.0|1.0	JEY13_08975|100.0|1.0|1.0	L6A07_22250|100.0|1.0|1.0	L3677_006151|100.0|1.0|1.0	DY932_01230|100.0|1.0|1.0	DY940_01230|100.0|1.0|1.0	AOA68_RS00125|100.0|1.0|1.0	NS57_RS10530|100.0|1.0|1.0	NCTC13628_02206|100.0|1.0|1.0	IPC241_01015|100.0|1.0|1.0	JHW37_00125|100.0|1.0|1.0	AOA67_RS00125|100.0|1.0|1.0	CRX61_RS09640|100.0|1.0|1.0	RNH99_07730|100.0|1.0|1.0	ODQ13_10555|100.0|1.0|1.0	FA227_01020|100.0|1.0|1.0	FA228_10285|100.0|1.0|1.0	IHMA87_00026|100.0|1.0|1.0	I5E49_16565|100.0|1.0|1.0	JEZ88_07095|100.0|1.0|1.0	I5R08_25140|100.0|1.0|1.0	I4944_18520|100.0|1.0|1.0	NIA61_001147|100.0|1.0|1.0	I5L13_03205|100.0|1.0|1.0	L6B76_24550|100.0|1.0|1.0	NIA64_006254|100.0|1.0|1.0	NS17_RS08275|100.0|1.0|1.0	P0F76_06080|100.0|1.0|1.0
27525	ABR83360.1	PSPA7_0027		PA0026|97.0|1.0|1.0	OH118_RS04045|100.0|1.0|1.0	OH117_RS10920|100.0|1.0|1.0	OH116_RS09035|100.0|1.0|1.0	OH115_RS13980|100.0|1.0|1.0	AO898_28380|100.0|1.0|1.0	DZ922_RS28535|100.0|1.0|1.0	AO896_26400|100.0|1.0|1.0	AO955_30765|100.0|1.0|1.0	L6B08_19155|100.0|1.0|1.0	L6A01_14720|100.0|1.0|1.0	I5K76_01605|99.7|1.0|1.0	I5L42_09125|99.4|1.0|1.0	APA44_07135|100.0|1.0|1.0	AO882_17050|100.0|1.0|1.0	I5J77_27960|100.0|1.0|1.0	L6B57_12580|100.0|1.0|1.0	L6B26_13760|100.0|1.0|1.0	BH596_01710|100.0|1.0|1.0	JEY13_08970|100.0|1.0|1.0	L6A07_22255|100.0|1.0|1.0	L3677_006152|100.0|1.0|1.0	DY932_01235|100.0|1.0|1.0	DY940_01235|100.0|1.0|1.0	AOA68_RS00130|100.0|1.0|1.0	NS57_RS10535|100.0|1.0|1.0	NCTC13628_02205|100.0|1.0|1.0	IPC241_01020|100.0|1.0|1.0	JHW37_00130|100.0|1.0|1.0	AOA67_RS00130|100.0|1.0|1.0	CRX61_RS09635|100.0|1.0|1.0	RNH99_07725|100.0|1.0|1.0	ODQ13_10560|100.0|1.0|1.0	FA227_01025|100.0|1.0|1.0	FA228_10280|100.0|1.0|1.0	IHMA87_00027|100.0|1.0|1.0	I5E49_16570|100.0|1.0|1.0	JEZ88_07090|100.0|1.0|1.0	I5R08_25135|100.0|1.0|1.0	I4944_18525|100.0|1.0|1.0	NIA61_001148|100.0|1.0|1.0	I5L13_03210|100.0|1.0|1.0	L6B76_24555|100.0|1.0|1.0	NIA64_006255|100.0|1.0|1.0	NS17_RS08280|99.7|1.0|1.0	P0F76_06075|99.7|1.0|1.0
28492	ABR85223.1	PSPA7_0028		PA0027|86.5|1.0|1.0	OH118_RS04040|100.0|1.0|1.0	OH117_RS10915|100.0|1.0|1.0	OH116_RS09030|100.0|1.0|1.0	OH115_RS13975|100.0|1.0|1.0	AO898_28385|100.0|1.0|1.0	DZ922_RS28540|100.0|1.0|1.0	AO896_26395|100.0|1.0|1.0	AO955_30770|100.0|1.0|1.0	L6B08_19160|99.1|1.0|1.0	L6A01_14725|99.1|1.0|1.0	I5K76_01610|98.8|1.0|1.0	I5L42_09120|98.8|1.0|1.0	APA44_07130|99.3|1.0|1.0	AO882_17045|99.3|1.0|1.0	I5J77_27955|99.3|1.0|1.0	L6B57_12585|99.3|1.0|1.0	L6B26_13765|99.3|1.0|1.0	BH596_01715|99.3|1.0|1.0	JEY13_08965|99.3|1.0|1.0	L6A07_22260|99.3|1.0|1.0	L3677_006153|99.3|1.0|1.0	DY932_01240|99.3|1.0|1.0	DY940_01240|99.3|1.0|1.0	AOA68_RS00135|99.3|1.0|1.0	NS57_RS10540|99.3|1.0|1.0	NCTC13628_02204|99.3|1.0|1.0	IPC241_01025|99.3|1.0|1.0	JHW37_00135|99.3|1.0|1.0	AOA67_RS00135|99.3|1.0|1.0	CRX61_RS09630|99.3|1.0|1.0	RNH99_07720|99.3|1.0|1.0	ODQ13_10565|99.3|1.0|1.0	FA227_01030|99.3|1.0|1.0	FA228_10275|99.3|1.0|1.0	IHMA87_00028|99.3|1.0|1.0	I5E49_16575|99.3|1.0|1.0	JEZ88_07085|99.3|1.0|1.0	I5R08_25130|99.3|1.0|1.0	I4944_18530|99.3|1.0|1.0	NIA61_001149|99.3|1.0|1.0	I5L13_03215|99.3|1.0|1.0	L6B76_24560|99.3|1.0|1.0	NIA64_006256|99.3|1.0|1.0	NS17_RS08285|99.1|1.0|1.0	P0F76_06070|99.1|1.0|1.0
29775	ABR80983.1	PSPA7_0029		PA0028|78.2|1.0|1.0	OH118_RS04035|100.0|1.0|1.0	OH117_RS10910|100.0|1.0|1.0	OH116_RS09025|100.0|1.0|1.0	OH115_RS13970|100.0|1.0|1.0	AO898_28390|100.0|1.0|1.0	-	AO896_26390|100.0|1.0|1.0	AO955_30775|100.0|1.0|1.0	L6B08_19165|98.5|1.0|1.0	L6A01_14730|98.5|1.0|1.0	I5K76_01615|98.5|1.0|1.0	I5L42_09115|97.5|1.0|1.0	APA44_07125|99.0|1.0|1.0	AO882_17040|99.0|1.0|1.0	I5J77_27950|99.0|1.0|1.0	L6B57_12590|99.0|1.0|1.0	L6B26_13770|99.0|1.0|1.0	BH596_01720|99.0|1.0|1.0	JEY13_08960|99.0|1.0|1.0	L6A07_22265|99.0|1.0|1.0	L3677_006154|99.5|1.0|1.0	DY932_01245|98.5|1.0|1.0	DY940_01245|98.5|1.0|1.0	AOA68_RS00140|98.5|1.0|1.0	NS57_RS10545|98.5|1.0|1.0	-	IPC241_01030|98.0|1.0|1.0	JHW37_00140|98.0|1.0|1.0	AOA67_RS00140|98.0|1.0|1.0	CRX61_RS09625|98.0|1.0|1.0	RNH99_07715|98.0|1.0|1.0	ODQ13_10570|98.5|1.0|1.0	FA227_01035|98.5|1.0|1.0	FA228_10270|98.5|1.0|1.0	-	I5E49_16580|98.5|1.0|1.0	JEZ88_07080|98.5|1.0|1.0	I5R08_25125|98.5|1.0|1.0	I4944_18535|98.5|1.0|1.0	NIA61_001150|98.5|1.0|1.0	I5L13_03220|98.5|1.0|1.0	L6B76_24565|99.0|1.0|1.0	NIA64_006257|98.5|1.0|1.0	NS17_RS08290|98.5|1.0|1.0	P0F76_06065|98.5|1.0|1.0
30381	ABR85270.1	PSPA7_0030		PA0029|92.7|1.0|1.0	OH118_RS04030|100.0|1.0|1.0	OH117_RS10905|100.0|1.0|1.0	OH116_RS09020|100.0|1.0|1.0	OH115_RS13965|100.0|1.0|1.0	AO898_28395|100.0|1.0|1.0	DZ922_RS25625|100.0|1.0|1.0	AO896_26385|100.0|1.0|1.0	AO955_30780|100.0|1.0|1.0	L6B08_19170|99.4|1.0|1.0	L6A01_14735|99.4|1.0|1.0	I5K76_01620|99.2|1.0|1.0	I5L42_09110|98.8|1.0|1.0	APA44_07120|99.6|1.0|1.0	AO882_17035|99.6|1.0|1.0	I5J77_27945|99.6|1.0|1.0	L6B57_12595|99.6|1.0|1.0	L6B26_13775|99.6|1.0|1.0	BH596_01725|99.6|1.0|1.0	JEY13_08955|99.6|1.0|1.0	L6A07_22270|99.6|1.0|1.0	L3677_006155|99.6|1.0|1.0	DY932_01250|99.4|1.0|1.0	DY940_01250|99.4|1.0|1.0	AOA68_RS00145|99.4|1.0|1.0	NS57_RS10550|99.8|1.0|1.0	NCTC13628_02202|99.2|1.0|1.0	IPC241_01035|99.2|1.0|1.0	JHW37_00145|99.2|1.0|1.0	AOA67_RS00145|99.2|1.0|1.0	CRX61_RS09620|99.2|1.0|1.0	RNH99_07710|99.2|1.0|1.0	ODQ13_10575|99.0|1.0|1.0	FA227_01040|99.0|1.0|1.0	FA228_10265|99.0|1.0|1.0	IHMA87_00030|99.0|1.0|1.0	I5E49_16585|99.0|1.0|1.0	JEZ88_07075|99.0|1.0|1.0	I5R08_25120|99.0|1.0|1.0	I4944_18540|99.0|1.0|1.0	NIA61_001151|99.0|1.0|1.0	I5L13_03225|99.0|1.0|1.0	L6B76_24570|99.2|1.0|1.0	NIA64_006258|99.0|1.0|1.0	NS17_RS08295|98.6|1.0|1.0	P0F76_06060|98.6|1.0|1.0
31939	ABR85750.1	PSPA7_0031		PA0030|88.5|0.99|0.99	OH118_RS04025|100.0|1.0|1.0	OH117_RS10900|100.0|1.0|1.0	OH116_RS09015|100.0|1.0|1.0	OH115_RS13960|100.0|1.0|1.0	AO898_28400|100.0|1.0|1.0	DZ922_RS25620|100.0|1.0|1.0	AO896_26380|100.0|1.0|1.0	AO955_30785|99.7|1.0|1.0	L6B08_19175|99.7|1.0|1.0	L6A01_14740|99.7|1.0|1.0	I5K76_01625|99.4|1.0|1.0	I5L42_09105|99.4|1.0|1.0	APA44_07115|99.7|1.0|1.0	AO882_17030|99.7|1.0|1.0	I5J77_27940|99.7|1.0|1.0	L6B57_12600|99.7|1.0|1.0	L6B26_13780|99.7|1.0|1.0	BH596_01730|99.7|1.0|1.0	JEY13_08950|99.7|1.0|1.0	L6A07_22275|99.7|1.0|1.0	L3677_006156|99.7|1.0|1.0	DY932_01255|99.7|1.0|1.0	DY940_01255|99.7|1.0|1.0	AOA68_RS00150|99.7|1.0|1.0	NS57_RS10555|99.7|1.0|1.0	NCTC13628_02201|99.0|1.0|1.0	IPC241_01040|99.0|1.0|1.0	JHW37_00150|99.0|1.0|1.0	AOA67_RS00150|99.0|1.0|1.0	CRX61_RS09615|99.0|1.0|1.0	RNH99_07705|99.0|1.0|1.0	ODQ13_10580|99.7|1.0|1.0	FA227_01045|99.7|1.0|1.0	FA228_10260|99.7|1.0|1.0	IHMA87_00031|99.7|1.0|1.0	I5E49_16590|99.7|1.0|1.0	JEZ88_07070|99.7|1.0|1.0	I5R08_25115|99.7|1.0|1.0	I4944_18545|99.7|1.0|1.0	NIA61_001152|99.7|1.0|1.0	I5L13_03230|99.7|1.0|1.0	L6B76_24575|99.0|1.0|1.0	NIA64_006259|99.7|1.0|1.0	NS17_RS08300|99.4|1.0|1.0	P0F76_06055|99.4|1.0|1.0
32880	ABR86445.1	PSPA7_0032		PA0031|95.8|1.0|1.0	OH118_RS04020|100.0|1.0|1.0	OH117_RS10895|100.0|1.0|1.0	OH116_RS09010|100.0|1.0|1.0	OH115_RS13955|100.0|1.0|1.0	AO898_28405|100.0|1.0|1.0	DZ922_RS25615|100.0|1.0|1.0	AO896_26375|100.0|1.0|1.0	AO955_30790|100.0|1.0|1.0	L6B08_19180|100.0|1.0|1.0	L6A01_14745|100.0|1.0|1.0	I5K76_01630|99.8|1.0|1.0	I5L42_09100|99.6|1.0|1.0	APA44_07110|99.8|1.0|1.0	AO882_17025|99.8|1.0|1.0	I5J77_27935|99.8|1.0|1.0	L6B57_12605|99.8|1.0|1.0	L6B26_13785|99.8|1.0|1.0	BH596_01735|99.8|1.0|1.0	JEY13_08945|99.8|1.0|1.0	L6A07_22280|99.8|1.0|1.0	L3677_006157|100.0|1.0|1.0	DY932_01260|100.0|1.0|1.0	DY940_01260|100.0|1.0|1.0	AOA68_RS00155|100.0|1.0|1.0	NS57_RS10560|100.0|1.0|1.0	NCTC13628_02200|99.8|0.9|0.82	IPC241_01045|100.0|1.0|1.0	JHW37_00155|100.0|1.0|1.0	AOA67_RS00155|100.0|1.0|1.0	CRX61_RS09610|100.0|1.0|1.0	RNH99_07700|100.0|1.0|1.0	ODQ13_10585|99.8|1.0|1.0	FA227_01050|99.8|1.0|1.0	FA228_10255|99.8|1.0|1.0	IHMA87_00032|99.8|1.0|1.0	I5E49_16595|99.8|1.0|1.0	JEZ88_07065|99.8|1.0|1.0	I5R08_25110|99.8|1.0|1.0	I4944_18550|99.8|1.0|1.0	NIA61_001153|99.8|1.0|1.0	I5L13_03235|99.8|1.0|1.0	L6B76_24580|100.0|1.0|1.0	NIA64_006260|99.8|1.0|1.0	NS17_RS08305|99.8|1.0|1.0	P0F76_06050|99.8|1.0|1.0
34520	ABR85610.1	PSPA7_0033		PA0032|92.0|0.98|1.0	OH118_RS04015|100.0|0.95|1.0	OH117_RS10890|100.0|1.0|1.0	OH116_RS09005|100.0|0.95|1.0	OH115_RS13950|100.0|1.0|1.0	AO898_28410|100.0|0.95|1.0	DZ922_RS25610|100.0|1.0|1.0	AO896_26370|100.0|0.95|1.0	AO955_30795|100.0|0.95|1.0	L6B08_19185|100.0|1.0|1.0	L6A01_14750|100.0|1.0|1.0	I5K76_01635|99.3|1.0|1.0	I5L42_09095|100.0|1.0|1.0	APA44_07105|100.0|0.95|1.0	AO882_17020|100.0|0.95|1.0	I5J77_27930|100.0|1.0|1.0	L6B57_12610|100.0|1.0|1.0	L6B26_13790|100.0|1.0|1.0	BH596_01740|100.0|1.0|1.0	JEY13_08940|100.0|1.0|1.0	L6A07_22285|100.0|1.0|1.0	L3677_006158|100.0|1.0|1.0	DY932_01265|100.0|1.0|1.0	DY940_01265|100.0|1.0|1.0	AOA68_RS00160|100.0|0.95|1.0	NS57_RS10565|100.0|0.95|1.0	NCTC13628_02199|99.7|1.0|1.0	IPC241_01050|99.7|0.95|1.0	JHW37_00160|99.7|0.95|1.0	AOA67_RS00160|99.7|0.95|1.0	CRX61_RS09605|99.7|0.95|1.0	RNH99_07695|99.7|0.95|1.0	ODQ13_10590|99.7|0.95|1.0	FA227_01055|99.7|0.95|1.0	FA228_10250|99.7|0.95|1.0	IHMA87_00033|99.7|1.0|1.0	I5E49_16600|99.7|0.95|1.0	JEZ88_07060|99.7|0.95|1.0	I5R08_25105|99.7|0.95|1.0	I4944_18555|99.7|0.95|1.0	NIA61_001154|99.7|0.95|1.0	I5L13_03240|99.7|0.95|1.0	L6B76_24585|99.7|0.95|1.0	NIA64_006261|99.7|0.95|1.0	NS17_RS08310|99.7|1.0|1.0	P0F76_06045|99.7|1.0|1.0
35430	ABR83482.1	PSPA7_0035		-	OH118_RS04010|100.0|1.0|1.0	OH117_RS10885|100.0|1.0|1.0	OH116_RS09000|100.0|1.0|1.0	OH115_RS13945|100.0|1.0|1.0	AO898_28415|100.0|1.0|1.0	DZ922_RS25605|100.0|1.0|1.0	AO896_26365|100.0|1.0|1.0	AO955_30800|100.0|1.0|1.0	L6B08_19190|99.2|1.0|1.0	L6A01_14755|99.2|1.0|1.0	I5K76_01640|99.2|1.0|1.0	-	APA44_07100|99.2|1.0|1.0	AO882_17015|99.2|1.0|1.0	I5J77_27925|99.2|1.0|1.0	L6B57_12615|99.2|1.0|1.0	L6B26_13795|99.2|1.0|1.0	BH596_01745|99.2|1.0|1.0	JEY13_08935|99.2|1.0|1.0	L6A07_22290|99.2|1.0|1.0	L3677_006159|100.0|1.0|1.0	DY932_01270|100.0|1.0|1.0	DY940_01270|100.0|1.0|1.0	AOA68_RS00165|100.0|1.0|1.0	NS57_RS10570|100.0|1.0|1.0	NCTC13628_02198|99.2|1.0|1.0	IPC241_01055|99.2|1.0|1.0	JHW37_00165|99.2|1.0|1.0	AOA67_RS00165|99.2|1.0|1.0	CRX61_RS09600|99.2|1.0|1.0	RNH99_07690|99.2|1.0|1.0	ODQ13_10595|99.2|1.0|1.0	FA227_01060|99.2|1.0|1.0	FA228_10245|99.2|1.0|1.0	IHMA87_00034|99.2|1.0|1.0	I5E49_16605|99.2|1.0|1.0	JEZ88_07055|99.2|1.0|1.0	I5R08_25100|99.2|1.0|1.0	I4944_18560|99.2|1.0|1.0	NIA61_001155|99.2|1.0|1.0	I5L13_03245|99.2|1.0|1.0	L6B76_24590|99.2|1.0|1.0	NIA64_006262|99.2|1.0|1.0	NS17_RS08315|98.4|1.0|1.0	P0F76_06040|98.4|1.0|1.0
35786	ABR82649.1	PSPA7_0034		PA0033|90.2|1.0|1.0	OH118_RS04005|100.0|1.0|1.0	OH117_RS10880|100.0|1.0|1.0	OH116_RS08995|100.0|1.0|1.0	OH115_RS13940|100.0|1.0|1.0	AO898_28420|100.0|1.0|1.0	DZ922_RS25600|100.0|1.0|1.0	AO896_26360|100.0|1.0|1.0	AO955_30805|100.0|1.0|1.0	L6B08_19195|100.0|1.0|1.0	L6A01_14760|100.0|1.0|1.0	I5K76_01645|100.0|1.0|1.0	I5L42_09085|99.2|1.0|1.0	APA44_07095|100.0|1.0|1.0	AO882_17010|100.0|1.0|1.0	I5J77_27920|100.0|1.0|1.0	L6B57_12620|100.0|1.0|1.0	L6B26_13800|100.0|1.0|1.0	BH596_01750|100.0|1.0|1.0	JEY13_08930|100.0|1.0|1.0	L6A07_22295|100.0|1.0|1.0	L3677_006160|99.2|1.0|1.0	DY932_01275|99.2|1.0|1.0	DY940_01275|99.2|1.0|1.0	AOA68_RS00170|99.2|1.0|1.0	NS57_RS10575|99.2|1.0|1.0	-	IPC241_01060|100.0|1.0|1.0	JHW37_00170|100.0|1.0|1.0	AOA67_RS00170|100.0|1.0|1.0	CRX61_RS09595|100.0|1.0|1.0	RNH99_07685|100.0|1.0|1.0	ODQ13_10600|100.0|1.0|1.0	FA227_01065|100.0|1.0|1.0	FA228_10240|100.0|1.0|1.0	IHMA87_00035|100.0|1.0|1.0	I5E49_16610|100.0|1.0|1.0	JEZ88_07050|100.0|1.0|1.0	I5R08_25095|100.0|1.0|1.0	I4944_18565|100.0|1.0|1.0	NIA61_001156|100.0|1.0|1.0	I5L13_03250|100.0|1.0|1.0	L6B76_24595|100.0|1.0|1.0	NIA64_006263|100.0|1.0|1.0	NS17_RS08320|100.0|1.0|1.0	P0F76_06035|100.0|1.0|1.0
36159	ABR83170.1	PSPA7_0036		PA0034|100.0|1.0|1.0	OH118_RS04000|100.0|1.0|1.0	OH117_RS10875|100.0|1.0|1.0	OH116_RS08990|100.0|1.0|1.0	OH115_RS13935|100.0|1.0|1.0	AO898_28425|100.0|1.0|1.0	DZ922_RS25595|100.0|1.0|1.0	AO896_26355|100.0|1.0|1.0	AO955_30810|100.0|1.0|1.0	L6B08_19200|100.0|1.0|1.0	L6A01_14765|100.0|1.0|1.0	I5K76_01650|99.5|1.0|1.0	I5L42_09080|99.5|1.0|1.0	APA44_07090|100.0|1.0|1.0	AO882_17005|100.0|1.0|1.0	I5J77_27915|99.5|1.0|1.0	L6B57_12625|100.0|1.0|1.0	L6B26_13805|100.0|1.0|1.0	BH596_01755|100.0|1.0|1.0	JEY13_08925|100.0|1.0|1.0	L6A07_22300|100.0|1.0|1.0	L3677_006161|100.0|1.0|1.0	DY932_01280|100.0|1.0|1.0	DY940_01280|100.0|1.0|1.0	AOA68_RS00175|100.0|1.0|1.0	NS57_RS10580|100.0|1.0|1.0	NCTC13628_02196|100.0|1.0|1.0	IPC241_01065|100.0|1.0|1.0	JHW37_00175|100.0|1.0|1.0	AOA67_RS00175|100.0|1.0|1.0	CRX61_RS09590|100.0|1.0|1.0	RNH99_07680|100.0|1.0|1.0	ODQ13_10605|100.0|1.0|1.0	FA227_01070|100.0|1.0|1.0	FA228_10235|100.0|1.0|1.0	IHMA87_00036|100.0|1.0|1.0	I5E49_16615|100.0|1.0|1.0	JEZ88_07045|100.0|1.0|1.0	I5R08_25090|100.0|1.0|1.0	I4944_18570|100.0|1.0|1.0	NIA61_001157|100.0|1.0|1.0	I5L13_03255|100.0|1.0|1.0	L6B76_24600|100.0|1.0|1.0	NIA64_006264|100.0|1.0|1.0	NS17_RS08325|100.0|1.0|1.0	P0F76_06030|100.0|1.0|1.0
36967	ABR80868.1	PSPA7_0037		PA0035|94.1|1.0|1.0	OH118_RS03995|100.0|1.0|1.0	OH117_RS10870|100.0|1.0|1.0	OH116_RS08985|100.0|1.0|1.0	OH115_RS13930|100.0|1.0|1.0	AO898_28430|100.0|1.0|1.0	DZ922_RS25590|100.0|1.0|1.0	AO896_26350|100.0|1.0|1.0	AO955_30815|100.0|1.0|1.0	L6B08_19205|100.0|1.0|1.0	L6A01_14770|100.0|1.0|1.0	I5K76_01655|99.6|1.0|1.0	I5L42_09075|97.4|1.0|1.0	APA44_07085|100.0|1.0|1.0	AO882_17000|100.0|1.0|1.0	I5J77_27910|100.0|1.0|1.0	L6B57_12630|100.0|1.0|1.0	L6B26_13810|100.0|1.0|1.0	BH596_01760|100.0|1.0|1.0	JEY13_08920|100.0|1.0|1.0	L6A07_22305|100.0|1.0|1.0	L3677_006162|100.0|1.0|1.0	DY932_01285|100.0|1.0|1.0	DY940_01285|100.0|1.0|1.0	AOA68_RS00180|100.0|1.0|1.0	NS57_RS10585|100.0|1.0|1.0	NCTC13628_02195|100.0|1.0|1.0	IPC241_01070|100.0|1.0|1.0	JHW37_00180|100.0|1.0|1.0	AOA67_RS00180|100.0|1.0|1.0	CRX61_RS09585|100.0|1.0|1.0	RNH99_07675|100.0|1.0|1.0	ODQ13_10610|100.0|1.0|1.0	FA227_01075|100.0|1.0|1.0	FA228_10230|100.0|1.0|1.0	IHMA87_00037|100.0|1.0|1.0	I5E49_16620|100.0|1.0|1.0	JEZ88_07040|100.0|1.0|1.0	I5R08_25085|100.0|1.0|1.0	I4944_18575|100.0|1.0|1.0	NIA61_001158|100.0|1.0|1.0	I5L13_03260|100.0|1.0|1.0	L6B76_24605|100.0|1.0|1.0	NIA64_006265|100.0|1.0|1.0	NS17_RS08330|100.0|1.0|1.0	P0F76_06025|100.0|1.0|1.0
37770	ABR85655.1	PSPA7_0038		PA0036|97.8|1.0|1.0	OH118_RS03990|100.0|1.0|1.0	OH117_RS10865|100.0|1.0|1.0	OH116_RS08980|100.0|1.0|1.0	OH115_RS13925|100.0|1.0|1.0	AO898_28435|100.0|1.0|1.0	DZ922_RS25585|100.0|1.0|1.0	AO896_26345|100.0|1.0|1.0	AO955_30820|100.0|1.0|1.0	L6B08_19210|99.8|1.0|1.0	L6A01_14775|99.8|1.0|1.0	I5K76_01660|99.3|1.0|1.0	I5L42_09070|99.3|1.0|1.0	APA44_07080|99.8|1.0|1.0	AO882_16995|99.8|1.0|1.0	I5J77_27905|99.8|1.0|1.0	L6B57_12635|99.8|1.0|1.0	L6B26_13815|99.8|1.0|1.0	BH596_01765|99.8|1.0|1.0	JEY13_08915|99.8|1.0|1.0	L6A07_22310|99.8|1.0|1.0	L3677_006163|99.8|1.0|1.0	DY932_01290|99.8|1.0|1.0	DY940_01290|99.8|1.0|1.0	AOA68_RS00185|99.8|1.0|1.0	NS57_RS10590|99.8|1.0|1.0	NCTC13628_02194|99.8|1.0|1.0	IPC241_01075|99.8|1.0|1.0	JHW37_00185|99.8|1.0|1.0	AOA67_RS00185|99.8|1.0|1.0	CRX61_RS09580|99.8|1.0|1.0	RNH99_07670|99.8|1.0|1.0	ODQ13_10615|99.8|1.0|1.0	FA227_01080|99.8|1.0|1.0	FA228_10225|99.8|1.0|1.0	IHMA87_00038|99.8|1.0|1.0	I5E49_16625|99.8|1.0|1.0	JEZ88_07035|99.8|1.0|1.0	I5R08_25080|99.8|1.0|1.0	I4944_18580|99.8|1.0|1.0	NIA61_001159|99.8|1.0|1.0	I5L13_03265|99.8|1.0|1.0	L6B76_24610|100.0|1.0|1.0	NIA64_006266|99.8|1.0|1.0	NS17_RS08335|100.0|1.0|1.0	P0F76_06020|100.0|1.0|1.0
39076	ABR82873.1	PSPA7_0039		PA0037|92.2|0.99|0.99	OH118_RS03985|100.0|1.0|0.99	OH117_RS10860|100.0|1.0|0.99	OH116_RS08975|100.0|1.0|0.99	OH115_RS13920|100.0|1.0|0.99	AO898_28440|100.0|1.0|0.99	DZ922_RS25580|100.0|1.0|0.99	AO896_26340|100.0|1.0|0.99	AO955_30825|100.0|1.0|0.99	L6B08_19215|99.7|1.0|0.99	L6A01_14780|99.7|1.0|0.99	I5K76_01665|99.7|1.0|0.99	I5L42_09065|98.6|1.0|0.99	APA44_07075|99.7|1.0|0.99	AO882_16990|99.7|1.0|0.99	I5J77_27900|99.7|1.0|0.99	L6B57_12640|99.7|1.0|0.99	L6B26_13820|99.7|1.0|0.99	BH596_01770|99.7|1.0|1.0	JEY13_08910|99.7|1.0|0.99	L6A07_22315|99.7|1.0|0.99	L3677_006164|99.7|1.0|0.99	DY932_01295|99.7|1.0|0.99	DY940_01295|99.7|1.0|0.99	AOA68_RS00190|99.7|1.0|0.99	NS57_RS10595|99.7|1.0|0.99	NCTC13628_02193|99.3|0.99|0.99	IPC241_01080|99.3|0.99|0.99	JHW37_00190|99.3|0.99|0.99	AOA67_RS00190|99.3|0.99|0.99	CRX61_RS09575|99.3|0.99|0.99	RNH99_07665|99.3|0.99|0.99	ODQ13_10620|100.0|1.0|0.99	FA227_01085|100.0|1.0|0.99	FA228_10220|100.0|1.0|0.99	IHMA87_00039|100.0|1.0|1.0	I5E49_16630|100.0|1.0|0.99	JEZ88_07030|100.0|1.0|0.99	I5R08_25075|100.0|1.0|0.99	I4944_18585|100.0|1.0|0.99	NIA61_001160|100.0|1.0|0.99	I5L13_03270|100.0|1.0|0.99	L6B76_24615|100.0|1.0|0.99	NIA64_006267|100.0|1.0|0.99	NS17_RS08340|99.7|1.0|0.99	P0F76_06015|99.7|1.0|0.99
40071	ABR84826.1	PSPA7_0040		PA0038|97.2|1.0|1.0	OH118_RS03980|100.0|1.0|1.0	OH117_RS10855|100.0|1.0|1.0	OH116_RS08970|100.0|1.0|1.0	OH115_RS13915|100.0|1.0|1.0	AO898_28445|100.0|1.0|1.0	DZ922_RS25575|100.0|1.0|1.0	AO896_26335|100.0|1.0|1.0	AO955_30830|100.0|1.0|1.0	L6B08_19220|100.0|1.0|1.0	L6A01_14785|100.0|1.0|1.0	I5K76_01670|100.0|1.0|1.0	I5L42_09060|100.0|1.0|1.0	APA44_07070|100.0|1.0|1.0	AO882_16985|100.0|1.0|1.0	I5J77_27895|100.0|1.0|1.0	L6B57_12645|100.0|1.0|1.0	L6B26_13825|100.0|1.0|1.0	BH596_01775|100.0|1.0|1.0	JEY13_08905|100.0|1.0|1.0	L6A07_22320|100.0|1.0|1.0	L3677_006165|100.0|1.0|1.0	DY932_01300|100.0|1.0|1.0	DY940_01300|100.0|1.0|1.0	AOA68_RS00195|100.0|1.0|1.0	NS57_RS10600|100.0|1.0|1.0	NCTC13628_02192|100.0|1.0|1.0	IPC241_01085|100.0|1.0|1.0	JHW37_00195|100.0|1.0|1.0	AOA67_RS00195|100.0|1.0|1.0	CRX61_RS09570|100.0|1.0|1.0	RNH99_07660|100.0|1.0|1.0	ODQ13_10625|100.0|1.0|1.0	FA227_01090|100.0|1.0|1.0	FA228_10215|100.0|1.0|1.0	IHMA87_00040|100.0|1.0|1.0	I5E49_16635|100.0|1.0|1.0	JEZ88_07025|100.0|1.0|1.0	I5R08_25070|100.0|1.0|1.0	I4944_18590|100.0|1.0|1.0	NIA61_001161|100.0|1.0|1.0	I5L13_03275|100.0|1.0|1.0	L6B76_24620|100.0|1.0|1.0	NIA64_006268|98.6|1.0|1.0	NS17_RS08345|100.0|1.0|1.0	P0F76_06010|100.0|1.0|1.0
40398	ABR82372.1	PSPA7_0041		PA0039|98.7|1.0|1.0	OH118_RS03975|100.0|1.0|1.0	OH117_RS10850|100.0|1.0|1.0	OH116_RS08965|100.0|1.0|1.0	OH115_RS13910|100.0|1.0|1.0	AO898_28450|100.0|1.0|1.0	DZ922_RS25570|100.0|1.0|1.0	AO896_26330|100.0|1.0|1.0	AO955_30835|100.0|1.0|1.0	L6B08_19225|100.0|1.0|1.0	L6A01_14790|100.0|1.0|1.0	I5K76_01675|100.0|1.0|1.0	I5L42_09055|100.0|1.0|1.0	APA44_07065|100.0|1.0|1.0	AO882_16980|100.0|1.0|1.0	I5J77_27890|100.0|1.0|1.0	L6B57_12650|100.0|1.0|1.0	L6B26_13830|100.0|1.0|1.0	BH596_01780|100.0|1.0|0.97	JEY13_08900|100.0|1.0|1.0	L6A07_22325|100.0|1.0|1.0	L3677_006166|100.0|1.0|1.0	DY932_01305|100.0|1.0|1.0	DY940_01305|100.0|1.0|1.0	AOA68_RS00200|100.0|1.0|1.0	NS57_RS10605|100.0|1.0|1.0	NCTC13628_02191|100.0|1.0|0.97	IPC241_01090|100.0|1.0|1.0	JHW37_00200|100.0|1.0|1.0	AOA67_RS00200|100.0|1.0|1.0	CRX61_RS09565|100.0|1.0|1.0	RNH99_07655|100.0|1.0|1.0	ODQ13_10630|100.0|1.0|1.0	FA227_01095|100.0|1.0|1.0	FA228_10210|100.0|1.0|1.0	IHMA87_00041|100.0|1.0|0.97	I5E49_16640|100.0|1.0|1.0	JEZ88_07020|100.0|1.0|1.0	I5R08_25065|100.0|1.0|1.0	I4944_18595|100.0|1.0|1.0	NIA61_001162|100.0|1.0|1.0	I5L13_03280|100.0|1.0|1.0	L6B76_24625|100.0|1.0|1.0	NIA64_006269|100.0|1.0|1.0	NS17_RS08350|100.0|1.0|1.0	P0F76_06005|100.0|1.0|1.0
40918	ABR86143.1	PSPA7_0042	RGP46	PA0040|92.9|1.0|1.0	OH118_RS03970|100.0|1.0|1.0	OH117_RS29275|100.0|1.0|1.0	OH116_RS28520|100.0|1.0|1.0	OH115_RS13905|100.0|1.0|1.0	AO898_20910|100.0|1.0|1.0	DZ922_RS25565|100.0|1.0|1.0	AO896_19835|100.0|1.0|1.0	AO955_23840|100.0|1.0|1.0	-	L6A01_14795|99.6|1.0|1.0	I5K76_30045|99.8|1.0|0.96	I5L42_09050|98.6|1.0|1.0	APA44_27325|99.5|1.0|1.0	AO882_26830|99.8|1.0|0.85	I5J77_30500|99.3|1.0|1.0	-	-	-	-	L6A07_20580|99.1|1.0|0.82	L3677_005975|99.8|1.0|1.0	DY932_01310|99.8|1.0|1.0	DY940_01310|99.8|1.0|1.0	AOA68_RS00205|99.8|1.0|1.0	NS57_RS10610|99.8|1.0|1.0	-	IPC241_01095|99.5|1.0|1.0	JHW37_00205|99.5|1.0|1.0	AOA67_RS00205|99.5|1.0|1.0	CRX61_RS09560|99.5|1.0|1.0	RNH99_07650|99.5|1.0|1.0	ODQ13_10635|99.3|1.0|1.0	FA227_17825|99.3|1.0|1.0	FA228_04760|99.3|1.0|1.0	IHMA87_02687|99.3|1.0|1.0	I5E49_23395|99.3|1.0|1.0	JEZ88_29585|99.3|1.0|1.0	I5R08_25060|99.3|1.0|1.0	I4944_30835|99.3|1.0|1.0	NIA61_006226|99.2|1.0|0.84	I5L13_03285|99.3|1.0|1.0	L6B76_29300|99.3|1.0|1.0	-	NS17_RS08355|98.9|1.0|1.0	P0F76_06000|98.8|1.0|1.0
53224	ABR81236.2	PSPA7_0045	RGP46	-	OH118_RS04935|100.0|1.0|1.0	-	OH116_RS30535|100.0|1.0|1.0	-	-	-	-	-	-	-	I5K76_30280|98.3|1.0|1.0	I5L42_32160|98.3|1.0|1.0	-	-	I5J77_31560|98.3|1.0|1.0	-	-	-	JEY13_30830|98.3|1.0|1.0	-	-	-	-	-	-	-	-	-	-	-	-	-	-	-	-	-	-	-	-	-	-	-	NIA64_000589|97.8|1.0|1.0	-	-
53972	ABR83576.1	PSPA7_0046	RGP46	-	OH118_RS04940|100.0|1.0|1.0	-	OH116_RS30540|100.0|1.0|1.0	OH115_RS30820|100.0|1.0|1.0	AO898_30500|100.0|1.0|1.0	DZ922_RS29420|100.0|1.0|1.0	AO896_30170|100.0|1.0|1.0	AO955_32175|100.0|1.0|1.0	-	-	-	-	-	-	-	-	-	-	-	-	-	-	-	-	-	-	-	-	-	-	-	-	-	-	-	-	-	-	-	-	-	-	-	-	-
55569	QCB64546.1	PSPA7_6372	RGP46	-	OH118_RS04950|100.0|1.0|1.0	-	-	OH115_RS29805|96.8|0.97|0.81	AO898_19935|100.0|1.0|0.9	-	AO896_16125|100.0|1.0|0.94	AO955_17620|100.0|1.0|0.94	-	-	-	-	APA44_28690|99.5|1.0|0.84	AO882_25180|99.6|1.0|1.0	-	L6B57_31740|99.6|1.0|1.0	L6B26_31760|99.6|1.0|1.0	-	-	-	L3677_005951|99.1|1.0|1.0	-	-	-	-	-	-	-	-	-	-	ODQ13_28040|98.3|0.98|1.0	FA227_31830|98.3|0.98|1.0	FA228_23570|98.3|0.98|1.0	IHMA87_00048|98.3|0.98|1.0	I5E49_28145|98.3|0.98|1.0	JEZ88_26425|98.3|0.98|1.0	I5R08_03070|98.3|0.98|1.0	I4944_28275|98.3|0.98|1.0	NIA61_002821|98.3|0.98|1.0	I5L13_26905|98.3|0.98|1.0	L6B76_26650|97.8|1.0|1.0	NIA64_000586|97.8|1.0|1.0	NS17_RS14845|98.7|0.97|0.97	P0F76_25325|98.7|1.0|1.0
56384	QCB64547.1	PSPA7_6373	RGP46	-	OH118_RS04955|100.0|1.0|1.0	-	OH116_RS31240|100.0|1.0|1.0	OH115_RS23170|100.0|1.0|1.0	AO898_30200|100.0|1.0|1.0	DZ922_RS23520|100.0|1.0|1.0	AO896_29885|100.0|1.0|1.0	AO955_31600|100.0|1.0|1.0	-	-	-	-	-	-	-	-	-	-	-	-	L3677_001356|100.0|1.0|1.0	-	-	-	-	-	-	-	-	-	-	ODQ13_28035|100.0|1.0|1.0	FA227_31835|100.0|1.0|1.0	FA228_23575|100.0|1.0|1.0	-	I5E49_28140|100.0|1.0|1.0	JEZ88_26430|100.0|1.0|1.0	I5R08_03065|100.0|1.0|1.0	I4944_28270|100.0|1.0|1.0	NIA61_002820|100.0|1.0|1.0	I5L13_26910|100.0|1.0|1.0	-	-	-	-
57148	ABR85458.1	PSPA7_0047	RGP46	PA0043|95.9|0.91|1.0	OH118_RS04960|100.0|1.0|1.0	OH117_RS26840|100.0|0.99|1.0	OH116_RS25920|100.0|1.0|1.0	OH115_RS23175|100.0|0.99|1.0	AO898_19930|100.0|1.0|1.0	DZ922_RS23515|100.0|0.99|1.0	AO896_16130|100.0|1.0|1.0	AO955_17625|100.0|1.0|1.0	L6B08_00020|100.0|1.0|1.0	L6A01_00020|100.0|1.0|1.0	I5K76_22450|99.8|0.91|1.0	I5L42_23400|99.0|0.91|1.0	APA44_25940|100.0|0.91|1.0	AO882_11180|100.0|0.91|1.0	I5J77_24265|100.0|0.91|1.0	L6B57_09170|100.0|0.91|1.0	L6B26_03265|100.0|0.91|1.0	BH596_03470|100.0|1.0|1.0	JEY13_02960|100.0|0.91|1.0	L6A07_00045|100.0|0.91|1.0	L3677_001357|99.8|1.0|1.0	DY932_01355|100.0|1.0|1.0	DY940_01355|100.0|1.0|1.0	AOA68_RS00240|100.0|1.0|1.0	NS57_RS10645|100.0|1.0|1.0	NCTC13628_02185|100.0|1.0|1.0	IPC241_01125|100.0|1.0|1.0	JHW37_00235|100.0|1.0|1.0	AOA67_RS00235|100.0|1.0|1.0	CRX61_RS09530|100.0|0.99|1.0	RNH99_07620|100.0|0.99|1.0	ODQ13_28030|99.3|0.99|1.0	FA227_09570|99.3|1.0|1.0	FA228_23580|99.3|1.0|1.0	IHMA87_00049|99.3|1.0|1.0	I5E49_28135|99.3|1.0|1.0	JEZ88_26435|99.3|1.0|1.0	I5R08_03060|99.3|1.0|1.0	I4944_28265|99.3|1.0|1.0	NIA61_002819|99.3|1.0|1.0	I5L13_26915|99.3|1.0|1.0	L6B76_26685|99.8|1.0|1.0	NIA64_000578|99.8|1.0|1.0	NS17_RS08810|100.0|1.0|1.0	P0F76_25335|100.0|0.99|1.0
58884	ABR85675.1	PSPA7_0048		PA0045|99.1|1.0|1.0	OH118_RS04965|100.0|1.0|1.0	OH117_RS26845|100.0|1.0|1.0	OH116_RS25915|100.0|1.0|1.0	OH115_RS23180|100.0|1.0|1.0	AO898_19925|100.0|1.0|1.0	DZ922_RS23510|100.0|1.0|1.0	AO896_16135|100.0|1.0|1.0	AO955_17630|100.0|1.0|1.0	L6B08_00030|99.6|1.0|1.0	L6A01_00030|99.6|1.0|1.0	I5K76_22445|99.6|1.0|1.0	I5L42_23395|99.6|1.0|1.0	APA44_25945|99.6|1.0|1.0	AO882_11185|99.6|1.0|1.0	I5J77_24270|99.6|1.0|1.0	L6B57_09175|99.6|1.0|1.0	L6B26_03270|99.6|1.0|1.0	BH596_03465|99.6|1.0|1.0	JEY13_02955|99.6|1.0|1.0	L6A07_00050|99.6|1.0|1.0	L3677_001358|99.6|1.0|1.0	DY932_01365|99.6|1.0|1.0	DY940_01365|99.6|1.0|1.0	AOA68_RS00245|99.6|1.0|1.0	NS57_RS10650|99.6|1.0|1.0	NCTC13628_02184|99.6|1.0|1.0	IPC241_01130|99.6|1.0|1.0	JHW37_00240|99.6|1.0|1.0	AOA67_RS00240|99.6|1.0|1.0	CRX61_RS09525|99.6|1.0|1.0	RNH99_07615|99.6|1.0|1.0	ODQ13_28025|99.6|1.0|1.0	FA227_09580|99.6|1.0|1.0	FA228_23590|99.6|1.0|1.0	IHMA87_00050|99.6|1.0|1.0	I5E49_28130|99.6|1.0|1.0	JEZ88_26440|99.6|1.0|1.0	I5R08_03055|99.6|1.0|1.0	I4944_28260|99.6|1.0|1.0	NIA61_002818|99.6|1.0|1.0	I5L13_26920|99.6|1.0|1.0	L6B76_26695|99.6|1.0|1.0	NIA64_000577|99.6|1.0|1.0	NS17_RS08805|99.6|1.0|1.0	P0F76_25340|99.6|1.0|1.0
59601	ABR82263.1	PSPA7_0049		PA0046|98.3|1.0|1.0	OH118_RS04970|100.0|1.0|1.0	OH117_RS26850|100.0|1.0|1.0	OH116_RS25910|100.0|1.0|1.0	OH115_RS23185|100.0|1.0|1.0	AO898_19920|100.0|1.0|1.0	DZ922_RS23505|100.0|1.0|1.0	AO896_16140|100.0|1.0|1.0	AO955_17635|100.0|1.0|1.0	L6B08_00035|99.2|1.0|1.0	L6A01_00035|99.2|1.0|1.0	I5K76_22440|99.2|1.0|1.0	I5L42_23390|99.2|1.0|1.0	APA44_25950|99.2|1.0|1.0	AO882_11190|99.2|1.0|1.0	I5J77_24275|99.2|1.0|1.0	L6B57_09180|99.2|1.0|1.0	L6B26_03275|99.2|1.0|1.0	BH596_03460|99.2|1.0|1.0	JEY13_02950|99.2|1.0|1.0	L6A07_00055|99.2|1.0|1.0	L3677_001359|99.2|1.0|1.0	DY932_01370|99.2|1.0|1.0	DY940_01370|99.2|1.0|1.0	AOA68_RS00250|99.2|1.0|1.0	NS57_RS10655|99.2|1.0|1.0	NCTC13628_02183|99.2|1.0|1.0	IPC241_01135|99.2|1.0|1.0	JHW37_00245|99.2|1.0|1.0	AOA67_RS00245|99.2|1.0|1.0	CRX61_RS09520|99.2|1.0|1.0	RNH99_07610|99.2|1.0|1.0	ODQ13_28020|99.2|1.0|1.0	FA227_09585|99.2|1.0|1.0	FA228_23595|99.2|1.0|1.0	IHMA87_00051|99.2|1.0|1.0	I5E49_28125|99.2|1.0|1.0	JEZ88_26445|99.2|1.0|1.0	I5R08_03050|99.2|1.0|1.0	I4944_28255|99.2|1.0|1.0	NIA61_002817|99.2|1.0|1.0	I5L13_26925|99.2|1.0|1.0	L6B76_26700|99.2|1.0|1.0	NIA64_000576|99.2|1.0|1.0	NS17_RS08800|99.2|1.0|1.0	P0F76_25345|99.2|1.0|1.0
59951	ABR81499.1	PSPA7_0050		-	OH118_RS04975|100.0|1.0|1.0	OH117_RS26855|100.0|1.0|1.0	OH116_RS25905|100.0|1.0|1.0	OH115_RS23190|100.0|1.0|1.0	AO898_19915|100.0|1.0|1.0	DZ922_RS23500|100.0|1.0|1.0	AO896_16145|100.0|1.0|1.0	AO955_17640|100.0|1.0|1.0	L6B08_00040|100.0|1.0|1.0	L6A01_00040|100.0|1.0|1.0	I5K76_22435|100.0|1.0|1.0	I5L42_23385|100.0|1.0|1.0	APA44_25955|100.0|1.0|1.0	AO882_11195|100.0|1.0|1.0	I5J77_24280|100.0|1.0|1.0	L6B57_09185|100.0|1.0|1.0	L6B26_03280|100.0|1.0|1.0	BH596_03455|100.0|1.0|1.0	JEY13_02945|100.0|1.0|1.0	L6A07_00060|100.0|1.0|1.0	L3677_001360|99.5|1.0|1.0	DY932_01375|100.0|1.0|1.0	DY940_01375|100.0|1.0|1.0	AOA68_RS00255|100.0|1.0|1.0	NS57_RS10660|100.0|1.0|1.0	NCTC13628_02182|100.0|1.0|1.0	IPC241_01140|100.0|1.0|1.0	JHW37_00250|100.0|1.0|1.0	AOA67_RS00250|100.0|1.0|1.0	CRX61_RS09515|100.0|1.0|1.0	RNH99_07605|100.0|1.0|1.0	ODQ13_28015|99.5|1.0|1.0	FA227_09590|99.5|1.0|1.0	FA228_23600|99.5|1.0|1.0	IHMA87_00052|99.5|1.0|1.0	I5E49_28120|99.5|1.0|1.0	JEZ88_26450|99.5|1.0|1.0	I5R08_03045|99.5|1.0|1.0	I4944_28250|99.5|1.0|1.0	NIA61_002816|99.5|1.0|1.0	I5L13_26930|99.5|1.0|1.0	L6B76_26705|100.0|1.0|1.0	NIA64_000575|100.0|1.0|1.0	NS17_RS08795|100.0|1.0|1.0	P0F76_25350|100.0|1.0|1.0
60631	ABR82210.1	PSPA7_0051		PA0048|80.3|0.91|0.84	OH118_RS04980|100.0|1.0|1.0	OH117_RS26860|100.0|1.0|1.0	OH116_RS25900|100.0|1.0|1.0	OH115_RS23195|100.0|1.0|1.0	AO898_19910|100.0|1.0|1.0	DZ922_RS23495|100.0|1.0|1.0	AO896_16150|100.0|1.0|1.0	AO955_17645|100.0|1.0|1.0	L6B08_00045|100.0|1.0|1.0	L6A01_00045|100.0|1.0|1.0	-	I5L42_23380|100.0|1.0|1.0	APA44_25960|100.0|1.0|1.0	AO882_11200|100.0|1.0|1.0	I5J77_24285|99.3|1.0|1.0	L6B57_09190|100.0|1.0|1.0	L6B26_03285|100.0|1.0|1.0	BH596_03450|100.0|1.0|1.0	JEY13_02940|100.0|1.0|1.0	L6A07_00065|100.0|1.0|1.0	L3677_001361|99.3|1.0|1.0	DY932_01380|100.0|1.0|1.0	DY940_01380|100.0|1.0|1.0	AOA68_RS00260|100.0|1.0|1.0	NS57_RS10665|100.0|1.0|1.0	NCTC13628_02181|100.0|1.0|1.0	IPC241_01145|99.3|1.0|1.0	JHW37_00255|100.0|1.0|1.0	AOA67_RS00255|100.0|1.0|1.0	CRX61_RS09510|100.0|1.0|1.0	RNH99_07600|100.0|1.0|1.0	ODQ13_28010|100.0|1.0|1.0	FA227_09595|100.0|1.0|1.0	FA228_23605|100.0|1.0|1.0	IHMA87_00053|100.0|1.0|1.0	I5E49_28115|100.0|1.0|1.0	JEZ88_26455|100.0|1.0|1.0	I5R08_03040|100.0|1.0|1.0	I4944_28245|100.0|1.0|1.0	NIA61_002815|100.0|1.0|1.0	I5L13_26935|100.0|1.0|1.0	L6B76_26710|100.0|1.0|1.0	NIA64_000574|100.0|1.0|1.0	NS17_RS08790|100.0|1.0|1.0	P0F76_25355|100.0|1.0|1.0
61423	ABR84815.1	PSPA7_0052		PA0049|91.9|1.0|1.0	OH118_RS04985|100.0|1.0|1.0	OH117_RS26865|100.0|1.0|1.0	OH116_RS25895|100.0|1.0|1.0	OH115_RS23200|100.0|1.0|1.0	AO898_19905|100.0|1.0|1.0	DZ922_RS23490|100.0|1.0|1.0	AO896_16155|100.0|1.0|1.0	AO955_17650|100.0|1.0|1.0	L6B08_00050|98.7|1.0|1.0	L6A01_00050|98.7|1.0|1.0	I5K76_22425|97.8|1.0|1.0	I5L42_23375|98.4|1.0|1.0	APA44_25965|99.5|1.0|1.0	AO882_11205|99.5|1.0|1.0	I5J77_24290|99.5|1.0|1.0	L6B57_09195|99.5|1.0|1.0	L6B26_03290|99.5|1.0|1.0	BH596_03445|99.5|1.0|1.0	JEY13_02935|99.5|1.0|1.0	L6A07_00070|99.5|1.0|1.0	L3677_001362|98.9|1.0|1.0	DY932_01385|99.5|1.0|1.0	DY940_01385|99.5|1.0|1.0	AOA68_RS00265|99.5|1.0|1.0	NS57_RS10670|99.5|1.0|1.0	NCTC13628_02180|99.1|1.0|1.0	IPC241_01150|98.7|1.0|1.0	JHW37_00260|99.1|1.0|1.0	AOA67_RS00260|99.1|1.0|1.0	CRX61_RS09505|99.1|1.0|1.0	RNH99_07595|99.1|1.0|1.0	ODQ13_28005|99.1|1.0|1.0	FA227_09600|99.1|1.0|1.0	FA228_23610|99.1|1.0|1.0	IHMA87_00054|99.1|1.0|1.0	I5E49_28110|99.1|1.0|1.0	JEZ88_26460|99.1|1.0|1.0	I5R08_03035|99.1|1.0|1.0	I4944_28240|99.1|1.0|1.0	NIA61_002814|99.1|1.0|1.0	I5L13_26940|99.1|1.0|1.0	L6B76_26715|99.3|1.0|1.0	NIA64_000573|99.5|1.0|1.0	NS17_RS08785|99.1|1.0|1.0	P0F76_25360|99.1|1.0|1.0
63619	ABR84482.1	PSPA7_0053		PA0052|96.4|0.98|0.98	OH118_RS04990|100.0|1.0|1.0	OH117_RS26870|100.0|1.0|1.0	OH116_RS25890|100.0|1.0|1.0	OH115_RS23205|100.0|1.0|1.0	AO898_19900|100.0|1.0|1.0	DZ922_RS23485|100.0|1.0|1.0	AO896_16160|100.0|1.0|1.0	AO955_17655|100.0|1.0|1.0	L6B08_00055|99.3|1.0|1.0	L6A01_00055|99.3|1.0|1.0	I5K76_22420|97.9|1.0|1.0	I5L42_23370|98.6|1.0|1.0	APA44_25970|99.3|1.0|1.0	AO882_11210|99.3|1.0|1.0	I5J77_24295|99.3|1.0|1.0	L6B57_09200|99.3|1.0|1.0	L6B26_03295|99.3|1.0|1.0	BH596_03440|99.3|1.0|1.0	JEY13_02930|99.3|1.0|1.0	L6A07_00075|99.3|1.0|1.0	L3677_001363|99.3|1.0|1.0	DY932_01390|100.0|1.0|1.0	DY940_01390|100.0|1.0|1.0	AOA68_RS00270|100.0|1.0|1.0	NS57_RS10675|100.0|1.0|1.0	NCTC13628_02179|100.0|1.0|1.0	IPC241_01155|100.0|1.0|1.0	JHW37_00265|100.0|1.0|1.0	AOA67_RS00265|100.0|1.0|1.0	CRX61_RS09500|100.0|1.0|1.0	RNH99_07590|100.0|1.0|1.0	ODQ13_28000|100.0|1.0|1.0	FA227_09605|100.0|1.0|1.0	FA228_23615|100.0|1.0|1.0	IHMA87_00055|100.0|1.0|1.0	I5E49_28105|100.0|1.0|1.0	JEZ88_26465|100.0|1.0|1.0	I5R08_03030|100.0|1.0|1.0	I4944_28235|100.0|1.0|1.0	NIA61_002813|100.0|1.0|1.0	I5L13_26945|100.0|1.0|1.0	L6B76_26720|100.0|1.0|1.0	NIA64_000572|100.0|1.0|1.0	NS17_RS08780|100.0|1.0|1.0	P0F76_25365|99.3|1.0|1.0
64300	ABR83060.1	PSPA7_0054		PA0054|92.3|1.0|1.0	OH118_RS04995|100.0|1.0|1.0	OH117_RS26875|100.0|1.0|1.0	OH116_RS25885|100.0|1.0|1.0	OH115_RS23210|100.0|1.0|1.0	AO898_19895|100.0|1.0|1.0	DZ922_RS23480|100.0|1.0|1.0	AO896_16165|100.0|1.0|1.0	AO955_17660|100.0|1.0|1.0	L6B08_00060|99.5|1.0|1.0	L6A01_00060|99.5|1.0|1.0	I5K76_22415|99.5|1.0|1.0	I5L42_23365|99.5|1.0|1.0	APA44_25975|99.5|1.0|1.0	AO882_11215|99.5|1.0|1.0	I5J77_24300|99.5|1.0|1.0	L6B57_09205|99.5|1.0|1.0	L6B26_03300|99.5|1.0|1.0	BH596_03435|99.5|1.0|1.0	JEY13_02925|99.5|1.0|1.0	L6A07_00080|99.5|1.0|1.0	L3677_001364|99.5|1.0|1.0	DY932_01395|98.9|1.0|1.0	DY940_01395|98.9|1.0|1.0	AOA68_RS00275|98.9|1.0|1.0	NS57_RS10680|98.9|1.0|1.0	NCTC13628_02178|100.0|1.0|1.0	IPC241_01160|100.0|1.0|1.0	JHW37_00270|100.0|1.0|1.0	AOA67_RS00270|100.0|1.0|1.0	CRX61_RS09495|100.0|1.0|1.0	RNH99_07585|100.0|1.0|1.0	ODQ13_27995|100.0|1.0|1.0	FA227_09610|100.0|1.0|1.0	FA228_23620|100.0|1.0|1.0	IHMA87_00056|100.0|1.0|1.0	I5E49_28100|100.0|1.0|1.0	JEZ88_26470|100.0|1.0|1.0	I5R08_03025|100.0|1.0|1.0	I4944_28230|100.0|1.0|1.0	NIA61_002812|100.0|1.0|1.0	I5L13_26950|100.0|1.0|1.0	L6B76_26725|100.0|1.0|1.0	-	NS17_RS08775|100.0|1.0|1.0	P0F76_25370|99.5|1.0|1.0
64887	ABR85393.1	PSPA7_0055		PA0055|99.4|1.0|1.0	OH118_RS05000|100.0|1.0|1.0	OH117_RS26880|100.0|1.0|1.0	OH116_RS25880|100.0|1.0|1.0	OH115_RS23215|100.0|1.0|1.0	AO898_19890|100.0|1.0|1.0	DZ922_RS23475|100.0|1.0|1.0	AO896_16170|100.0|1.0|1.0	AO955_17665|100.0|1.0|1.0	L6B08_00065|100.0|1.0|1.0	L6A01_00065|100.0|1.0|1.0	I5K76_22410|99.4|1.0|1.0	I5L42_23360|98.2|1.0|1.0	APA44_25980|100.0|1.0|1.0	AO882_11220|100.0|1.0|1.0	I5J77_24305|100.0|1.0|1.0	L6B57_09210|100.0|1.0|1.0	L6B26_03305|100.0|1.0|1.0	BH596_03430|100.0|1.0|1.0	JEY13_02920|100.0|1.0|1.0	L6A07_00085|100.0|1.0|1.0	L3677_001365|99.4|1.0|1.0	DY932_01400|100.0|1.0|1.0	DY940_01400|100.0|1.0|1.0	AOA68_RS00280|100.0|1.0|1.0	NS57_RS10685|100.0|1.0|1.0	NCTC13628_02177|100.0|1.0|1.0	IPC241_01165|100.0|1.0|1.0	JHW37_00275|100.0|1.0|1.0	AOA67_RS00275|100.0|1.0|1.0	CRX61_RS09490|100.0|1.0|1.0	RNH99_07580|100.0|1.0|1.0	ODQ13_27990|100.0|1.0|1.0	FA227_09615|100.0|1.0|1.0	FA228_23625|100.0|1.0|1.0	IHMA87_00057|100.0|1.0|1.0	I5E49_28095|100.0|1.0|1.0	JEZ88_26475|100.0|1.0|1.0	I5R08_03020|100.0|1.0|1.0	I4944_28225|100.0|1.0|1.0	NIA61_002811|100.0|1.0|1.0	I5L13_26955|100.0|1.0|1.0	L6B76_26730|100.0|1.0|1.0	NIA64_000570|100.0|1.0|1.0	NS17_RS08770|100.0|1.0|1.0	P0F76_25375|100.0|1.0|1.0
65459	ABR83691.1	PSPA7_0056		PA0056|98.7|1.0|1.0	OH118_RS05005|99.7|1.0|1.0	OH117_RS26885|100.0|1.0|1.0	OH116_RS25875|100.0|1.0|1.0	OH115_RS23220|100.0|1.0|1.0	AO898_19885|100.0|1.0|1.0	DZ922_RS23470|100.0|1.0|1.0	AO896_16175|100.0|1.0|1.0	AO955_17670|100.0|1.0|1.0	L6B08_00070|100.0|1.0|1.0	L6A01_00070|100.0|1.0|1.0	I5K76_22405|99.3|1.0|1.0	I5L42_23355|99.0|1.0|1.0	APA44_25985|100.0|1.0|1.0	AO882_11225|100.0|1.0|1.0	I5J77_24310|100.0|1.0|1.0	L6B57_09215|100.0|1.0|1.0	L6B26_03310|100.0|1.0|1.0	BH596_03425|100.0|1.0|1.0	JEY13_02915|100.0|1.0|1.0	L6A07_00090|100.0|1.0|1.0	L3677_001366|100.0|1.0|1.0	DY932_01405|99.7|1.0|1.0	DY940_01405|99.7|1.0|1.0	AOA68_RS00285|99.7|1.0|1.0	NS57_RS10690|99.7|1.0|1.0	NCTC13628_02176|99.7|1.0|1.0	IPC241_01170|99.7|1.0|1.0	JHW37_00280|99.7|1.0|1.0	AOA67_RS00280|99.7|1.0|1.0	CRX61_RS09485|99.7|1.0|1.0	RNH99_07575|99.7|1.0|1.0	ODQ13_27985|99.3|1.0|1.0	FA227_09620|99.3|1.0|1.0	FA228_23630|99.3|1.0|1.0	IHMA87_00058|99.3|1.0|1.0	I5E49_28090|99.3|1.0|1.0	JEZ88_26480|99.3|1.0|1.0	I5R08_03015|99.3|1.0|1.0	I4944_28220|99.3|1.0|1.0	NIA61_002810|99.3|1.0|1.0	I5L13_26960|99.3|1.0|1.0	L6B76_26735|99.3|1.0|1.0	NIA64_000569|99.7|1.0|1.0	NS17_RS08765|99.3|1.0|1.0	P0F76_25380|99.7|1.0|1.0
66487	ABR80972.1	PSPA7_0057		PA0057|98.6|1.0|1.0	OH118_RS05010|100.0|1.0|1.0	OH117_RS26890|100.0|1.0|1.0	OH116_RS25870|100.0|1.0|1.0	OH115_RS23225|100.0|1.0|1.0	AO898_19880|100.0|1.0|1.0	DZ922_RS23465|100.0|1.0|1.0	AO896_16180|100.0|1.0|1.0	AO955_17675|100.0|1.0|1.0	L6B08_00075|99.0|1.0|1.0	L6A01_00075|99.0|1.0|1.0	I5K76_22400|93.2|1.0|1.0	I5L42_23350|96.6|1.0|1.0	APA44_25990|97.6|1.0|1.0	AO882_11230|97.6|1.0|1.0	I5J77_24315|97.6|1.0|1.0	L6B57_09220|97.6|1.0|1.0	L6B26_03315|97.6|1.0|1.0	BH596_03420|97.6|1.0|1.0	JEY13_02910|97.6|1.0|1.0	L6A07_00095|97.6|1.0|1.0	L3677_001367|98.3|1.0|1.0	DY932_01410|99.3|1.0|1.0	DY940_01410|99.3|1.0|1.0	AOA68_RS00290|99.3|1.0|1.0	NS57_RS10695|99.3|1.0|1.0	NCTC13628_02175|99.3|1.0|1.0	IPC241_01175|99.3|1.0|1.0	JHW37_00285|99.3|1.0|1.0	AOA67_RS00285|99.3|1.0|1.0	CRX61_RS09480|99.3|1.0|1.0	RNH99_07570|99.3|1.0|1.0	ODQ13_27980|99.3|1.0|1.0	FA227_09625|99.3|1.0|1.0	FA228_23635|99.3|1.0|1.0	IHMA87_00059|99.3|1.0|1.0	I5E49_28085|99.3|1.0|1.0	JEZ88_26485|99.3|1.0|1.0	I5R08_03010|99.3|1.0|1.0	I4944_28215|99.3|1.0|1.0	NIA61_002809|99.3|1.0|1.0	I5L13_26965|99.3|1.0|1.0	L6B76_26740|99.0|1.0|1.0	NIA64_000568|98.6|1.0|1.0	NS17_RS08760|99.3|1.0|1.0	P0F76_25385|99.3|1.0|1.0
67437	ABR81424.1	PSPA7_0058		PA0058|90.6|0.99|1.0	OH118_RS05015|100.0|1.0|1.0	OH117_RS26895|100.0|1.0|1.0	OH116_RS25865|100.0|1.0|1.0	OH115_RS23230|100.0|1.0|1.0	AO898_19875|100.0|1.0|1.0	DZ922_RS23460|100.0|1.0|1.0	AO896_16185|100.0|1.0|1.0	AO955_17680|100.0|1.0|1.0	L6B08_00080|99.1|1.0|1.0	L6A01_00080|99.1|1.0|1.0	I5K76_22395|98.7|1.0|1.0	I5L42_23345|99.1|1.0|1.0	APA44_25995|99.1|1.0|1.0	AO882_11235|99.1|1.0|1.0	I5J77_24320|99.1|1.0|1.0	L6B57_09225|99.1|1.0|1.0	L6B26_03320|99.1|1.0|1.0	BH596_03415|99.1|1.0|1.0	JEY13_02905|99.1|1.0|1.0	L6A07_00100|99.1|1.0|1.0	L3677_001368|100.0|1.0|1.0	DY932_01415|100.0|1.0|1.0	DY940_01415|100.0|1.0|1.0	AOA68_RS00295|100.0|1.0|1.0	NS57_RS10700|100.0|1.0|1.0	NCTC13628_02174|99.1|1.0|1.0	IPC241_01180|99.1|1.0|1.0	JHW37_00290|99.1|1.0|1.0	AOA67_RS00290|99.1|1.0|1.0	CRX61_RS09475|99.1|1.0|1.0	RNH99_07565|99.1|1.0|1.0	ODQ13_27975|98.7|1.0|1.0	FA227_09630|98.7|1.0|1.0	FA228_23640|98.7|1.0|1.0	IHMA87_00060|98.7|1.0|1.0	I5E49_28080|98.7|1.0|1.0	JEZ88_26490|98.7|1.0|1.0	I5R08_03005|98.7|1.0|1.0	I4944_28210|98.7|1.0|1.0	NIA61_002808|98.7|1.0|1.0	I5L13_26970|98.7|1.0|1.0	L6B76_26745|99.1|1.0|1.0	NIA64_000567|99.1|1.0|1.0	NS17_RS08755|99.1|1.0|1.0	P0F76_25390|99.1|1.0|1.0
68252	ABR82933.1	PSPA7_0059		PA0059|100.0|0.93|1.0	OH118_RS05020|100.0|0.93|1.0	OH117_RS26900|100.0|0.93|1.0	OH116_RS25860|100.0|0.93|1.0	OH115_RS23235|100.0|0.93|1.0	AO898_19870|100.0|0.93|1.0	DZ922_RS23455|100.0|0.93|1.0	AO896_16190|100.0|0.93|1.0	AO955_17685|100.0|0.93|1.0	L6B08_00085|99.3|0.93|1.0	L6A01_00085|99.3|0.93|1.0	I5K76_22390|100.0|0.93|1.0	I5L42_23340|100.0|0.93|1.0	APA44_26000|100.0|0.93|1.0	AO882_11240|100.0|0.93|1.0	I5J77_24325|100.0|0.93|1.0	L6B57_09230|100.0|0.93|1.0	L6B26_03325|100.0|0.93|1.0	BH596_03410|100.0|1.0|1.0	JEY13_02900|100.0|0.93|1.0	L6A07_00105|100.0|0.93|1.0	L3677_001369|99.3|0.93|1.0	DY932_01420|100.0|0.93|1.0	DY940_01420|100.0|0.93|1.0	AOA68_RS00300|100.0|0.93|1.0	NS57_RS10705|100.0|0.93|1.0	NCTC13628_02173|100.0|0.99|0.99	IPC241_01185|100.0|0.92|0.99	JHW37_00295|100.0|0.92|0.99	AOA67_RS00295|100.0|0.92|0.99	CRX61_RS09470|100.0|0.92|0.99	RNH99_07560|100.0|0.92|0.99	ODQ13_27970|100.0|0.93|1.0	FA227_09635|100.0|0.93|1.0	FA228_23645|100.0|0.93|1.0	IHMA87_00061|100.0|1.0|1.0	I5E49_28075|100.0|0.93|1.0	JEZ88_26495|100.0|0.93|1.0	I5R08_03000|100.0|0.93|1.0	I4944_28205|100.0|0.93|1.0	NIA61_002807|100.0|0.93|1.0	I5L13_26975|100.0|0.93|1.0	L6B76_26750|100.0|0.92|0.99	NIA64_000566|100.0|0.92|0.99	NS17_RS08750|100.0|0.92|0.99	P0F76_25395|100.0|0.93|1.0
68788	ABR83396.1	PSPA7_0060		PA0060|97.4|1.0|1.0	OH118_RS05025|100.0|1.0|1.0	OH117_RS26905|100.0|1.0|1.0	OH116_RS25855|100.0|1.0|1.0	OH115_RS23240|100.0|1.0|1.0	AO898_19865|100.0|1.0|1.0	DZ922_RS23450|100.0|1.0|1.0	AO896_16195|100.0|1.0|1.0	AO955_17690|100.0|1.0|1.0	L6B08_00090|100.0|1.0|1.0	L6A01_00090|100.0|1.0|1.0	I5K76_22385|100.0|1.0|1.0	I5L42_23335|100.0|1.0|1.0	APA44_26005|100.0|1.0|1.0	AO882_11245|100.0|1.0|1.0	I5J77_24330|100.0|1.0|1.0	L6B57_09235|100.0|1.0|1.0	L6B26_03330|100.0|1.0|1.0	BH596_03405|100.0|1.0|1.0	JEY13_02895|100.0|1.0|1.0	L6A07_00110|100.0|1.0|1.0	L3677_001370|100.0|1.0|1.0	DY932_01425|100.0|1.0|1.0	DY940_01425|100.0|1.0|1.0	AOA68_RS00305|100.0|1.0|1.0	NS57_RS10710|100.0|1.0|1.0	NCTC13628_02172|100.0|1.0|1.0	IPC241_01190|100.0|1.0|1.0	JHW37_00300|100.0|1.0|1.0	AOA67_RS00300|100.0|1.0|1.0	CRX61_RS09465|100.0|1.0|1.0	RNH99_07555|100.0|1.0|1.0	ODQ13_27965|100.0|1.0|1.0	FA227_09640|100.0|1.0|1.0	FA228_23650|100.0|1.0|1.0	IHMA87_00062|100.0|1.0|1.0	I5E49_28070|100.0|1.0|1.0	JEZ88_26500|100.0|1.0|1.0	I5R08_02995|100.0|1.0|1.0	I4944_28200|100.0|1.0|1.0	NIA61_002806|100.0|1.0|1.0	I5L13_26980|100.0|1.0|1.0	L6B76_26755|100.0|1.0|1.0	NIA64_000565|100.0|1.0|1.0	NS17_RS08745|100.0|1.0|1.0	P0F76_25400|100.0|1.0|1.0
69034	ABR83025.1	PSPA7_0061		PA0061|97.9|1.0|1.0	OH118_RS05030|100.0|1.0|1.0	OH117_RS26910|100.0|1.0|1.0	OH116_RS25850|100.0|1.0|1.0	OH115_RS23245|100.0|1.0|1.0	AO898_19860|100.0|1.0|1.0	DZ922_RS23445|100.0|1.0|1.0	AO896_16200|100.0|1.0|1.0	AO955_17695|100.0|1.0|1.0	L6B08_00095|99.3|1.0|1.0	L6A01_00095|99.3|1.0|1.0	I5K76_22380|98.6|1.0|1.0	I5L42_23330|97.9|1.0|1.0	APA44_26010|98.6|1.0|1.0	AO882_11250|98.6|1.0|1.0	I5J77_24335|98.6|1.0|1.0	L6B57_09240|98.6|1.0|1.0	L6B26_03335|98.6|1.0|1.0	BH596_03400|98.6|1.0|1.0	JEY13_02890|98.6|1.0|1.0	L6A07_00115|98.6|1.0|1.0	L3677_001371|99.3|1.0|1.0	DY932_01430|100.0|1.0|1.0	DY940_01430|100.0|1.0|1.0	AOA68_RS00310|100.0|1.0|1.0	NS57_RS10715|100.0|1.0|1.0	NCTC13628_02171|99.3|1.0|1.0	IPC241_01195|99.3|1.0|1.0	JHW37_00305|99.3|1.0|1.0	AOA67_RS00305|99.3|1.0|1.0	CRX61_RS09460|99.3|1.0|1.0	RNH99_07550|99.3|1.0|1.0	ODQ13_27960|99.3|1.0|1.0	FA227_09645|99.3|1.0|1.0	FA228_23655|99.3|1.0|1.0	IHMA87_00063|99.3|1.0|1.0	I5E49_28065|99.3|1.0|1.0	JEZ88_26505|99.3|1.0|1.0	I5R08_02990|99.3|1.0|1.0	I4944_28195|99.3|1.0|1.0	NIA61_002805|99.3|1.0|1.0	I5L13_26985|99.3|1.0|1.0	L6B76_26760|98.6|1.0|1.0	NIA64_000564|99.3|1.0|1.0	NS17_RS08740|99.3|1.0|1.0	P0F76_25405|99.3|1.0|1.0
69528	ABR86342.1	PSPA7_0062		PA0062|98.6|1.0|1.0	OH118_RS05035|100.0|1.0|1.0	OH117_RS26915|100.0|1.0|1.0	OH116_RS25845|100.0|1.0|1.0	OH115_RS23250|100.0|1.0|1.0	AO898_19855|100.0|1.0|1.0	DZ922_RS23440|100.0|1.0|1.0	AO896_16205|100.0|1.0|1.0	AO955_17700|100.0|1.0|1.0	L6B08_00100|100.0|1.0|1.0	L6A01_00100|100.0|1.0|1.0	I5K76_22375|99.3|1.0|1.0	I5L42_23325|100.0|1.0|1.0	APA44_26015|100.0|1.0|1.0	AO882_11255|100.0|1.0|1.0	I5J77_24340|100.0|1.0|1.0	L6B57_09245|100.0|1.0|1.0	L6B26_03340|100.0|1.0|1.0	BH596_03395|100.0|1.0|1.0	JEY13_02885|100.0|1.0|1.0	L6A07_00120|100.0|1.0|1.0	L3677_001372|100.0|1.0|1.0	DY932_01435|100.0|1.0|1.0	DY940_01435|100.0|1.0|1.0	AOA68_RS00315|100.0|1.0|1.0	NS57_RS10720|100.0|1.0|1.0	NCTC13628_02170|100.0|1.0|1.0	IPC241_01200|100.0|1.0|1.0	JHW37_00310|100.0|1.0|1.0	AOA67_RS00310|100.0|1.0|1.0	CRX61_RS09455|100.0|1.0|1.0	RNH99_07545|100.0|1.0|1.0	ODQ13_27955|99.3|1.0|1.0	FA227_09650|99.3|1.0|1.0	FA228_23660|99.3|1.0|1.0	IHMA87_00064|99.3|1.0|1.0	I5E49_28060|99.3|1.0|1.0	JEZ88_26510|99.3|1.0|1.0	I5R08_02985|99.3|1.0|1.0	I4944_28190|99.3|1.0|1.0	NIA61_002804|99.3|1.0|1.0	I5L13_26990|99.3|1.0|1.0	L6B76_26765|100.0|1.0|1.0	NIA64_000563|100.0|1.0|1.0	NS17_RS08735|100.0|1.0|1.0	P0F76_25410|100.0|1.0|1.0
70036	ABR81999.2	PSPA7_0063		PA0063|98.7|1.0|1.0	OH118_RS05040|100.0|1.0|1.0	OH117_RS26920|100.0|1.0|1.0	OH116_RS25840|100.0|1.0|1.0	OH115_RS23255|100.0|1.0|1.0	AO898_19850|100.0|1.0|1.0	DZ922_RS23435|100.0|1.0|1.0	AO896_16210|100.0|1.0|1.0	AO955_17705|100.0|1.0|1.0	L6B08_00105|99.7|1.0|1.0	L6A01_00105|99.7|1.0|1.0	I5K76_22370|99.7|1.0|1.0	I5L42_23320|99.5|1.0|1.0	APA44_26020|99.7|1.0|1.0	AO882_11260|99.7|1.0|1.0	I5J77_24345|99.7|1.0|1.0	L6B57_09250|99.7|1.0|1.0	L6B26_03345|99.7|1.0|1.0	BH596_03390|99.7|1.0|1.0	JEY13_02880|99.7|1.0|1.0	L6A07_00125|99.7|1.0|1.0	L3677_001373|100.0|1.0|1.0	DY932_01440|98.9|1.0|1.0	DY940_01440|98.9|1.0|1.0	AOA68_RS00320|98.9|1.0|1.0	NS57_RS10725|98.9|1.0|1.0	NCTC13628_02169|99.5|1.0|1.0	IPC241_01205|99.5|1.0|1.0	JHW37_00315|99.5|1.0|1.0	AOA67_RS00315|99.5|1.0|1.0	CRX61_RS09450|99.5|1.0|1.0	RNH99_07540|99.5|1.0|1.0	ODQ13_27950|99.7|1.0|1.0	FA227_09655|99.7|1.0|1.0	FA228_23665|99.7|1.0|1.0	IHMA87_00065|99.7|1.0|1.0	I5E49_28055|99.7|1.0|1.0	JEZ88_26515|99.7|1.0|1.0	I5R08_02980|99.7|1.0|1.0	I4944_28185|99.7|1.0|1.0	NIA61_002803|99.7|1.0|1.0	I5L13_26995|99.7|1.0|1.0	L6B76_26770|99.7|1.0|1.0	-	NS17_RS08730|99.5|1.0|1.0	P0F76_25415|99.7|1.0|1.0
71173	ABR86349.1	PSPA7_0064		PA0064|93.6|0.99|0.99	OH118_RS05045|100.0|1.0|1.0	OH117_RS26925|100.0|1.0|1.0	OH116_RS25835|100.0|1.0|1.0	OH115_RS23260|100.0|1.0|1.0	AO898_19845|100.0|1.0|1.0	DZ922_RS23430|100.0|1.0|1.0	AO896_16215|100.0|1.0|1.0	AO955_17710|100.0|1.0|1.0	L6B08_00110|99.7|1.0|1.0	L6A01_00110|99.7|1.0|1.0	I5K76_22365|99.7|1.0|1.0	I5L42_23315|98.8|1.0|1.0	APA44_26025|99.7|1.0|1.0	AO882_11265|99.7|1.0|1.0	I5J77_24350|99.7|1.0|1.0	L6B57_09255|99.7|1.0|1.0	L6B26_03350|99.7|1.0|1.0	BH596_03385|99.7|1.0|1.0	JEY13_02875|99.7|1.0|1.0	L6A07_00130|99.7|1.0|1.0	L3677_001374|100.0|1.0|1.0	DY932_01445|99.7|1.0|1.0	DY940_01445|99.7|1.0|1.0	AOA68_RS00325|99.7|1.0|1.0	NS57_RS10730|99.7|1.0|1.0	NCTC13628_02168|100.0|0.99|0.99	IPC241_01210|100.0|0.99|0.99	JHW37_00320|100.0|0.99|0.99	AOA67_RS00320|100.0|0.99|0.99	CRX61_RS09445|100.0|0.99|0.99	RNH99_07535|100.0|0.99|0.99	ODQ13_27945|100.0|0.99|0.99	FA227_09660|100.0|0.99|0.99	FA228_23670|100.0|0.99|0.99	IHMA87_00066|100.0|0.99|0.99	I5E49_28050|100.0|0.99|0.99	JEZ88_26520|100.0|0.99|0.99	I5R08_02975|100.0|0.99|0.99	I4944_28180|100.0|0.99|0.99	NIA61_002802|100.0|0.99|0.99	I5L13_27000|100.0|0.99|0.99	L6B76_26775|100.0|1.0|1.0	NIA64_000561|99.7|0.99|0.99	NS17_RS08725|100.0|1.0|1.0	P0F76_25420|99.7|1.0|1.0
72192	ABR83005.1	PSPA7_0065		PA0065|98.6|1.0|1.0	OH118_RS05050|100.0|1.0|1.0	OH117_RS26930|100.0|1.0|1.0	OH116_RS25830|100.0|1.0|1.0	OH115_RS23265|100.0|1.0|1.0	AO898_19840|100.0|1.0|1.0	DZ922_RS23425|100.0|1.0|1.0	AO896_16220|100.0|1.0|1.0	AO955_17715|100.0|1.0|1.0	L6B08_00115|99.1|1.0|1.0	L6A01_00115|99.1|1.0|1.0	I5K76_22360|96.8|1.0|1.0	I5L42_23310|98.2|1.0|1.0	APA44_26030|99.5|1.0|1.0	AO882_11270|99.5|1.0|1.0	I5J77_24355|99.5|1.0|1.0	L6B57_09260|99.5|1.0|1.0	L6B26_03355|99.5|1.0|1.0	BH596_03380|99.5|1.0|1.0	JEY13_02870|99.5|1.0|1.0	L6A07_00135|99.5|1.0|1.0	L3677_001375|100.0|1.0|1.0	DY932_01450|99.5|1.0|1.0	DY940_01450|99.5|1.0|1.0	AOA68_RS00330|99.5|1.0|1.0	NS57_RS10735|99.5|1.0|1.0	NCTC13628_02167|99.5|1.0|1.0	IPC241_01215|99.5|1.0|1.0	JHW37_00325|99.5|1.0|1.0	AOA67_RS00325|99.5|1.0|1.0	CRX61_RS09440|99.5|1.0|1.0	RNH99_07530|99.5|1.0|1.0	ODQ13_27940|100.0|1.0|1.0	FA227_09665|100.0|1.0|1.0	FA228_23675|100.0|1.0|1.0	IHMA87_00067|100.0|1.0|1.0	I5E49_28045|100.0|1.0|1.0	JEZ88_26525|100.0|1.0|1.0	I5R08_02970|100.0|1.0|1.0	I4944_28175|100.0|1.0|1.0	NIA61_002801|100.0|1.0|1.0	I5L13_27005|100.0|1.0|1.0	L6B76_26780|100.0|1.0|1.0	NIA64_000560|100.0|1.0|1.0	NS17_RS08720|100.0|1.0|1.0	P0F76_25425|100.0|1.0|1.0
72850	ABR82823.1	PSPA7_0066		PA0066|98.3|1.0|1.0	OH118_RS05055|100.0|1.0|1.0	OH117_RS26935|100.0|1.0|1.0	OH116_RS25825|100.0|1.0|1.0	OH115_RS23270|100.0|1.0|1.0	AO898_19835|100.0|1.0|1.0	DZ922_RS23420|100.0|1.0|1.0	AO896_16225|100.0|1.0|1.0	AO955_17720|100.0|1.0|1.0	L6B08_00120|97.8|1.0|1.0	L6A01_00120|97.8|1.0|1.0	I5K76_22355|98.9|1.0|1.0	I5L42_23305|98.9|1.0|1.0	APA44_26035|98.9|1.0|1.0	AO882_11275|98.9|1.0|1.0	I5J77_24360|98.9|1.0|1.0	L6B57_09265|98.9|1.0|1.0	L6B26_03360|98.9|1.0|1.0	BH596_03375|98.9|1.0|1.0	JEY13_02865|98.9|1.0|1.0	L6A07_00140|98.9|1.0|1.0	L3677_001376|98.9|1.0|1.0	DY932_01455|98.3|1.0|1.0	DY940_01455|98.3|1.0|1.0	AOA68_RS00335|98.3|1.0|1.0	NS57_RS10740|98.3|1.0|1.0	NCTC13628_02166|98.9|1.0|1.0	IPC241_01220|98.9|1.0|1.0	JHW37_00330|98.9|1.0|1.0	AOA67_RS00330|98.9|1.0|1.0	CRX61_RS09435|98.9|1.0|1.0	RNH99_07525|98.9|1.0|1.0	ODQ13_27935|98.3|1.0|1.0	FA227_09670|98.3|1.0|1.0	FA228_23680|98.3|1.0|1.0	IHMA87_00068|98.3|1.0|1.0	I5E49_28040|98.3|1.0|1.0	JEZ88_26530|98.3|1.0|1.0	I5R08_02965|98.3|1.0|1.0	I4944_28170|98.3|1.0|1.0	NIA61_002800|98.3|1.0|1.0	I5L13_27010|98.3|1.0|1.0	L6B76_26785|98.9|1.0|1.0	NIA64_000559|98.9|1.0|1.0	NS17_RS08715|98.9|1.0|1.0	P0F76_25430|98.9|1.0|1.0
73470	ABR86103.1	PSPA7_0067		PA0067|99.0|1.0|1.0	OH118_RS05060|100.0|1.0|1.0	OH117_RS26940|100.0|1.0|1.0	OH116_RS25820|100.0|1.0|1.0	OH115_RS23275|100.0|1.0|1.0	AO898_19830|100.0|1.0|1.0	DZ922_RS23415|100.0|1.0|1.0	AO896_16230|100.0|1.0|1.0	AO955_17725|100.0|1.0|1.0	L6B08_00125|99.7|1.0|1.0	L6A01_00125|99.7|1.0|1.0	I5K76_22350|99.4|1.0|1.0	I5L42_23300|99.3|1.0|1.0	APA44_26040|99.7|1.0|1.0	AO882_11280|99.7|1.0|1.0	I5J77_24365|99.7|1.0|1.0	L6B57_09270|99.7|1.0|1.0	L6B26_03365|99.7|1.0|1.0	BH596_03370|99.7|1.0|1.0	JEY13_02860|99.7|1.0|1.0	L6A07_00145|99.7|1.0|1.0	L3677_001377|99.7|1.0|1.0	DY932_01460|99.9|1.0|1.0	DY940_01460|99.9|1.0|1.0	AOA68_RS00340|99.9|1.0|1.0	NS57_RS10745|99.9|1.0|1.0	NCTC13628_02165|99.3|1.0|1.0	IPC241_01225|99.3|1.0|1.0	JHW37_00335|99.3|1.0|1.0	AOA67_RS00335|99.3|1.0|1.0	CRX61_RS09430|99.3|1.0|1.0	RNH99_07520|99.3|1.0|1.0	ODQ13_27930|99.7|1.0|1.0	FA227_09675|99.7|1.0|1.0	FA228_23685|99.7|1.0|1.0	IHMA87_00069|99.7|1.0|1.0	I5E49_28035|99.7|1.0|1.0	JEZ88_26535|99.7|1.0|1.0	I5R08_02960|99.7|1.0|1.0	I4944_28165|99.7|1.0|1.0	NIA61_002799|99.7|1.0|1.0	I5L13_27015|99.7|1.0|1.0	L6B76_26790|99.4|1.0|1.0	NIA64_000558|99.7|1.0|1.0	NS17_RS08710|99.4|1.0|1.0	P0F76_25435|99.6|1.0|1.0
75512	ABR86311.1	PSPA7_0068	RGP63	PA0068|97.8|1.0|1.0	OH118_RS05065|100.0|1.0|1.0	OH117_RS26945|100.0|1.0|1.0	OH116_RS25815|100.0|1.0|1.0	OH115_RS23280|100.0|1.0|1.0	AO898_19825|100.0|1.0|1.0	DZ922_RS23410|100.0|1.0|1.0	AO896_16235|100.0|1.0|1.0	AO955_17730|100.0|1.0|1.0	L6B08_00130|100.0|1.0|1.0	L6A01_00130|100.0|1.0|1.0	-	I5L42_23295|98.9|1.0|1.0	APA44_26045|100.0|1.0|1.0	AO882_11285|100.0|1.0|1.0	I5J77_24370|100.0|1.0|1.0	L6B57_09275|100.0|1.0|1.0	L6B26_03370|100.0|1.0|1.0	BH596_03365|100.0|1.0|1.0	JEY13_02855|100.0|1.0|1.0	L6A07_00150|100.0|1.0|1.0	L3677_001378|100.0|1.0|1.0	DY932_01465|98.9|1.0|1.0	DY940_01465|98.9|1.0|1.0	AOA68_RS00345|98.9|1.0|1.0	NS57_RS10750|98.9|1.0|1.0	NCTC13628_02164|100.0|1.0|1.0	IPC241_01230|100.0|1.0|1.0	JHW37_00340|100.0|1.0|1.0	AOA67_RS00340|100.0|1.0|1.0	CRX61_RS09425|100.0|1.0|1.0	RNH99_07515|100.0|1.0|1.0	ODQ13_27925|100.0|1.0|1.0	FA227_09680|100.0|1.0|1.0	FA228_23690|100.0|1.0|1.0	IHMA87_00070|100.0|1.0|1.0	I5E49_28030|100.0|1.0|1.0	JEZ88_26540|100.0|1.0|1.0	I5R08_02955|100.0|1.0|1.0	I4944_28160|100.0|1.0|1.0	NIA61_002798|100.0|1.0|1.0	I5L13_27020|100.0|1.0|1.0	L6B76_26795|97.8|1.0|1.0	NIA64_000557|100.0|1.0|1.0	NS17_RS08705|100.0|1.0|1.0	P0F76_25440|100.0|1.0|1.0
76186	ABR83349.1	PSPA7_0070	RGP63	-	OH118_RS05075|100.0|1.0|1.0	-	OH116_RS25805|100.0|1.0|1.0	OH115_RS23290|100.0|1.0|1.0	-	-	-	-	-	-	-	-	-	-	-	-	-	-	-	-	-	-	-	-	NS57_RS33965|96.9|1.0|1.0	-	-	-	-	-	-	-	-	-	-	-	-	-	-	-	-	-	-	-	-
78537	ABR80786.1	PSPA7_0071	RGP63	-	OH118_RS05080|100.0|1.0|1.0	OH117_RS29160|100.0|1.0|1.0	OH116_RS25800|99.9|1.0|1.0	OH115_RS23295|99.9|1.0|1.0	-	-	-	-	-	-	-	-	-	-	-	-	-	-	-	-	-	-	-	-	NS57_RS10760|97.4|1.0|1.0	-	-	-	-	-	-	-	-	-	-	-	-	-	-	-	-	-	-	-	-
80632	ABR81475.2	PSPA7_0072	RGP63	-	OH118_RS05085|100.0|1.0|1.0	OH117_RS29155|100.0|1.0|1.0	OH116_RS25795|100.0|1.0|1.0	OH115_RS23300|100.0|1.0|1.0	-	-	-	-	-	-	-	-	-	-	-	-	-	-	-	-	-	-	-	-	NS57_RS33970|98.1|1.0|1.0	-	-	-	-	-	-	-	-	-	-	-	-	-	-	-	-	-	-	-	-
81962	ABR86635.2	PSPA7_0074	RGP63	-	OH118_RS05095|100.0|1.0|0.98	OH117_RS29145|100.0|1.0|0.98	OH116_RS25785|100.0|1.0|0.98	OH115_RS23310|100.0|1.0|0.98	-	-	-	-	-	-	-	-	-	-	-	-	-	-	-	-	-	-	-	-	NS57_RS10765|97.0|1.0|0.98	-	-	-	-	-	-	-	-	-	-	-	-	-	-	-	-	-	-	-	-
83497	ABR85981.1	PSPA7_0075	RGP63	-	OH118_RS05100|100.0|1.0|1.0	OH117_RS29140|100.0|1.0|1.0	OH116_RS25780|100.0|1.0|1.0	OH115_RS23315|100.0|1.0|1.0	-	-	-	-	-	-	-	-	-	-	-	-	-	-	-	-	-	-	-	-	-	-	-	-	-	-	-	-	-	-	-	-	-	-	-	-	-	L6B76_02665|54.5|1.03|1.0	NIA64_000903|54.5|1.03|1.0	-	-
85470	ABR82006.1	PSPA7_0076	RGP63	-	OH118_RS05105|100.0|1.0|1.0	-	OH116_RS25775|100.0|1.0|1.0	OH115_RS23320|100.0|1.0|1.0	-	-	-	-	-	-	-	-	-	-	-	-	-	-	-	-	-	-	-	-	-	-	-	-	-	-	-	-	-	-	-	-	-	-	-	-	-	-	-	-	-
86865	ABR86301.1	PSPA7_0077	RGP63	-	OH118_RS05110|100.0|1.0|1.0	OH117_RS21425|100.0|1.0|1.0	OH116_RS25770|100.0|1.0|1.0	OH115_RS23325|100.0|1.0|1.0	-	-	-	-	-	-	-	-	-	-	-	-	-	-	-	-	-	-	-	-	-	-	-	-	-	-	-	-	-	-	-	-	-	-	-	-	-	-	-	-	-
90100	ABR86871.1	PSPA7_0078	RGP63	-	OH118_RS05115|100.0|1.0|1.0	OH117_RS21420|100.0|1.0|1.0	OH116_RS25765|100.0|1.0|1.0	OH115_RS23330|100.0|1.0|1.0	-	-	-	-	-	-	-	-	-	-	-	L6B57_27230|86.5|1.0|1.0	L6B26_25260|86.5|1.0|1.0	BH596_09995|86.5|1.0|1.0	JEY13_24780|86.5|1.0|1.0	-	-	DY932_32715|97.3|0.96|0.99	DY940_32750|97.3|0.96|0.99	-	NS57_RS18090|86.5|1.0|1.0	-	-	-	-	-	-	-	FA227_22955|86.5|1.0|1.0	FA228_23130|86.5|1.0|1.0	IHMA87_00970|86.5|1.0|1.0	I5E49_26045|86.5|1.0|1.0	-	I5R08_20600|86.5|1.0|1.0	I4944_26765|86.5|1.0|1.0	NIA61_005299|86.5|1.0|1.0	I5L13_30080|86.5|1.0|1.0	-	NIA64_005676|86.5|1.0|1.0	-	-
90423	ABR84957.2	PSPA7_0079	RGP63	-	OH118_RS05120|100.0|1.0|1.0	OH117_RS21415|100.0|1.0|1.0	OH116_RS25760|100.0|1.0|1.0	OH115_RS23335|100.0|1.0|1.0	-	-	-	-	-	-	-	-	-	-	-	L6B57_27235|91.9|1.02|1.0	L6B26_25265|91.9|1.02|1.0	BH596_10000|91.9|1.02|1.0	JEY13_24785|91.9|1.02|1.0	-	-	DY932_32710|92.3|0.99|0.99	DY940_32745|92.3|0.99|0.99	-	NS57_RS18095|91.9|1.02|1.0	-	-	-	-	-	-	-	FA227_22960|91.9|1.02|1.0	FA228_23125|91.9|1.02|1.0	IHMA87_00971|91.9|1.02|1.0	I5E49_26050|91.9|1.02|1.0	JEZ88_18205|91.9|1.02|1.0	I5R08_20605|91.9|1.02|1.0	I4944_26760|91.9|1.02|1.0	NIA61_005300|91.9|1.02|1.0	I5L13_30085|91.9|1.02|1.0	-	NIA64_005677|91.9|1.02|1.0	-	-
91010	ABR83416.1	PSPA7_0080	RGP63	-	OH118_RS05125|100.0|1.0|1.0	OH117_RS21410|100.0|1.0|1.0	OH116_RS25755|100.0|1.0|1.0	OH115_RS23340|100.0|1.0|1.0	-	-	-	-	-	-	-	-	-	-	-	L6B57_27240|87.8|1.0|1.0	L6B26_25270|87.8|1.0|1.0	BH596_10005|87.8|1.0|1.0	JEY13_24790|87.8|1.0|1.0	-	-	DY932_32705|90.6|1.0|1.0	DY940_32740|90.6|1.0|1.0	-	NS57_RS18100|87.8|1.0|1.0	-	-	-	-	-	-	-	FA227_22965|87.8|1.0|1.0	FA228_23120|87.8|1.0|1.0	IHMA87_00972|87.8|1.0|1.0	I5E49_26055|87.8|1.0|1.0	JEZ88_18210|87.8|1.0|1.0	I5R08_20610|87.8|1.0|1.0	I4944_26755|87.8|1.0|1.0	NIA61_005301|87.8|1.0|1.0	I5L13_30090|87.8|1.0|1.0	-	NIA64_005678|87.8|1.0|1.0	-	-
92565	ABR80947.1	PSPA7_0081	RGP63	-	OH118_RS31390|100.0|1.0|1.0	OH117_RS30955|100.0|1.0|1.0	OH116_RS31790|100.0|1.0|1.0	OH115_RS31560|100.0|1.0|1.0	-	-	-	-	-	-	-	-	-	-	-	-	-	-	-	L6A07_31160|79.8|0.95|0.95	-	DY932_32695|85.9|0.97|0.97	DY940_32730|85.9|0.97|0.97	-	-	-	-	-	-	-	-	-	-	-	-	-	-	-	-	-	-	-	-	NS17_RS33090|79.8|0.95|0.95	-
92831	ABR84329.2	PSPA7_0082	RGP63	-	OH118_RS05130|100.0|1.0|0.98	OH117_RS21405|100.0|1.0|1.0	OH116_RS25750|100.0|1.0|1.0	OH115_RS23345|100.0|1.0|0.98	-	-	-	-	-	-	-	-	-	-	-	-	-	-	-	L6A07_31165|65.8|0.95|0.94	-	DY932_32690|71.9|0.98|0.97	DY940_32725|71.9|0.98|0.97	-	-	-	-	-	-	-	-	-	-	-	-	-	-	-	-	-	-	-	-	NS17_RS35140|73.0|0.86|0.96	-
93900	ABR82281.2	PSPA7_0085	RGP63	-	OH118_RS05140|100.0|1.0|1.0	OH117_RS21395|100.0|1.0|1.0	OH116_RS25740|100.0|1.0|1.0	OH115_RS23355|100.0|1.0|1.0	-	-	-	-	-	-	-	-	-	-	-	-	-	-	-	-	-	-	-	-	NS57_RS30620|84.1|0.93|0.88	-	-	-	-	-	-	-	-	-	-	-	-	-	-	-	-	-	-	-	-
96930	QCB64548.1	PSPA7_6374	RGP63	-	OH118_RS05155|100.0|1.0|1.0	OH117_RS21380|100.0|1.0|1.0	OH116_RS25725|100.0|1.0|1.0	OH115_RS23370|100.0|1.0|1.0	-	-	-	-	-	-	-	-	-	-	-	-	-	-	-	-	-	DY932_28020|70.7|0.97|0.96	DY940_30145|70.7|0.97|0.96	-	-	-	-	-	-	-	-	-	-	-	-	-	-	-	-	-	-	-	-	-	-
97316	QCB64549.1	PSPA7_6375	RGP63	-	OH118_RS05160|100.0|1.0|0.89	OH117_RS21375|100.0|1.0|1.0	OH116_RS25720|100.0|1.0|1.0	OH115_RS23375|100.0|1.0|0.89	-	-	-	-	-	-	-	-	-	-	-	-	-	-	-	-	-	-	-	-	-	-	-	-	-	-	-	-	-	-	-	-	-	-	-	-	-	-	-	-	-
98024	ABR80879.1	PSPA7_0087	RGP63	-	OH118_RS05165|100.0|1.0|1.0	OH117_RS21370|100.0|1.0|1.0	OH116_RS25715|100.0|1.0|1.0	OH115_RS23380|100.0|1.0|1.0	-	-	-	-	-	-	-	-	-	-	-	-	-	-	-	-	-	-	-	-	-	NCTC13628_04007|87.4|0.98|0.83	IPC241_07135|89.6|0.98|0.98	JHW37_21070|89.6|0.98|0.98	AOA67_RS20975|89.6|0.98|0.98	CRX61_RS05050|89.6|0.98|0.98	RNH99_04525|89.6|0.98|0.98	-	FA227_29235|89.6|0.98|0.98	FA228_29235|89.6|0.98|0.98	-	-	JEZ88_28210|89.6|0.98|0.98	I5R08_28365|89.6|0.98|0.98	-	-	-	-	-	-	-
100186	QCB64550.1	PSPA7_6376	RGP63	-	OH118_RS05170|100.0|1.0|1.0	OH117_RS21365|100.0|1.0|1.0	OH116_RS25710|100.0|1.0|1.0	OH115_RS23385|100.0|1.0|1.0	-	-	-	-	-	-	-	-	-	-	-	-	-	-	-	-	-	-	-	-	-	NCTC13628_04006|89.3|0.99|0.99	IPC241_07130|89.3|0.99|0.99	JHW37_21075|89.3|0.99|0.99	AOA67_RS30540|89.3|0.99|0.99	CRX61_RS05055|89.6|0.99|0.96	RNH99_04530|89.6|0.99|0.96	-	FA227_29240|89.3|0.99|0.99	FA228_29240|89.3|0.99|0.99	-	-	JEZ88_28205|89.3|0.99|0.99	I5R08_28360|89.3|0.99|0.99	-	-	-	-	-	-	-
101758	ABR84659.2	PSPA7_0089	RGP63	-	OH118_RS05180|100.0|1.0|1.0	OH117_RS21355|100.0|1.0|1.0	OH116_RS25700|100.0|1.0|1.0	OH115_RS23395|100.0|1.0|1.0	AO898_13590|100.0|1.0|1.0	-	-	AO955_23820|100.0|1.0|1.0	-	-	-	-	-	-	-	-	-	-	-	-	-	-	-	-	NS57_RS28140|77.5|0.99|0.99	-	-	-	-	-	-	-	-	-	-	-	-	-	-	-	-	-	-	-	-
102193	ABR83086.1	PSPA7_0090	RGP63	-	OH118_RS05185|100.0|1.0|1.0	OH117_RS21350|100.0|1.0|1.0	OH116_RS25695|100.0|1.0|1.0	OH115_RS23400|100.0|1.0|1.0	AO898_13585|100.0|1.0|1.0	-	-	AO955_23815|100.0|1.0|1.0	-	-	-	-	-	-	-	-	-	-	-	-	-	-	-	-	NS57_RS29370|71.6|0.99|1.0	-	-	-	-	-	-	-	-	-	-	-	-	-	-	-	-	-	-	-	-
103908	ABR83804.1	PSPA7_0091	RGP63	-	OH118_RS05190|100.0|1.0|1.0	OH117_RS21345|100.0|1.0|1.0	OH116_RS25690|100.0|1.0|1.0	OH115_RS23405|100.0|1.0|1.0	AO898_13580|100.0|1.0|1.0	-	-	AO955_23810|100.0|1.0|1.0	-	-	-	-	-	-	-	-	-	-	-	-	-	-	-	-	-	-	-	-	-	-	-	-	-	-	-	-	-	-	-	-	-	-	-	-	-
104355	ABR81298.1	PSPA7_0092	RGP63	-	OH118_RS05195|100.0|1.0|1.0	OH117_RS21340|100.0|1.0|1.0	OH116_RS25685|100.0|1.0|1.0	OH115_RS23410|100.0|1.0|1.0	AO898_13575|100.0|1.0|1.0	-	-	AO955_23805|100.0|1.0|1.0	-	-	-	-	-	-	-	L6B57_22025|70.8|1.0|1.04	L6B26_11615|70.8|1.0|1.04	-	-	-	-	DY932_14435|70.8|1.0|1.04	DY940_15490|70.8|1.0|1.04	AOA68_RS12345|70.8|1.0|1.04	-	NCTC13628_06027|70.8|1.0|1.04	IPC241_24850|70.8|1.0|1.04	JHW37_11120|70.8|1.0|1.04	AOA67_RS11155|70.8|1.0|1.04	CRX61_RS16825|70.8|1.0|1.04	RNH99_19505|70.8|1.0|1.04	-	-	-	-	-	-	-	-	-	-	-	-	NS17_RS09290|70.8|1.0|1.04	-
104644	ABR82023.2	PSPA7_0093	RGP63	-	OH118_RS05200|100.0|1.0|1.0	OH117_RS21335|100.0|1.0|1.0	OH116_RS25680|100.0|1.0|1.0	OH115_RS23415|100.0|1.0|1.0	AO898_13570|100.0|1.0|1.0	-	-	AO955_23800|100.0|1.0|1.0	-	-	-	-	-	-	-	-	-	-	-	-	-	-	-	-	-	-	-	-	-	-	-	-	-	-	-	-	-	-	-	-	-	-	-	-	-
105066	ABR86667.1	PSPA7_0094	RGP63	-	OH118_RS05205|100.0|1.0|1.0	OH117_RS21330|100.0|1.0|1.0	OH116_RS25675|100.0|1.0|1.0	OH115_RS23420|100.0|1.0|1.0	AO898_13565|100.0|1.0|1.0	-	-	AO955_23795|100.0|1.0|1.0	-	-	-	-	-	-	-	-	-	-	-	-	-	-	-	-	-	-	-	-	-	-	-	-	-	-	-	-	-	-	-	-	-	-	-	-	-
106040	ABR84822.2	PSPA7_0096	RGP63	-	OH118_RS05215|100.0|1.0|1.0	OH117_RS21320|100.0|1.0|1.0	OH116_RS25665|100.0|1.0|1.0	OH115_RS23430|100.0|1.0|1.0	AO898_29885|100.0|1.0|1.0	-	-	AO955_23785|100.0|1.0|1.0	-	-	-	-	-	-	-	-	-	-	-	-	-	-	-	-	NS57_RS33790|70.9|0.85|0.99	NCTC13628_03999|76.7|0.84|0.98	IPC241_07085|76.7|0.84|0.98	JHW37_21115|76.7|0.84|0.98	AOA67_RS21020|76.7|0.84|0.98	CRX61_RS05100|76.7|0.84|0.98	RNH99_04575|76.7|0.84|0.98	-	FA227_29285|76.7|0.84|0.98	FA228_29285|76.7|0.84|0.98	-	-	JEZ88_28165|76.7|0.84|0.98	I5R08_28320|76.7|0.84|0.98	-	-	-	L6B76_23355|76.7|0.84|0.98	-	-	-
106465	ABR82411.1	PSPA7_0097	RGP63	-	OH118_RS05220|100.0|1.0|1.0	OH117_RS21315|100.0|1.0|1.0	OH116_RS25660|100.0|1.0|1.0	OH115_RS23435|100.0|1.0|1.0	-	-	-	-	-	-	-	-	-	-	-	-	-	-	-	-	-	-	-	-	NS57_RS35065|70.6|0.98|0.97	-	-	-	-	-	-	-	-	-	-	-	-	-	-	-	-	-	-	-	-
108299	ABR80851.1	PSPA7_0098	RGP63	-	OH118_RS05225|100.0|1.0|1.0	OH117_RS21310|100.0|1.0|1.0	OH116_RS25655|100.0|1.0|1.0	OH115_RS23440|100.0|1.0|1.0	AO898_29875|99.6|1.0|0.98	-	-	AO955_23775|99.6|1.0|0.98	-	-	-	-	-	-	-	-	-	-	-	-	-	-	-	-	NS57_RS33795|71.1|1.0|0.99	-	-	-	-	-	-	-	-	-	-	-	-	-	-	-	-	-	-	-	-
109926	QCB64551.1	PSPA7_6377	RGP63	-	OH118_RS05230|100.0|1.0|1.0	OH117_RS21305|100.0|1.0|1.0	OH116_RS25650|100.0|1.0|1.0	OH115_RS23445|100.0|1.0|1.0	-	-	-	-	-	-	-	-	-	-	-	-	-	-	-	-	-	-	-	-	NS57_RS32140|81.9|1.0|1.0	-	-	-	-	-	-	-	-	-	-	-	-	-	-	-	-	-	-	-	-
111309	ABR84700.2	PSPA7_0100	RGP63	-	OH118_RS05240|100.0|1.0|1.0	OH117_RS21295|100.0|1.0|1.0	OH116_RS25640|100.0|1.0|1.0	OH115_RS23455|100.0|1.0|1.0	-	-	-	-	-	-	-	-	-	-	-	-	-	-	-	-	-	-	-	-	-	-	-	-	-	-	-	-	-	-	-	-	-	-	-	-	-	-	-	-	-
111876	ABR83875.1	PSPA7_0101	RGP63	-	OH118_RS05245|100.0|1.0|1.0	OH117_RS21290|100.0|1.0|1.0	OH116_RS25635|100.0|1.0|1.0	OH115_RS23460|100.0|1.0|1.0	-	-	-	-	-	-	I5K76_01960|73.5|0.97|0.91	I5L42_00280|73.5|0.97|0.91	APA44_06995|73.5|0.97|0.91	AO882_19770|73.5|0.97|0.91	-	L6B57_22015|73.5|0.97|0.91	L6B26_11625|73.5|0.97|0.91	-	-	-	-	DY932_29335|100.0|1.0|1.0	DY940_27970|100.0|1.0|1.0	AOA68_RS12355|73.5|0.97|0.91	NS57_RS29385|92.1|0.97|0.97	NCTC13628_06025|73.5|0.97|0.91	IPC241_24840|73.5|0.97|0.91	JHW37_11130|73.5|0.97|0.91	AOA67_RS11165|73.5|0.97|0.91	CRX61_RS16835|73.5|0.97|0.91	RNH99_19515|73.5|0.97|0.91	-	-	-	-	-	-	-	-	-	-	-	-	NS17_RS09280|73.5|0.97|0.91	-
112382	ABR86537.2	PSPA7_0102	RGP63	-	OH118_RS05250|100.0|1.0|1.0	OH117_RS21285|100.0|1.0|1.0	OH116_RS25630|100.0|1.0|1.0	OH115_RS23465|100.0|1.0|1.0	-	-	-	-	-	-	I5K76_01955|82.1|1.0|1.0	I5L42_00275|82.1|1.0|1.0	APA44_06990|82.1|1.0|1.0	AO882_19765|82.1|1.0|1.0	-	L6B57_22020|82.1|1.0|1.0	L6B26_11620|82.1|1.0|1.0	-	-	-	-	DY932_29340|100.0|1.0|1.0	DY940_27965|100.0|1.0|1.0	AOA68_RS12350|82.1|1.0|1.0	NS57_RS29405|88.0|1.0|1.0	NCTC13628_06026|82.1|1.0|1.0	IPC241_24845|82.1|1.0|1.0	JHW37_11125|82.1|1.0|1.0	AOA67_RS11160|82.1|1.0|1.0	CRX61_RS16830|82.1|1.0|1.0	RNH99_19510|82.1|1.0|1.0	-	-	-	-	-	-	-	-	-	-	-	-	NS17_RS09285|82.1|1.0|1.0	-
112745	ABR85674.1	PSPA7_0103	RGP63	-	OH118_RS05255|100.0|1.0|1.0	OH117_RS21280|100.0|1.0|1.0	OH116_RS25625|100.0|1.0|1.0	OH115_RS23470|100.0|1.0|1.0	-	-	-	-	-	-	-	-	-	-	-	-	-	-	-	-	-	DY932_29345|100.0|1.0|1.0	DY940_27960|100.0|1.0|1.0	-	NS57_RS29410|85.9|1.0|1.0	-	-	-	-	-	-	-	-	-	-	-	-	-	-	-	-	-	-	-	-
113092	ABR80951.1	PSPA7_0104	RGP63	-	OH118_RS05260|100.0|1.0|1.0	OH117_RS21275|100.0|1.0|1.0	OH116_RS25620|100.0|1.0|1.0	OH115_RS23475|100.0|1.0|1.0	-	-	-	-	-	-	I5K76_01945|78.4|0.99|0.99	I5L42_00265|78.9|0.99|0.99	APA44_06980|78.9|0.99|0.99	AO882_19755|78.9|0.99|0.99	-	L6B57_22030|78.9|0.99|0.99	L6B26_11610|78.9|0.99|0.99	-	-	-	-	DY932_32655|90.9|1.0|1.0	DY940_32690|90.9|1.0|1.0	AOA68_RS12340|78.9|0.99|0.99	NS57_RS29420|90.2|1.0|1.0	NCTC13628_06028|78.9|0.99|0.99	IPC241_24855|78.9|0.99|0.99	JHW37_11115|78.9|0.99|0.99	AOA67_RS11150|78.9|0.99|0.99	CRX61_RS16820|78.9|0.99|0.99	RNH99_19500|78.9|0.99|0.99	-	-	-	-	-	-	-	-	-	-	-	-	NS17_RS09295|78.9|0.99|0.99	-
114795	ABR83586.1	PSPA7_0105	RGP63	-	OH118_RS05265|100.0|1.0|1.0	OH117_RS21270|100.0|1.0|1.0	OH116_RS25615|100.0|1.0|1.0	OH115_RS23480|100.0|1.0|1.0	-	-	-	-	-	-	-	-	-	-	-	-	-	-	-	-	-	DY932_32660|91.8|1.0|1.0	DY940_32695|91.8|1.0|1.0	-	NS57_RS31375|91.8|1.0|1.0	-	-	-	-	-	-	-	-	-	-	-	-	-	-	-	-	-	-	-	-
115157	ABR85324.1	PSPA7_0106	RGP63	-	OH118_RS05270|100.0|1.0|1.0	OH117_RS21265|100.0|1.0|1.0	OH116_RS25610|100.0|1.0|1.0	OH115_RS23485|100.0|1.0|1.0	-	-	-	-	-	-	-	-	-	-	-	-	-	-	-	-	-	DY932_32665|82.3|1.0|1.0	DY940_32700|82.3|1.0|1.0	-	NS57_RS31380|84.8|1.0|1.0	-	-	-	-	-	-	-	-	-	-	-	-	-	-	-	-	-	-	-	-
115390	ABR82705.1	PSPA7_0107	RGP63	-	OH118_RS05275|100.0|1.0|1.0	OH117_RS21260|100.0|1.0|1.0	OH116_RS25605|100.0|1.0|1.0	OH115_RS23490|100.0|1.0|1.0	-	-	-	-	-	-	-	-	-	-	-	-	-	-	-	-	-	DY932_32670|91.9|0.98|0.96	DY940_32705|91.9|0.98|0.96	-	-	-	-	-	-	-	-	-	-	-	-	-	-	-	-	-	-	-	-	-	-
116395	ABR86853.1	PSPA7_0108	RGP63	-	OH118_RS05280|100.0|1.0|1.0	OH117_RS21255|100.0|1.0|1.0	OH116_RS25600|100.0|1.0|1.0	OH115_RS23495|100.0|1.0|1.0	-	-	-	-	-	-	I5K76_31570|93.9|1.0|1.01	I5L42_31560|93.9|1.0|1.01	-	-	-	-	-	-	-	-	-	DY932_23495|80.3|1.01|1.0	DY940_28485|80.3|1.01|1.0	-	NS57_RS25460|91.3|1.0|1.0	-	-	-	-	-	-	-	FA227_30795|100.0|1.0|1.0	FA228_31225|100.0|1.0|1.0	IHMA87_04683|100.0|1.0|1.0	I5E49_22395|100.0|1.0|1.0	JEZ88_13530|100.0|1.0|1.0	I5R08_11940|100.0|1.0|1.0	I4944_12320|100.0|1.0|1.0	NIA61_001485|100.0|1.0|1.0	I5L13_14125|100.0|1.0|1.0	-	-	-	-
117526	ABR86398.1	PSPA7_0109	RGP63	-	OH118_RS05285|100.0|1.0|1.0	OH117_RS21250|100.0|1.0|1.0	OH116_RS25595|100.0|1.0|1.0	OH115_RS23500|100.0|1.0|1.0	-	-	-	-	-	-	-	-	-	-	-	-	-	-	-	-	-	DY932_23540|92.5|1.0|1.0	DY940_28530|92.5|1.0|1.0	-	NS57_RS31215|100.0|1.0|1.0	-	-	-	-	-	-	-	FA227_31310|100.0|1.0|1.0	FA228_30700|100.0|1.0|1.0	IHMA87_02892|100.0|1.0|1.0	I5E49_22345|100.0|1.0|1.0	JEZ88_13480|100.0|1.0|1.0	I5R08_11890|100.0|1.0|1.0	I4944_12370|100.0|1.0|1.0	NIA61_001495|100.0|1.0|1.0	I5L13_14175|100.0|1.0|1.0	-	-	-	-
117765	ABR81553.1	PSPA7_0110	RGP63	-	OH118_RS05290|100.0|1.0|1.0	OH117_RS21245|100.0|1.0|1.0	OH116_RS25590|100.0|1.0|1.0	OH115_RS23505|100.0|1.0|1.0	-	-	-	-	-	-	-	-	-	-	-	-	-	-	-	-	-	DY932_23545|96.4|1.0|1.0	DY940_28535|96.4|1.0|1.0	-	NS57_RS31220|100.0|1.0|1.0	-	-	-	-	-	-	-	FA227_31305|100.0|1.0|1.0	FA228_30705|100.0|1.0|1.0	IHMA87_02891|100.0|1.0|1.0	I5E49_22340|100.0|1.0|1.0	JEZ88_13475|100.0|1.0|1.0	I5R08_11885|100.0|1.0|1.0	I4944_12375|100.0|1.0|1.0	NIA61_001496|100.0|1.0|1.0	I5L13_14180|100.0|1.0|1.0	-	-	-	-
118179	ABR85378.1	PSPA7_0111	RGP63	-	OH118_RS05295|100.0|1.0|1.0	OH117_RS21240|100.0|1.0|1.0	OH116_RS25585|100.0|1.0|1.0	OH115_RS23510|100.0|1.0|1.0	-	-	-	-	-	-	-	-	-	-	-	-	-	-	-	-	-	-	-	-	NS57_RS31225|100.0|1.0|1.0	-	-	-	-	-	-	-	FA227_31300|100.0|1.0|1.0	FA228_30710|100.0|1.0|0.9	IHMA87_02890|100.0|1.0|1.0	I5E49_22335|100.0|1.0|1.0	JEZ88_13470|100.0|1.0|1.0	I5R08_11880|100.0|1.0|1.0	I4944_12380|100.0|1.0|1.0	NIA61_001497|100.0|1.0|1.0	I5L13_14185|100.0|1.0|1.0	-	-	-	-
121185	ABR86144.1	PSPA7_0112	RGP63	-	OH118_RS05300|100.0|1.0|1.0	OH117_RS21235|100.0|1.0|1.0	OH116_RS25580|100.0|1.0|1.0	OH115_RS23515|100.0|1.0|1.0	-	-	-	-	-	-	-	-	-	-	-	-	-	-	-	-	-	DY932_29290|87.5|0.89|0.9	DY940_28015|87.5|0.89|0.9	-	NS57_RS33680|100.0|1.0|1.0	-	-	-	-	-	-	-	FA227_31295|100.0|1.0|1.0	FA228_31970|100.0|1.0|1.0	IHMA87_02889|100.0|1.0|1.0	I5E49_22330|100.0|1.0|1.0	JEZ88_13465|100.0|1.0|1.0	I5R08_11875|100.0|1.0|1.0	I4944_12385|100.0|1.0|1.0	NIA61_001498|100.0|1.0|1.0	I5L13_14190|100.0|1.0|1.0	-	-	-	-
121405	ABR86756.1	PSPA7_0113	RGP63	-	OH118_RS05305|100.0|1.0|1.0	OH117_RS21230|100.0|1.0|1.0	OH116_RS25575|100.0|1.0|1.0	OH115_RS23520|100.0|1.0|1.0	-	-	-	-	-	-	-	-	-	-	-	-	-	-	-	-	-	-	-	-	NS57_RS31230|100.0|1.0|1.0	-	-	-	-	-	-	-	FA227_31290|100.0|1.0|1.0	FA228_31965|100.0|1.0|1.0	IHMA87_02888|100.0|1.0|1.0	I5E49_22325|100.0|1.0|1.0	JEZ88_13460|100.0|1.0|1.0	I5R08_11870|100.0|1.0|1.0	I4944_12390|100.0|1.0|1.0	NIA61_001499|100.0|1.0|1.0	I5L13_14195|100.0|1.0|1.0	-	-	-	-
121693	ABR85066.1	PSPA7_0114	RGP63	-	OH118_RS05310|100.0|1.0|1.0	OH117_RS21225|100.0|1.0|1.0	OH116_RS25570|100.0|1.0|1.0	OH115_RS23525|100.0|1.0|1.0	-	-	-	-	-	-	-	-	-	-	-	-	-	-	-	-	-	-	-	-	NS57_RS31235|100.0|1.0|1.0	-	-	-	-	-	-	-	FA227_31285|100.0|1.0|1.0	FA228_31960|100.0|1.0|1.0	IHMA87_02887|100.0|1.0|1.0	I5E49_22320|100.0|1.0|1.0	JEZ88_13455|100.0|1.0|1.0	I5R08_11865|100.0|1.0|1.0	I4944_12395|100.0|1.0|1.0	NIA61_001500|100.0|1.0|1.0	I5L13_14200|100.0|1.0|1.0	-	-	-	-
122118	ABR82678.1	PSPA7_0115	RGP63	-	OH118_RS05315|100.0|1.0|1.0	OH117_RS21220|100.0|1.0|1.0	OH116_RS25565|100.0|1.0|1.0	OH115_RS23530|100.0|1.0|1.0	-	-	-	-	-	-	-	-	-	-	-	-	-	-	-	-	-	-	-	-	NS57_RS31240|100.0|1.0|1.0	-	-	-	-	-	-	-	FA227_31280|100.0|1.0|1.0	FA228_31955|100.0|1.0|1.0	IHMA87_02886|100.0|1.0|1.0	I5E49_22315|100.0|1.0|1.0	JEZ88_13450|100.0|1.0|1.0	I5R08_11860|100.0|1.0|1.0	I4944_12400|100.0|1.0|1.0	NIA61_001501|100.0|1.0|1.0	I5L13_14205|100.0|1.0|1.0	-	-	-	-
122819	ABR80864.1	PSPA7_0117	RGP63	-	OH118_RS05320|100.0|1.0|1.0	OH117_RS21215|100.0|1.0|1.0	OH116_RS25560|100.0|1.0|1.0	OH115_RS23535|100.0|1.0|1.0	-	-	-	-	-	-	-	-	-	-	-	-	-	-	-	-	-	-	-	-	-	-	-	-	-	-	-	-	FA227_27205|100.0|1.0|1.0	FA228_27570|100.0|1.0|1.0	-	-	-	-	-	-	-	-	-	-	-
123694	ABR85698.2	PSPA7_0118	RGP63	-	OH118_RS05325|100.0|1.0|1.0	OH117_RS21210|100.0|1.0|1.0	OH116_RS25555|100.0|1.0|1.0	OH115_RS23540|100.0|1.0|1.0	-	-	-	-	-	-	-	-	-	-	-	-	-	-	-	-	-	-	-	-	-	-	-	-	-	-	-	-	FA227_27200|100.0|1.0|1.0	FA228_27565|100.0|1.0|1.0	-	-	-	-	-	-	-	-	-	-	-
124955	ABR81870.2	PSPA7_0119	RGP63	-	OH118_RS05330|100.0|0.84|1.0	OH117_RS21205|100.0|0.84|1.0	OH116_RS31060|100.0|0.84|1.0	OH115_RS30990|100.0|0.84|1.0	-	-	-	-	-	-	-	-	-	-	I5J77_10565|99.4|0.84|1.0	-	-	-	-	L6A07_34300|100.0|0.84|1.0	-	-	-	-	-	-	-	-	-	-	-	-	FA227_27210|99.4|0.84|1.0	FA228_27575|99.4|0.84|1.0	-	-	-	-	-	-	-	-	-	NS17_RS12655|85.6|0.84|1.0	-
126588	QCB64552.1	PSPA7_6378	RGP63	-	OH118_RS05335|100.0|1.0|1.0	OH117_RS21200|100.0|1.0|1.0	OH116_RS05425|100.0|1.0|1.0	OH115_RS13895|100.0|1.0|1.0	-	-	-	-	-	-	-	-	-	-	-	-	-	-	-	-	-	-	-	-	-	-	-	-	-	-	-	-	-	-	-	-	-	-	-	-	-	-	-	-	-
127823	QCB64553.1	PSPA7_6379	RGP63	-	OH118_RS05340|100.0|1.0|1.0	OH117_RS21195|100.0|1.0|1.0	OH116_RS05420|100.0|1.0|1.0	OH115_RS13890|100.0|1.0|1.0	-	-	-	-	-	-	-	-	-	-	-	-	-	-	-	-	-	-	-	-	-	-	-	-	-	-	-	-	-	-	-	-	-	-	-	-	-	-	-	-	-
128259	QCB64554.1	PSPA7_6380	RGP63	-	OH118_RS05345|100.0|1.0|1.0	OH117_RS21190|100.0|1.0|1.0	OH116_RS05415|100.0|1.0|1.0	OH115_RS13885|100.0|1.0|1.0	-	-	-	-	-	-	-	-	-	-	-	-	-	-	-	-	-	-	-	-	-	-	-	-	-	-	-	-	-	-	-	-	-	-	-	-	-	-	-	-	-
128608	ABR83031.1	PSPA7_0120	RGP63	-	OH118_RS05350|100.0|1.0|1.0	OH117_RS21185|100.0|1.0|1.0	OH116_RS05410|100.0|1.0|1.0	OH115_RS13880|100.0|1.0|1.0	-	-	-	-	-	-	-	-	-	-	-	-	-	-	-	-	-	-	-	-	-	-	-	-	-	-	-	-	-	-	-	-	-	-	-	-	-	-	-	-	-
129334	ABR83699.1	PSPA7_0121	RGP63	-	OH118_RS05355|100.0|1.0|1.0	OH117_RS21180|100.0|1.0|1.0	OH116_RS05405|100.0|1.0|1.0	OH115_RS13875|100.0|1.0|1.0	-	-	-	-	-	-	-	-	-	-	-	-	-	-	-	-	-	-	-	-	-	-	-	-	-	-	-	-	-	-	-	-	-	-	-	-	-	-	-	-	-
130073	ABR81145.2	PSPA7_0122	RGP63	-	OH118_RS05360|100.0|1.0|1.0	OH117_RS21175|100.0|1.0|1.0	OH116_RS05400|100.0|1.0|1.0	OH115_RS13870|100.0|1.0|1.0	-	-	-	-	-	-	-	-	-	-	-	-	-	-	-	-	-	-	-	-	-	-	-	-	-	-	-	-	-	-	-	-	-	-	-	-	-	-	-	-	-
131143	ABR81917.2	PSPA7_0123	RGP63	-	OH118_RS05365|100.0|1.0|1.0	OH117_RS21170|100.0|1.0|1.0	OH116_RS05395|100.0|1.0|1.0	OH115_RS13865|100.0|1.0|1.0	-	-	-	-	-	-	-	-	-	-	-	-	-	-	-	-	-	-	-	-	-	-	-	-	-	-	-	-	-	-	-	-	-	-	-	-	-	-	-	-	-
131939	QCB64555.1	PSPA7_6381	RGP63	-	OH118_RS05370|100.0|0.99|1.0	OH117_RS21165|100.0|0.99|1.0	OH116_RS05390|100.0|0.99|1.0	OH115_RS13860|100.0|0.99|1.0	-	-	-	-	-	-	-	-	-	-	-	-	-	-	-	-	-	-	-	-	-	-	-	-	-	-	-	-	-	-	-	-	-	-	-	-	-	-	-	-	-
132291	ABR85722.1	PSPA7_0124	RGP63	-	OH118_RS05375|100.0|1.0|1.0	OH117_RS21160|100.0|1.0|1.0	OH116_RS05385|100.0|1.0|1.0	OH115_RS13855|100.0|1.0|1.0	-	-	-	-	-	-	-	-	-	-	-	-	-	-	-	-	-	-	-	-	-	-	-	-	-	-	-	-	-	-	-	-	-	-	-	-	-	-	-	-	-
132795	ABR86367.1	PSPA7_0125	RGP63	-	OH118_RS05380|100.0|1.0|1.0	OH117_RS21155|100.0|1.0|1.0	OH116_RS05380|100.0|1.0|1.0	OH115_RS13850|100.0|1.0|1.0	-	-	-	-	-	-	-	-	-	-	-	-	-	-	-	-	-	-	-	-	-	-	-	-	-	-	-	-	-	-	-	-	-	-	-	-	-	-	-	-	-
134256	ABR85283.1	PSPA7_0126	RGP63	-	OH118_RS05390|100.0|1.0|1.0	OH117_RS21145|100.0|1.0|1.0	OH116_RS05370|100.0|1.0|1.0	OH115_RS13840|100.0|1.0|1.0	-	-	-	-	-	-	-	-	-	-	-	-	-	-	-	-	-	-	-	-	-	-	-	-	-	-	-	-	-	-	-	-	-	-	-	-	-	-	-	-	-
135221	ABR84704.1	PSPA7_0127	RGP63	-	OH118_RS05395|100.0|1.0|1.0	OH117_RS21140|100.0|1.0|1.0	OH116_RS05365|100.0|1.0|1.0	OH115_RS13835|100.0|1.0|1.0	-	-	-	-	-	-	-	-	-	-	-	-	-	-	-	-	-	-	-	-	-	-	-	-	-	-	-	-	-	-	-	-	-	-	-	-	-	-	-	-	-
136066	ABR83591.1	PSPA7_0128	RGP63	-	OH118_RS05400|100.0|1.0|1.0	OH117_RS21135|100.0|1.0|1.0	OH116_RS05360|100.0|1.0|1.0	OH115_RS13830|100.0|1.0|1.0	-	-	-	-	-	-	-	-	-	-	-	-	-	-	-	-	-	-	-	-	-	-	-	-	-	-	-	-	-	-	-	-	-	-	-	-	-	-	-	-	-
136607	QCB64556.1	PSPA7_6382	RGP63	-	OH118_RS05405|100.0|1.0|1.0	OH117_RS21130|100.0|1.0|1.0	OH116_RS05355|100.0|1.0|1.0	OH115_RS13825|100.0|1.0|1.0	-	-	-	-	-	-	-	-	-	-	-	-	-	-	-	-	-	-	-	-	-	-	-	-	-	-	-	-	-	-	-	-	-	-	-	-	-	-	-	-	-
137571	ABR85702.1	PSPA7_0129	RGP63	-	OH118_RS05410|100.0|1.0|1.0	OH117_RS24960|100.0|1.0|1.0	OH116_RS05350|100.0|1.0|1.0	OH115_RS13820|100.0|1.0|1.0	-	-	AO896_14805|98.1|1.0|1.0	-	-	-	I5K76_05660|55.6|0.95|0.94	I5L42_15255|55.2|0.95|0.94	APA44_06600|55.6|0.95|0.94	AO882_19375|55.6|0.95|0.94	-	-	-	-	-	-	-	DY932_29525|100.0|1.0|1.0	DY940_29015|100.0|1.0|1.0	-	-	-	-	-	-	-	-	-	FA227_27235|98.1|1.0|1.0	FA228_27600|98.1|1.0|1.0	-	-	-	-	-	-	-	-	-	-	-
138367	ABR82146.1	PSPA7_0130	RGP63	-	OH118_RS05415|100.0|1.0|0.99	OH117_RS24965|100.0|1.0|0.99	OH116_RS05345|100.0|1.0|0.99	OH115_RS13815|100.0|1.0|0.99	-	-	AO896_14800|97.6|1.0|1.0	-	-	-	I5K76_05665|57.6|0.99|0.98	I5L42_15250|57.6|0.99|0.98	APA44_06595|57.8|0.99|0.98	AO882_19370|57.8|0.99|0.98	-	-	-	-	-	-	-	DY932_29520|97.4|1.0|0.99	DY940_29020|97.4|1.0|0.99	-	-	-	-	-	-	-	-	-	FA227_27230|97.6|1.0|0.99	FA228_27595|97.6|1.0|0.99	-	-	-	-	-	-	-	-	-	-	-
139970	ABR86672.1	PSPA7_0131	RGP63	-	OH118_RS05420|100.0|1.0|1.0	OH117_RS24970|100.0|1.0|1.0	OH116_RS05340|100.0|1.0|1.0	OH115_RS13810|100.0|1.0|1.0	-	-	-	-	-	-	-	-	-	-	-	-	-	-	-	-	-	-	-	-	-	-	-	-	-	-	-	-	-	-	-	-	-	-	-	-	-	-	-	-	-
141410	QCB64557.1	PSPA7_6383	RGP63	-	OH118_RS05435|100.0|0.99|1.0	OH117_RS24985|100.0|0.99|1.0	OH116_RS05325|100.0|0.99|1.0	OH115_RS13795|100.0|0.99|1.0	-	-	-	-	-	-	-	-	-	-	-	-	-	-	-	-	-	-	-	-	-	-	-	-	-	-	-	ODQ13_29450|92.9|0.99|1.0	FA227_30835|92.9|0.99|1.0	FA228_30725|92.9|0.99|1.0	IHMA87_05807|92.9|1.0|1.0	I5E49_28455|92.9|0.99|1.0	JEZ88_27090|92.9|0.99|1.0	I5R08_27650|92.9|0.99|1.0	I4944_28450|92.9|0.99|1.0	NIA61_004936|92.9|0.99|1.0	I5L13_21955|92.9|0.99|1.0	-	-	-	-
141952	QCB64558.1	PSPA7_6384	RGP63	-	OH118_RS05440|100.0|1.0|1.0	OH117_RS24990|100.0|1.0|1.0	OH116_RS05320|100.0|1.0|1.0	OH115_RS13790|100.0|1.0|1.0	-	-	-	-	-	-	-	-	-	-	-	-	-	-	-	-	-	-	-	-	-	-	-	-	-	-	-	-	FA227_30830|89.0|1.0|1.0	FA228_30720|89.0|1.0|1.0	-	I5E49_28460|89.0|1.0|1.0	JEZ88_27085|89.0|1.0|1.0	I5R08_27655|89.0|1.0|1.0	I4944_28445|89.0|1.0|1.0	NIA61_004935|89.0|1.0|1.0	I5L13_21960|89.0|1.0|1.0	-	-	-	-
142440	ABR83874.1	PSPA7_0134	RGP63	-	-	-	OH116_RS05315|100.0|1.0|0.83	OH115_RS13785|100.0|1.0|0.83	-	-	-	-	-	-	-	-	-	-	-	-	-	-	-	-	-	-	-	-	-	-	-	-	-	-	-	-	-	-	IHMA87_05806|94.5|1.0|0.83	I5E49_28465|93.1|1.0|0.99	JEZ88_27080|93.1|1.0|1.0	I5R08_27660|93.1|1.0|1.0	I4944_28440|93.1|1.0|0.99	NIA61_004934|93.1|1.0|1.0	I5L13_21965|93.1|1.0|1.0	-	-	-	-
144208	ABR84902.1	PSPA7_0135	RGP63	-	OH118_RS05450|100.0|1.0|1.0	OH117_RS25000|100.0|1.0|1.0	OH116_RS05310|100.0|1.0|1.0	OH115_RS13780|100.0|1.0|1.0	-	-	-	-	-	-	-	-	-	-	-	-	-	-	-	-	-	-	-	-	-	-	-	-	-	-	-	-	FA227_22560|92.6|1.0|1.0	FA228_23910|92.6|1.0|1.0	IHMA87_05805|92.6|1.0|1.0	I5E49_28470|92.6|1.0|1.0	JEZ88_27075|92.6|1.0|1.0	I5R08_27665|92.6|1.0|1.0	I4944_28435|92.6|1.0|1.0	NIA61_004933|92.6|1.0|1.0	I5L13_21970|92.6|1.0|1.0	-	-	-	-
145461	ABR82895.2	PSPA7_0136	RGP63	-	OH118_RS05455|100.0|1.0|1.0	OH117_RS25005|100.0|1.0|1.0	OH116_RS05305|100.0|1.0|1.0	OH115_RS13775|100.0|1.0|1.0	-	-	-	-	-	-	-	-	-	-	-	-	-	-	-	-	-	-	-	-	-	-	-	-	-	-	-	-	FA227_22555|96.7|1.0|1.0	FA228_23905|96.7|1.0|1.0	IHMA87_05804|96.7|1.0|1.0	I5E49_28475|96.7|1.0|1.0	JEZ88_27070|96.7|1.0|1.0	I5R08_27670|96.7|1.0|1.0	I4944_28430|96.7|1.0|1.0	NIA61_004932|96.7|1.0|1.0	I5L13_21975|96.7|1.0|1.0	-	-	-	-
147202	ABR83766.1	PSPA7_0137	RGP63	-	OH118_RS05460|100.0|1.0|1.0	OH117_RS25010|100.0|1.0|1.0	OH116_RS05300|100.0|1.0|1.0	OH115_RS13770|100.0|1.0|1.0	-	-	-	-	-	-	-	-	-	-	-	-	-	-	-	-	-	-	-	-	-	-	-	-	-	-	-	-	-	-	-	-	-	-	-	-	-	-	-	-	-
148828	ABR82880.1	PSPA7_0138	RGP63	-	OH118_RS05465|100.0|1.0|1.0	OH117_RS25015|100.0|1.0|1.0	OH116_RS05295|100.0|1.0|1.0	OH115_RS13765|100.0|1.0|1.0	-	-	-	-	-	-	-	-	-	-	-	-	-	-	-	-	-	-	-	-	-	-	-	-	-	-	-	-	-	-	-	-	-	-	-	-	-	-	-	-	-
152053	ABR83156.1	PSPA7_0141	RGP63	PA0070|99.3|1.0|1.0	OH118_RS05480|100.0|1.0|1.0	OH117_RS25030|100.0|1.0|1.0	OH116_RS05280|100.0|1.0|1.0	OH115_RS13750|100.0|1.0|1.0	AO898_19815|100.0|1.0|1.0	DZ922_RS23400|100.0|1.0|1.0	AO896_16245|100.0|1.0|1.0	AO955_17740|100.0|1.0|1.0	L6B08_00140|100.0|1.0|1.0	L6A01_00140|100.0|1.0|1.0	I5K76_22335|98.4|1.0|1.0	I5L42_23285|99.7|1.0|1.0	APA44_26055|100.0|1.0|1.0	AO882_11295|100.0|1.0|1.0	I5J77_24380|100.0|1.0|1.0	L6B57_09285|100.0|1.0|1.0	L6B26_03380|100.0|1.0|1.0	BH596_03355|100.0|1.0|1.0	JEY13_02845|100.0|1.0|1.0	L6A07_00160|100.0|1.0|1.0	L3677_001380|100.0|1.0|1.0	DY932_01475|100.0|1.0|1.0	DY940_01475|100.0|1.0|1.0	AOA68_RS00355|100.0|1.0|1.0	NS57_RS12690|100.0|1.0|1.0	NCTC13628_02162|100.0|1.0|1.0	IPC241_01240|100.0|1.0|1.0	JHW37_00350|100.0|1.0|1.0	AOA67_RS00350|100.0|1.0|1.0	CRX61_RS09415|100.0|1.0|1.0	RNH99_07505|100.0|1.0|1.0	ODQ13_27915|100.0|1.0|1.0	FA227_09690|100.0|1.0|1.0	FA228_23700|100.0|1.0|1.0	IHMA87_00072|100.0|1.0|1.0	I5E49_28020|100.0|1.0|1.0	JEZ88_26550|100.0|1.0|1.0	I5R08_02945|100.0|1.0|1.0	I4944_28150|100.0|1.0|1.0	NIA61_002796|100.0|1.0|1.0	I5L13_27030|100.0|1.0|1.0	L6B76_26805|99.7|1.0|1.0	NIA64_000555|100.0|1.0|1.0	NS17_RS08695|100.0|1.0|1.0	P0F76_25450|100.0|1.0|1.0
153029	ABR85621.1	PSPA7_0142		PA0071|98.2|1.0|1.0	OH118_RS05485|100.0|1.0|1.0	OH117_RS25035|100.0|1.0|1.0	OH116_RS05275|100.0|1.0|1.0	OH115_RS13745|100.0|1.0|1.0	AO898_19810|100.0|1.0|1.0	DZ922_RS23395|100.0|1.0|1.0	AO896_16250|100.0|1.0|1.0	AO955_17745|100.0|1.0|1.0	L6B08_00145|100.0|1.0|1.0	L6A01_00145|100.0|1.0|1.0	I5K76_22330|99.6|1.0|1.0	I5L42_23280|99.6|1.0|1.0	APA44_26060|100.0|1.0|1.0	AO882_11300|100.0|1.0|1.0	I5J77_24385|100.0|1.0|1.0	L6B57_09290|100.0|1.0|1.0	L6B26_03385|100.0|1.0|1.0	BH596_03350|100.0|1.0|1.0	JEY13_02840|100.0|1.0|1.0	L6A07_00165|100.0|1.0|1.0	L3677_001381|100.0|1.0|1.0	DY932_01480|99.6|1.0|1.0	DY940_01480|99.6|1.0|1.0	AOA68_RS00360|99.6|1.0|1.0	NS57_RS12695|99.6|1.0|1.0	NCTC13628_02161|99.6|1.0|1.0	IPC241_01245|99.6|1.0|1.0	JHW37_00355|99.6|1.0|1.0	AOA67_RS00355|99.6|1.0|1.0	CRX61_RS09410|99.6|1.0|1.0	RNH99_07500|99.6|1.0|1.0	ODQ13_27910|99.8|1.0|1.0	FA227_09695|99.8|1.0|1.0	FA228_23705|99.8|1.0|1.0	IHMA87_00073|99.8|1.0|1.0	I5E49_28015|99.8|1.0|1.0	JEZ88_26555|99.8|1.0|1.0	I5R08_02940|99.8|1.0|1.0	I4944_28145|99.8|1.0|1.0	NIA61_002795|99.8|1.0|1.0	I5L13_27035|99.8|1.0|1.0	L6B76_26810|99.8|1.0|1.0	NIA64_000554|99.8|1.0|1.0	NS17_RS08690|99.6|1.0|1.0	P0F76_25455|99.8|1.0|1.0
154734	ABR83927.1	PSPA7_0143		PA0072|97.0|1.0|1.0	OH118_RS05490|100.0|1.0|1.0	OH117_RS25040|100.0|1.0|1.0	OH116_RS05270|100.0|1.0|1.0	OH115_RS13740|100.0|1.0|1.0	AO898_19805|100.0|1.0|1.0	DZ922_RS23390|100.0|1.0|1.0	AO896_16255|100.0|1.0|1.0	AO955_17750|100.0|1.0|1.0	L6B08_00150|99.5|1.0|1.0	L6A01_00150|99.5|1.0|1.0	I5K76_22325|100.0|1.0|1.0	I5L42_23275|99.8|1.0|1.0	APA44_26065|100.0|1.0|1.0	AO882_11305|100.0|1.0|1.0	I5J77_24390|100.0|1.0|1.0	L6B57_09295|100.0|1.0|1.0	L6B26_03390|100.0|1.0|1.0	BH596_03345|100.0|1.0|1.0	JEY13_02835|100.0|1.0|1.0	L6A07_00170|100.0|1.0|1.0	L3677_001382|100.0|1.0|1.0	DY932_01485|99.0|1.0|1.0	DY940_01485|99.0|1.0|1.0	AOA68_RS00365|99.0|1.0|1.0	NS57_RS12700|99.0|1.0|1.0	NCTC13628_02160|98.8|1.0|1.0	IPC241_01250|98.8|1.0|1.0	JHW37_00360|98.8|1.0|1.0	AOA67_RS00360|98.8|1.0|1.0	CRX61_RS09405|98.8|1.0|1.0	RNH99_07495|98.8|1.0|1.0	ODQ13_27905|99.0|1.0|1.0	FA227_09700|99.0|1.0|1.0	FA228_23710|99.0|1.0|1.0	IHMA87_00074|99.0|1.0|1.0	I5E49_28010|99.0|1.0|1.0	JEZ88_26560|99.0|1.0|1.0	I5R08_02935|99.0|1.0|1.0	I4944_28140|99.0|1.0|1.0	NIA61_002794|99.0|1.0|1.0	I5L13_27040|99.0|1.0|1.0	L6B76_26815|98.5|1.0|1.0	NIA64_000553|98.8|1.0|1.0	NS17_RS08685|98.8|1.0|1.0	P0F76_25460|98.8|1.0|1.0
155933	ABR84055.1	PSPA7_0144		PA0073|97.9|1.0|1.0	OH118_RS05495|100.0|1.0|1.0	OH117_RS25045|100.0|1.0|1.0	OH116_RS05265|100.0|1.0|1.0	OH115_RS13735|100.0|1.0|1.0	AO898_19800|100.0|1.0|1.0	DZ922_RS23385|100.0|1.0|1.0	AO896_16260|100.0|1.0|1.0	AO955_17755|100.0|1.0|1.0	L6B08_00155|99.6|1.0|1.0	L6A01_00155|99.6|1.0|1.0	I5K76_22320|98.8|1.0|1.0	I5L42_23270|98.8|1.0|1.0	APA44_26070|99.2|1.0|1.0	AO882_11310|99.2|1.0|1.0	I5J77_24395|99.2|1.0|1.0	L6B57_09300|99.2|1.0|1.0	L6B26_03395|99.2|1.0|1.0	BH596_03340|99.2|1.0|1.0	JEY13_02830|99.2|1.0|1.0	L6A07_00175|99.2|1.0|1.0	L3677_001383|100.0|1.0|1.0	DY932_01490|99.2|1.0|1.0	DY940_01490|99.2|1.0|1.0	AOA68_RS00370|99.2|1.0|1.0	NS57_RS12705|99.2|1.0|1.0	NCTC13628_02159|100.0|1.0|1.0	IPC241_01255|100.0|1.0|1.0	JHW37_00365|100.0|1.0|1.0	AOA67_RS00365|100.0|1.0|1.0	CRX61_RS09400|100.0|1.0|1.0	RNH99_07490|100.0|1.0|1.0	ODQ13_27900|99.2|1.0|1.0	FA227_09705|99.2|1.0|1.0	FA228_23715|99.2|1.0|1.0	IHMA87_00075|99.2|1.0|1.0	I5E49_28005|99.2|1.0|1.0	JEZ88_26565|99.2|1.0|1.0	I5R08_02930|99.2|1.0|1.0	I4944_28135|99.2|1.0|1.0	NIA61_002793|99.2|1.0|1.0	I5L13_27045|99.2|1.0|1.0	L6B76_26820|100.0|1.0|1.0	NIA64_000552|100.0|1.0|1.0	NS17_RS08680|98.8|1.0|1.0	P0F76_25465|100.0|1.0|1.0
156649	ABR81869.1	PSPA7_0145		PA0074|98.9|1.0|1.0	OH118_RS05500|100.0|1.0|1.0	OH117_RS25050|100.0|1.0|1.0	OH116_RS05260|100.0|1.0|1.0	OH115_RS13730|100.0|1.0|1.0	AO898_19795|100.0|1.0|1.0	-	AO896_16265|100.0|1.0|1.0	AO955_17760|100.0|1.0|1.0	L6B08_00160|100.0|1.0|1.0	L6A01_00160|100.0|1.0|1.0	-	-	APA44_26075|99.0|1.0|1.0	AO882_11315|99.0|1.0|1.0	-	L6B57_09305|99.0|1.0|1.0	L6B26_03400|99.0|1.0|1.0	BH596_03335|99.0|1.0|1.0	JEY13_02825|99.0|1.0|1.0	L6A07_00180|99.0|1.0|1.0	L3677_001384|99.2|1.0|1.0	DY932_01495|99.2|1.0|1.0	DY940_01495|99.2|1.0|1.0	-	NS57_RS12710|99.8|1.0|1.0	NCTC13628_02158|99.8|1.0|1.0	IPC241_01260|99.8|1.0|1.0	JHW37_00370|99.8|1.0|1.0	-	CRX61_RS09395|99.8|1.0|1.0	RNH99_07485|99.8|1.0|1.0	ODQ13_27895|99.7|1.0|1.0	FA227_09710|99.7|1.0|1.0	FA228_23720|99.7|1.0|1.0	IHMA87_00076|99.7|1.0|1.0	I5E49_28000|99.7|1.0|1.0	JEZ88_26570|99.7|1.0|1.0	I5R08_02925|99.7|1.0|1.0	I4944_28130|99.6|1.0|1.0	NIA61_002792|99.7|1.0|1.0	I5L13_27050|99.7|1.0|1.0	L6B76_26825|99.4|1.0|1.0	NIA64_000551|99.4|1.0|1.0	NS17_RS08675|99.5|1.0|1.0	-
159755	ABR83475.1	PSPA7_0146		PA0075|97.9|1.0|1.0	OH118_RS05505|100.0|1.0|1.0	OH117_RS25055|100.0|1.0|1.0	OH116_RS05255|100.0|1.0|1.0	OH115_RS13725|100.0|1.0|1.0	AO898_19790|100.0|1.0|1.0	DZ922_RS28560|100.0|1.0|1.0	AO896_16270|100.0|1.0|1.0	AO955_17765|100.0|1.0|1.0	L6B08_00165|100.0|1.0|1.0	L6A01_00165|100.0|1.0|1.0	I5K76_32035|98.4|1.0|1.0	I5L42_32045|99.2|1.0|1.0	APA44_26080|100.0|1.0|1.0	AO882_11320|100.0|1.0|1.0	I5J77_31475|100.0|1.0|1.0	L6B57_09310|100.0|1.0|1.0	L6B26_03405|100.0|1.0|1.0	BH596_03330|100.0|1.0|1.0	JEY13_02820|100.0|1.0|1.0	L6A07_00185|100.0|1.0|1.0	L3677_001385|100.0|1.0|1.0	DY932_01500|100.0|1.0|1.0	DY940_01500|100.0|1.0|1.0	AOA68_RS00380|100.0|1.0|1.0	NS57_RS12715|100.0|1.0|1.0	NCTC13628_02157|100.0|1.0|1.0	IPC241_01265|100.0|1.0|1.0	JHW37_00375|100.0|1.0|1.0	AOA67_RS00380|100.0|1.0|1.0	CRX61_RS09390|100.0|1.0|1.0	RNH99_07480|100.0|1.0|1.0	ODQ13_27890|100.0|1.0|1.0	FA227_09715|100.0|1.0|1.0	FA228_23725|100.0|1.0|1.0	IHMA87_00077|100.0|1.0|1.0	I5E49_27995|100.0|1.0|1.0	JEZ88_26575|100.0|1.0|1.0	I5R08_02920|100.0|1.0|1.0	I4944_28125|100.0|1.0|1.0	NIA61_002791|100.0|1.0|1.0	I5L13_27055|100.0|1.0|1.0	L6B76_26830|100.0|1.0|1.0	NIA64_000550|100.0|1.0|1.0	NS17_RS08670|100.0|1.0|1.0	P0F76_23725|100.0|1.0|1.0
160493	ABR84567.1	PSPA7_0147		PA0076|97.4|1.0|1.0	OH118_RS05510|100.0|1.0|1.0	OH117_RS25060|100.0|1.0|1.0	OH116_RS05250|100.0|1.0|1.0	OH115_RS13720|100.0|1.0|1.0	AO898_19785|100.0|1.0|1.0	DZ922_RS28555|100.0|1.0|1.0	AO896_16275|100.0|1.0|1.0	AO955_17770|100.0|1.0|1.0	L6B08_00170|100.0|1.0|1.0	L6A01_00170|100.0|1.0|1.0	-	I5L42_32040|99.0|1.0|0.91	APA44_26085|99.6|1.0|1.0	AO882_11325|99.6|1.0|1.0	I5J77_31480|97.2|1.0|0.94	L6B57_09315|99.6|1.0|1.0	L6B26_03410|99.6|1.0|1.0	BH596_03325|99.6|1.0|1.0	JEY13_02815|99.6|1.0|1.0	L6A07_00190|99.6|1.0|1.0	L3677_001386|99.6|1.0|1.0	DY932_01505|99.1|1.0|1.0	DY940_01505|99.1|1.0|1.0	AOA68_RS00385|99.1|1.0|1.0	NS57_RS12720|99.1|1.0|1.0	NCTC13628_02156|99.6|1.0|1.0	IPC241_01270|99.6|1.0|1.0	JHW37_00380|99.6|1.0|1.0	AOA67_RS00385|99.6|1.0|1.0	CRX61_RS09385|99.6|1.0|1.0	RNH99_07475|99.6|1.0|1.0	ODQ13_27885|99.6|1.0|1.0	-	FA228_23730|99.6|1.0|1.0	IHMA87_00078|99.6|1.0|1.0	I5E49_27990|99.6|1.0|1.0	JEZ88_26580|99.6|1.0|1.0	I5R08_02915|99.6|1.0|1.0	I4944_28120|99.6|1.0|1.0	NIA61_002790|99.6|1.0|1.0	I5L13_27060|99.5|1.0|0.91	L6B76_26835|99.6|1.0|1.0	NIA64_000549|99.6|1.0|1.0	NS17_RS08665|99.6|1.0|1.0	P0F76_23720|99.6|1.0|1.0
161170	ABR81637.1	PSPA7_0148		PA0077|99.1|1.0|0.94	OH118_RS05515|100.0|1.0|1.0	OH117_RS25065|100.0|1.0|1.0	OH116_RS05245|100.0|1.0|1.0	OH115_RS13715|100.0|1.0|1.0	AO898_19780|100.0|1.0|1.0	DZ922_RS28550|100.0|1.0|1.0	AO896_16280|100.0|1.0|1.0	AO955_17775|100.0|1.0|1.0	L6B08_00175|99.9|1.0|1.0	L6A01_00175|99.9|1.0|1.0	I5K76_28140|98.6|1.0|1.0	I5L42_30995|98.6|1.0|1.0	APA44_26090|100.0|1.0|1.0	AO882_11330|100.0|1.0|1.0	I5J77_10950|100.0|1.0|1.0	L6B57_09320|100.0|1.0|1.0	L6B26_03415|100.0|1.0|1.0	BH596_03320|100.0|1.0|1.0	JEY13_02810|100.0|1.0|1.0	L6A07_00195|100.0|1.0|1.0	L3677_001387|100.0|1.0|1.0	DY932_01510|99.9|1.0|1.0	DY940_01510|99.9|1.0|1.0	AOA68_RS00390|99.9|1.0|1.0	NS57_RS12725|99.9|1.0|1.0	NCTC13628_02155|99.8|1.0|1.0	IPC241_01275|99.8|1.0|1.0	JHW37_00385|99.8|1.0|1.0	AOA67_RS00390|99.8|1.0|1.0	CRX61_RS09380|99.8|1.0|1.0	RNH99_07470|99.8|1.0|1.0	ODQ13_27880|99.9|1.0|1.0	FA227_09725|99.9|1.0|1.0	FA228_23735|99.9|1.0|1.0	IHMA87_00079|99.9|1.0|1.0	I5E49_27985|99.9|1.0|1.0	JEZ88_26585|99.9|1.0|1.0	I5R08_02910|99.9|1.0|1.0	I4944_28115|99.9|1.0|1.0	NIA61_002789|99.9|1.0|1.0	I5L13_11895|99.9|1.0|1.0	L6B76_26840|99.8|1.0|1.0	NIA64_000548|99.8|1.0|1.0	NS17_RS08660|99.7|1.0|1.0	P0F76_23715|99.8|1.0|1.0
164697	ABR82952.1	PSPA7_0149		PA0078|96.9|1.0|1.0	OH118_RS05520|100.0|1.0|1.0	OH117_RS25070|100.0|1.0|1.0	OH116_RS05240|100.0|1.0|1.0	OH115_RS13710|100.0|1.0|1.0	AO898_19775|100.0|1.0|1.0	-	AO896_16285|100.0|1.0|1.0	AO955_17780|100.0|1.0|1.0	L6B08_00180|100.0|1.0|1.0	L6A01_00180|100.0|1.0|1.0	I5K76_28145|99.3|1.0|1.0	I5L42_30990|99.3|1.0|1.0	APA44_26095|99.8|1.0|1.0	AO882_11335|99.8|1.0|1.0	I5J77_10955|99.8|1.0|1.0	L6B57_09325|99.8|1.0|1.0	L6B26_03420|99.8|1.0|1.0	BH596_03315|99.8|1.0|1.0	JEY13_02805|99.8|1.0|1.0	L6A07_00200|99.8|1.0|1.0	L3677_001388|99.8|1.0|1.0	DY932_01515|100.0|1.0|1.0	DY940_01515|100.0|1.0|1.0	AOA68_RS00395|100.0|1.0|1.0	NS57_RS12730|100.0|1.0|1.0	NCTC13628_02154|100.0|1.0|1.0	IPC241_01280|99.8|1.0|1.0	JHW37_00390|100.0|1.0|1.0	AOA67_RS00395|100.0|1.0|1.0	CRX61_RS09375|100.0|1.0|1.0	RNH99_07465|100.0|1.0|1.0	ODQ13_27875|100.0|1.0|1.0	FA227_09730|100.0|1.0|1.0	FA228_23740|100.0|1.0|1.0	IHMA87_00080|100.0|1.0|1.0	I5E49_27980|100.0|1.0|1.0	JEZ88_26590|100.0|1.0|1.0	I5R08_02905|100.0|1.0|1.0	I4944_28110|100.0|1.0|1.0	NIA61_002788|100.0|1.0|1.0	I5L13_11900|100.0|1.0|1.0	L6B76_26845|99.8|1.0|1.0	NIA64_000547|99.8|1.0|1.0	NS17_RS08655|99.8|1.0|1.0	P0F76_23710|100.0|1.0|1.0
166053	ABR85744.1	PSPA7_0150		PA0079|98.2|1.0|1.0	OH118_RS05525|100.0|1.0|1.0	OH117_RS25075|100.0|1.0|1.0	OH116_RS05235|100.0|1.0|1.0	OH115_RS13705|100.0|1.0|1.0	AO898_19770|100.0|1.0|1.0	DZ922_RS26675|100.0|1.0|1.0	AO896_16290|100.0|1.0|1.0	AO955_17785|100.0|1.0|1.0	L6B08_00185|99.8|1.0|1.0	L6A01_00185|99.8|1.0|1.0	I5K76_28150|98.4|1.0|1.0	I5L42_30985|99.6|1.0|1.0	APA44_26100|99.8|1.0|1.0	AO882_11340|99.8|1.0|1.0	I5J77_10960|99.8|1.0|1.0	L6B57_09330|99.8|1.0|1.0	L6B26_03425|99.8|1.0|1.0	BH596_03310|99.8|1.0|1.0	JEY13_02800|99.8|1.0|1.0	L6A07_00205|99.8|1.0|1.0	L3677_001389|99.8|1.0|1.0	DY932_01520|100.0|1.0|1.0	DY940_01520|100.0|1.0|1.0	AOA68_RS00400|100.0|1.0|1.0	NS57_RS12735|99.8|1.0|1.0	NCTC13628_02153|100.0|1.0|1.0	IPC241_01285|100.0|1.0|1.0	JHW37_00395|100.0|1.0|1.0	AOA67_RS00400|100.0|1.0|1.0	CRX61_RS09370|100.0|1.0|1.0	RNH99_07460|100.0|1.0|1.0	ODQ13_27870|100.0|1.0|1.0	FA227_09735|100.0|1.0|1.0	FA228_23745|100.0|1.0|1.0	IHMA87_00081|100.0|1.0|1.0	I5E49_27975|100.0|1.0|1.0	JEZ88_26595|100.0|1.0|1.0	I5R08_02900|100.0|1.0|1.0	I4944_28105|100.0|1.0|1.0	NIA61_002787|100.0|1.0|1.0	I5L13_11905|100.0|1.0|1.0	L6B76_26850|100.0|1.0|1.0	NIA64_000546|100.0|1.0|1.0	NS17_RS08650|100.0|1.0|1.0	P0F76_23705|100.0|1.0|1.0
167404	ABR82323.1	PSPA7_0151		PA0080|96.8|1.0|1.0	OH118_RS05530|100.0|1.0|1.0	OH117_RS25080|100.0|1.0|1.0	OH116_RS05230|100.0|1.0|1.0	OH115_RS13700|100.0|1.0|1.0	AO898_19765|100.0|1.0|1.0	DZ922_RS26670|100.0|1.0|1.0	AO896_16295|100.0|1.0|1.0	AO955_17790|100.0|1.0|1.0	L6B08_00190|99.4|1.0|1.0	L6A01_00190|99.4|1.0|1.0	I5K76_28155|99.4|1.0|1.0	I5L42_30980|100.0|1.0|1.0	APA44_26105|100.0|1.0|1.0	AO882_11345|100.0|1.0|1.0	I5J77_10965|100.0|1.0|1.0	L6B57_09335|100.0|1.0|1.0	L6B26_03430|100.0|1.0|1.0	BH596_03305|100.0|1.0|1.0	JEY13_02795|100.0|1.0|1.0	L6A07_00210|100.0|1.0|1.0	L3677_001390|99.4|1.0|1.0	DY932_01525|100.0|1.0|1.0	DY940_01525|100.0|1.0|1.0	AOA68_RS00405|100.0|1.0|1.0	NS57_RS12740|100.0|1.0|1.0	NCTC13628_02152|100.0|1.0|1.0	IPC241_01290|100.0|1.0|1.0	JHW37_00400|100.0|1.0|1.0	AOA67_RS00405|100.0|1.0|1.0	CRX61_RS09365|100.0|1.0|1.0	RNH99_07455|100.0|1.0|1.0	ODQ13_27865|100.0|1.0|1.0	FA227_09740|100.0|1.0|1.0	FA228_23750|100.0|1.0|1.0	IHMA87_00082|100.0|1.0|1.0	I5E49_27970|100.0|1.0|1.0	JEZ88_26600|100.0|1.0|1.0	I5R08_02895|100.0|1.0|1.0	I4944_28100|100.0|1.0|1.0	NIA61_002786|100.0|1.0|1.0	I5L13_11910|100.0|1.0|1.0	L6B76_26855|100.0|1.0|1.0	NIA64_000545|100.0|1.0|1.0	NS17_RS08645|100.0|1.0|1.0	P0F76_23700|100.0|1.0|1.0
167913	ABR82978.1	PSPA7_0152		PA0081|93.7|1.02|1.0	OH118_RS05535|99.2|1.01|1.0	-	OH116_RS05225|100.0|1.0|1.0	OH115_RS13695|99.6|1.0|1.0	AO898_19760|99.2|1.01|1.0	DZ922_RS26665|98.4|1.02|1.0	AO896_16300|99.2|1.01|1.0	AO955_17795|97.6|1.02|1.0	L6B08_00195|96.9|1.03|1.0	L6A01_00195|98.8|1.0|1.01	I5K76_28160|98.4|1.02|1.0	-	APA44_26110|99.2|1.01|1.0	AO882_11350|99.2|1.01|1.0	I5J77_10970|98.4|1.02|1.0	L6B57_09340|99.2|1.01|1.0	L6B26_03435|99.2|1.01|1.0	-	JEY13_02790|98.8|1.01|1.0	L6A07_00215|98.0|1.02|1.0	L3677_001391|95.7|1.05|1.0	DY932_01530|99.2|1.01|1.0	DY940_01530|99.2|1.01|1.0	AOA68_RS00410|98.8|1.01|1.0	-	NCTC13628_02151|99.0|1.0|1.0	IPC241_01295|99.0|1.0|1.0	JHW37_00405|99.0|1.0|1.0	AOA67_RS00410|98.2|1.01|1.0	CRX61_RS09360|99.0|1.0|1.0	RNH99_07450|99.0|1.0|1.0	ODQ13_27860|96.5|1.03|1.0	FA227_09745|96.5|1.03|1.0	-	IHMA87_00083|96.5|1.03|1.0	I5E49_27965|97.2|1.02|1.0	JEZ88_26605|96.5|1.03|1.0	I5R08_02890|96.5|1.03|1.0	I4944_28095|96.5|1.03|1.0	NIA61_002785|96.5|1.03|1.0	I5L13_11915|96.5|1.03|1.0	L6B76_26860|99.4|1.0|1.0	NIA64_000544|97.8|1.02|1.0	NS17_RS08640|95.9|1.04|1.0	P0F76_23695|97.1|1.03|1.0
169807	ABR81447.1	PSPA7_0154		PA0082|93.6|1.0|1.0	OH118_RS05540|100.0|1.0|1.0	OH117_RS28570|100.0|1.0|1.0	OH116_RS05220|100.0|1.0|1.0	OH115_RS13690|100.0|1.0|1.0	AO898_19755|100.0|1.0|1.0	DZ922_RS26660|100.0|1.0|1.0	AO896_16305|100.0|1.0|1.0	AO955_17800|100.0|1.0|1.0	L6B08_00200|100.0|1.0|1.0	L6A01_00200|100.0|1.0|1.0	I5K76_28165|97.7|1.0|1.0	I5L42_27395|98.5|1.0|1.0	APA44_26115|99.1|1.0|1.0	AO882_11355|99.1|1.0|1.0	I5J77_10975|99.1|1.0|1.0	L6B57_09345|99.1|1.0|1.0	L6B26_03440|99.1|1.0|1.0	BH596_05415|99.1|1.0|1.0	JEY13_02785|99.1|1.0|1.0	L6A07_00220|99.1|1.0|1.0	L3677_001392|100.0|1.0|1.0	DY932_01535|99.4|1.0|1.0	DY940_01535|99.4|1.0|1.0	AOA68_RS00415|99.4|1.0|1.0	NS57_RS12755|100.0|1.0|1.0	NCTC13628_02150|99.7|1.0|1.0	IPC241_01300|99.7|1.0|1.0	JHW37_00410|99.7|1.0|1.0	AOA67_RS00415|99.7|1.0|1.0	CRX61_RS09355|99.7|1.0|1.0	RNH99_07445|99.7|1.0|1.0	ODQ13_27855|99.7|1.0|1.0	FA227_09750|99.7|1.0|1.0	FA228_30180|99.7|1.0|1.0	IHMA87_00084|99.7|1.0|1.0	I5E49_27960|99.7|1.0|1.0	JEZ88_26610|99.7|1.0|1.0	I5R08_02885|99.7|1.0|1.0	I4944_28090|99.7|1.0|1.0	NIA61_002784|99.7|1.0|1.0	I5L13_11920|99.7|1.0|1.0	L6B76_26865|99.1|1.0|1.0	NIA64_000543|99.1|1.0|1.0	NS17_RS08635|99.1|1.0|1.0	P0F76_23690|100.0|1.0|1.0
170927	ABR80663.1	PSPA7_0155		PA0083|98.8|1.0|1.0	OH118_RS05545|100.0|1.0|1.0	OH117_RS28575|100.0|1.0|1.0	OH116_RS05215|100.0|1.0|1.0	OH115_RS13685|100.0|1.0|1.0	AO898_19750|100.0|1.0|1.0	DZ922_RS26655|100.0|1.0|1.0	AO896_16310|100.0|1.0|1.0	AO955_17805|100.0|1.0|1.0	L6B08_00205|100.0|1.0|1.0	L6A01_00205|100.0|1.0|1.0	I5K76_28170|100.0|1.0|1.0	I5L42_27400|100.0|1.0|1.0	APA44_26120|100.0|1.0|1.0	AO882_11360|100.0|1.0|1.0	I5J77_10980|100.0|1.0|1.0	L6B57_09350|100.0|1.0|1.0	L6B26_03445|100.0|1.0|1.0	BH596_05420|100.0|1.0|1.0	JEY13_02780|100.0|1.0|1.0	L6A07_00225|100.0|1.0|1.0	L3677_001393|100.0|1.0|1.0	DY932_01540|100.0|1.0|1.0	DY940_01540|100.0|1.0|1.0	AOA68_RS00420|100.0|1.0|1.0	NS57_RS12760|100.0|1.0|1.0	NCTC13628_02149|100.0|1.0|1.0	IPC241_01305|100.0|1.0|1.0	JHW37_00415|100.0|1.0|1.0	AOA67_RS00420|100.0|1.0|1.0	CRX61_RS09350|100.0|1.0|1.0	RNH99_07440|100.0|1.0|1.0	ODQ13_27850|100.0|1.0|1.0	FA227_09755|100.0|1.0|1.0	FA228_30185|100.0|1.0|1.0	IHMA87_00085|100.0|1.0|1.0	I5E49_27955|100.0|1.0|1.0	JEZ88_26615|100.0|1.0|1.0	I5R08_02880|100.0|1.0|1.0	I4944_28085|100.0|1.0|1.0	NIA61_002783|100.0|1.0|1.0	I5L13_11925|100.0|1.0|1.0	L6B76_26870|100.0|1.0|1.0	NIA64_000542|100.0|1.0|1.0	NS17_RS08630|100.0|1.0|1.0	P0F76_23685|100.0|1.0|1.0
171458	ABR81367.1	PSPA7_0156		PA0084|99.6|1.0|1.0	OH118_RS05550|100.0|1.0|1.0	OH117_RS28580|100.0|1.0|1.0	OH116_RS05210|100.0|1.0|1.0	OH115_RS13680|100.0|1.0|1.0	AO898_19745|100.0|1.0|1.0	DZ922_RS26650|100.0|1.0|1.0	AO896_16315|100.0|1.0|1.0	AO955_17810|100.0|1.0|1.0	L6B08_00210|100.0|1.0|1.0	L6A01_00210|100.0|1.0|1.0	I5K76_28175|99.0|1.0|1.0	I5L42_27405|99.2|1.0|1.0	APA44_26125|100.0|1.0|1.0	AO882_11365|100.0|1.0|1.0	I5J77_10985|100.0|1.0|1.0	L6B57_09355|100.0|1.0|1.0	L6B26_03450|100.0|1.0|1.0	BH596_05425|100.0|1.0|1.0	JEY13_02775|100.0|1.0|1.0	L6A07_00230|100.0|1.0|1.0	L3677_001394|100.0|1.0|1.0	DY932_01545|100.0|1.0|1.0	DY940_01545|100.0|1.0|1.0	AOA68_RS00425|100.0|1.0|1.0	NS57_RS12765|100.0|1.0|1.0	NCTC13628_02148|100.0|1.0|1.0	IPC241_01310|100.0|1.0|1.0	JHW37_00420|100.0|1.0|1.0	AOA67_RS00425|100.0|1.0|1.0	CRX61_RS09345|100.0|1.0|1.0	RNH99_07435|100.0|1.0|1.0	ODQ13_27845|100.0|1.0|1.0	FA227_09760|100.0|1.0|1.0	FA228_30190|100.0|1.0|1.0	IHMA87_00086|100.0|1.0|1.0	I5E49_27950|100.0|1.0|1.0	JEZ88_26620|100.0|1.0|1.0	I5R08_02875|100.0|1.0|1.0	I4944_28080|100.0|1.0|1.0	NIA61_002782|100.0|1.0|1.0	I5L13_11930|100.0|1.0|1.0	L6B76_26875|100.0|1.0|1.0	NIA64_000541|100.0|1.0|1.0	NS17_RS08625|100.0|1.0|1.0	P0F76_23680|100.0|1.0|1.0
173030	ABR83085.1	PSPA7_0157		PA0085|99.4|1.0|1.0	OH118_RS05555|100.0|1.0|1.0	OH117_RS28585|100.0|1.0|1.0	OH116_RS05205|100.0|1.0|1.0	OH115_RS13675|100.0|1.0|1.0	AO898_19740|100.0|1.0|1.0	DZ922_RS26645|100.0|1.0|1.0	AO896_16320|100.0|1.0|1.0	AO955_17815|100.0|1.0|1.0	L6B08_00215|100.0|1.0|1.0	L6A01_00215|100.0|1.0|1.0	I5K76_28180|100.0|1.0|1.0	I5L42_27410|100.0|1.0|1.0	APA44_26130|100.0|1.0|1.0	AO882_11370|100.0|1.0|1.0	I5J77_10990|100.0|1.0|1.0	L6B57_09360|100.0|1.0|1.0	L6B26_03455|100.0|1.0|1.0	BH596_05430|100.0|1.0|1.0	JEY13_02770|100.0|1.0|1.0	L6A07_00235|100.0|1.0|1.0	L3677_001395|100.0|1.0|1.0	DY932_01550|100.0|1.0|1.0	DY940_01550|100.0|1.0|1.0	AOA68_RS00430|100.0|1.0|1.0	NS57_RS12770|100.0|1.0|1.0	NCTC13628_02147|100.0|1.0|1.0	IPC241_01315|100.0|1.0|1.0	JHW37_00425|100.0|1.0|1.0	AOA67_RS00430|100.0|1.0|1.0	CRX61_RS09340|100.0|1.0|1.0	RNH99_07430|100.0|1.0|1.0	ODQ13_27840|100.0|1.0|1.0	FA227_09765|100.0|1.0|1.0	FA228_30195|100.0|1.0|1.0	IHMA87_00087|100.0|1.0|1.0	I5E49_27945|100.0|1.0|1.0	JEZ88_26625|100.0|1.0|1.0	I5R08_02870|100.0|1.0|1.0	I4944_28075|100.0|1.0|1.0	NIA61_002781|100.0|1.0|1.0	I5L13_11935|100.0|1.0|1.0	L6B76_26880|100.0|1.0|1.0	NIA64_000540|100.0|1.0|1.0	NS17_RS08620|100.0|1.0|1.0	P0F76_23675|100.0|1.0|1.0
173677	ABR85748.1	PSPA7_0158		PA0086|96.2|0.93|1.0	OH118_RS05560|100.0|1.0|1.0	OH117_RS28590|100.0|1.0|1.0	OH116_RS05200|100.0|1.0|1.0	OH115_RS13670|100.0|1.0|1.0	AO898_19735|100.0|1.0|1.0	DZ922_RS26640|100.0|1.0|1.0	AO896_16325|100.0|1.0|1.0	AO955_17820|100.0|1.0|1.0	L6B08_00220|99.2|1.0|1.0	L6A01_00220|99.2|1.0|1.0	I5K76_28185|99.2|1.0|1.0	I5L42_27415|99.2|1.0|1.0	APA44_26135|99.2|1.0|1.0	AO882_11375|99.2|1.0|1.0	I5J77_10995|99.2|1.0|1.0	L6B57_09365|99.2|1.0|1.0	L6B26_03460|99.2|1.0|1.0	BH596_05435|99.2|1.0|1.0	JEY13_02765|99.2|1.0|1.0	L6A07_00240|99.2|1.0|1.0	L3677_001396|100.0|1.0|1.0	DY932_01555|99.6|1.0|1.0	DY940_01555|99.6|1.0|1.0	AOA68_RS00435|99.6|1.0|1.0	NS57_RS12775|100.0|1.0|1.0	NCTC13628_02146|99.6|1.0|1.0	IPC241_01320|99.6|1.0|1.0	JHW37_00430|99.6|1.0|1.0	AOA67_RS00435|99.6|1.0|1.0	CRX61_RS09335|99.6|1.0|1.0	RNH99_07425|99.6|1.0|1.0	ODQ13_27835|99.2|1.0|1.0	FA227_09770|99.2|1.0|1.0	FA228_30200|99.2|1.0|1.0	IHMA87_00088|99.2|1.0|1.0	I5E49_27940|99.2|1.0|1.0	JEZ88_26630|99.2|1.0|1.0	I5R08_02865|99.2|1.0|1.0	I4944_28070|99.2|1.0|1.0	NIA61_002780|99.2|1.0|1.0	I5L13_11940|99.2|1.0|1.0	L6B76_26885|100.0|1.0|1.0	NIA64_000539|100.0|1.0|1.0	NS17_RS08615|100.0|1.0|1.0	P0F76_23670|99.6|1.0|1.0
174464	ABR81378.1	PSPA7_0159		PA0087|97.6|1.0|1.0	OH118_RS05565|100.0|1.0|1.0	OH117_RS28595|100.0|1.0|1.0	OH116_RS05195|100.0|1.0|1.0	OH115_RS13665|100.0|1.0|1.0	AO898_19730|100.0|1.0|1.0	DZ922_RS26635|100.0|1.0|1.0	AO896_16330|100.0|1.0|1.0	AO955_17825|100.0|1.0|1.0	L6B08_00225|100.0|1.0|1.0	L6A01_00225|100.0|1.0|1.0	I5K76_28190|99.4|1.0|1.0	I5L42_27420|100.0|1.0|1.0	APA44_26140|100.0|1.0|1.0	AO882_11380|100.0|1.0|1.0	I5J77_11000|100.0|1.0|1.0	L6B57_09370|100.0|1.0|1.0	L6B26_03465|100.0|1.0|1.0	BH596_05440|100.0|1.0|1.0	JEY13_02760|100.0|1.0|1.0	L6A07_00245|100.0|1.0|1.0	L3677_001397|100.0|1.0|1.0	DY932_01560|100.0|1.0|1.0	DY940_01560|100.0|1.0|1.0	AOA68_RS00440|100.0|1.0|1.0	NS57_RS12780|100.0|1.0|1.0	NCTC13628_02145|100.0|1.0|1.0	IPC241_01325|100.0|1.0|1.0	JHW37_00435|100.0|1.0|1.0	AOA67_RS00440|100.0|1.0|1.0	CRX61_RS09330|100.0|1.0|1.0	RNH99_07420|100.0|1.0|1.0	ODQ13_27830|100.0|1.0|1.0	FA227_09775|100.0|1.0|1.0	FA228_30205|100.0|1.0|1.0	IHMA87_00089|100.0|1.0|1.0	I5E49_27935|100.0|1.0|1.0	JEZ88_26635|100.0|1.0|1.0	I5R08_02860|100.0|1.0|1.0	I4944_28065|100.0|1.0|1.0	NIA61_002779|100.0|1.0|1.0	I5L13_11945|100.0|1.0|1.0	L6B76_26890|100.0|1.0|1.0	NIA64_000538|99.4|1.0|1.0	NS17_RS08610|100.0|1.0|1.0	P0F76_23665|100.0|1.0|1.0
174970	ABR85371.1	PSPA7_0160		PA0088|98.1|1.0|1.0	OH118_RS05570|100.0|1.0|1.0	OH117_RS28600|100.0|1.0|1.0	OH116_RS05190|100.0|1.0|1.0	OH115_RS13660|100.0|1.0|1.0	AO898_19725|100.0|1.0|1.0	DZ922_RS26630|100.0|1.0|1.0	AO896_16335|100.0|1.0|1.0	AO955_17830|100.0|1.0|1.0	L6B08_00230|99.7|1.0|1.0	L6A01_00230|99.7|1.0|1.0	I5K76_28195|99.7|1.0|1.0	I5L42_27425|98.4|1.0|1.0	APA44_26145|99.7|1.0|1.0	AO882_11385|99.7|1.0|1.0	I5J77_11005|99.7|1.0|1.0	L6B57_09375|99.7|1.0|1.0	L6B26_03470|99.7|1.0|1.0	BH596_05445|99.7|1.0|1.0	JEY13_02755|99.7|1.0|1.0	L6A07_00250|99.7|1.0|1.0	L3677_001398|99.8|1.0|1.0	DY932_01565|99.8|1.0|1.0	DY940_01565|99.8|1.0|1.0	AOA68_RS00445|99.8|1.0|1.0	NS57_RS12785|99.8|1.0|1.0	NCTC13628_02144|99.8|1.0|1.0	IPC241_01330|99.8|1.0|1.0	JHW37_00440|99.8|1.0|1.0	AOA67_RS00445|99.8|1.0|1.0	CRX61_RS09325|99.8|1.0|1.0	RNH99_07415|99.8|1.0|1.0	ODQ13_27825|99.8|1.0|1.0	FA227_09780|99.8|1.0|1.0	FA228_30210|99.8|1.0|1.0	IHMA87_00090|99.8|1.0|1.0	I5E49_27930|99.8|1.0|1.0	JEZ88_26640|99.8|1.0|1.0	I5R08_02855|99.8|1.0|1.0	I4944_28060|99.8|1.0|1.0	NIA61_002778|99.8|1.0|1.0	I5L13_11950|99.8|1.0|1.0	L6B76_26895|99.8|1.0|1.0	NIA64_000537|99.8|1.0|1.0	NS17_RS08605|99.8|1.0|1.0	P0F76_23660|99.8|1.0|1.0
176793	ABR83569.1	PSPA7_0161		PA0089|98.3|1.0|1.0	OH118_RS05575|100.0|1.0|1.0	OH117_RS28605|100.0|1.0|1.0	OH116_RS05185|100.0|1.0|1.0	OH115_RS13655|100.0|1.0|1.0	AO898_19720|100.0|1.0|1.0	DZ922_RS26625|100.0|1.0|1.0	AO896_16340|100.0|1.0|1.0	AO955_17835|100.0|1.0|1.0	L6B08_00235|99.7|1.0|1.0	L6A01_00235|99.7|1.0|1.0	I5K76_28200|97.7|1.0|1.0	I5L42_27430|99.1|1.0|1.0	APA44_26150|99.7|1.0|1.0	AO882_11390|99.7|1.0|1.0	I5J77_11010|99.7|1.0|1.0	L6B57_09380|99.7|1.0|1.0	L6B26_03475|99.7|1.0|1.0	BH596_05450|99.7|1.0|1.0	JEY13_02750|99.7|1.0|1.0	L6A07_00255|99.7|1.0|1.0	L3677_001399|99.7|1.0|1.0	DY932_01570|99.7|1.0|1.0	DY940_01570|99.7|1.0|1.0	AOA68_RS00450|99.7|1.0|1.0	NS57_RS12790|99.7|1.0|1.0	NCTC13628_02143|100.0|1.0|1.0	IPC241_01335|100.0|1.0|1.0	JHW37_00445|100.0|1.0|1.0	AOA67_RS00450|100.0|1.0|1.0	CRX61_RS09320|100.0|1.0|1.0	RNH99_07410|100.0|1.0|1.0	ODQ13_27820|100.0|1.0|1.0	FA227_09785|100.0|1.0|1.0	FA228_30215|100.0|1.0|1.0	IHMA87_00091|100.0|1.0|1.0	I5E49_27925|100.0|1.0|1.0	JEZ88_26645|100.0|1.0|1.0	I5R08_02850|100.0|1.0|1.0	I4944_28055|100.0|1.0|1.0	NIA61_002777|100.0|1.0|1.0	I5L13_11955|100.0|1.0|1.0	L6B76_26900|99.7|1.0|1.0	NIA64_000536|99.7|1.0|1.0	NS17_RS08600|99.7|1.0|1.0	P0F76_23655|99.7|1.0|1.0
177832	ABR86797.1	PSPA7_0162		PA0090|98.7|1.0|1.0	OH118_RS05580|100.0|1.0|1.0	OH117_RS28610|100.0|1.0|1.0	OH116_RS05180|100.0|1.0|1.0	OH115_RS13650|100.0|1.0|1.0	AO898_19715|100.0|1.0|1.0	DZ922_RS26620|100.0|1.0|1.0	AO896_16345|100.0|1.0|1.0	AO955_17840|100.0|1.0|1.0	L6B08_00240|99.6|1.0|1.0	L6A01_00240|99.6|1.0|1.0	-	I5L42_27435|99.2|1.0|1.0	APA44_26155|99.7|1.0|1.0	AO882_11395|99.7|1.0|1.0	I5J77_11015|99.7|1.0|1.0	L6B57_09385|99.7|1.0|1.0	L6B26_03480|99.7|1.0|1.0	BH596_05455|99.7|1.0|1.0	JEY13_02745|99.7|1.0|1.0	L6A07_00260|99.7|1.0|1.0	L3677_001400|99.9|1.0|1.0	DY932_01575|99.8|1.0|1.0	DY940_01575|99.8|1.0|1.0	AOA68_RS00455|99.8|1.0|1.0	NS57_RS12795|99.7|1.0|1.0	NCTC13628_02142|99.7|1.0|1.0	IPC241_01340|99.7|1.0|1.0	JHW37_00450|99.7|1.0|1.0	AOA67_RS00455|99.7|1.0|1.0	CRX61_RS09315|99.7|1.0|1.0	RNH99_07405|99.7|1.0|1.0	ODQ13_27815|99.7|1.0|1.0	FA227_09790|99.7|1.0|1.0	FA228_30220|99.7|1.0|1.0	IHMA87_00092|99.7|1.0|1.0	I5E49_27920|99.7|1.0|1.0	JEZ88_26650|99.7|1.0|1.0	I5R08_02845|99.7|1.0|1.0	I4944_28050|99.7|1.0|1.0	NIA61_002776|99.7|1.0|1.0	I5L13_11960|99.7|1.0|1.0	L6B76_26905|99.7|1.0|1.0	NIA64_000535|99.7|1.0|1.0	NS17_RS08595|99.7|1.0|1.0	P0F76_23650|99.7|1.0|1.0
180575	ABR84753.1	PSPA7_0163		PA0091|97.5|1.0|0.99	OH118_RS05585|100.0|1.0|1.0	-	OH116_RS05175|100.0|1.0|1.0	OH115_RS13645|100.0|1.0|1.0	AO898_19710|100.0|1.0|1.0	-	AO896_16350|100.0|1.0|1.0	AO955_17845|100.0|1.0|1.0	L6B08_00245|99.7|1.0|1.0	L6A01_00245|99.7|1.0|1.0	I5K76_30770|99.2|1.0|1.0	I5L42_27440|99.1|1.0|1.0	APA44_26160|99.7|1.0|1.0	AO882_11400|99.7|1.0|1.0	I5J77_11020|99.7|1.0|1.0	L6B57_09390|99.7|1.0|1.0	L6B26_03485|99.7|1.0|1.0	-	JEY13_02740|99.7|1.0|1.0	L6A07_00265|99.7|1.0|1.0	L3677_001401|99.8|1.0|1.0	-	-	AOA68_RS00460|99.4|1.0|1.0	NS57_RS12800|99.8|1.0|1.0	NCTC13628_02141|99.7|1.0|1.0	IPC241_01345|99.7|1.0|1.0	JHW37_00455|99.7|1.0|1.0	AOA67_RS00460|99.7|1.0|1.0	CRX61_RS09310|99.7|1.0|1.0	RNH99_07400|99.7|1.0|1.0	ODQ13_27810|100.0|1.0|1.0	FA227_09795|100.0|1.0|1.0	-	IHMA87_00093|100.0|1.0|1.0	I5E49_27915|100.0|1.0|1.0	JEZ88_26655|100.0|1.0|1.0	I5R08_02840|100.0|1.0|1.0	I4944_28045|100.0|1.0|1.0	NIA61_002775|100.0|1.0|1.0	I5L13_11965|100.0|1.0|1.0	L6B76_26910|99.8|1.0|1.0	NIA64_000534|99.2|1.0|1.0	-	P0F76_23645|99.8|1.0|1.0
182642	ABR83853.1	PSPA7_0165		-	OH118_RS05590|100.0|1.0|1.0	OH117_RS29670|100.0|1.0|1.0	OH116_RS05170|100.0|1.0|1.0	OH115_RS13640|100.0|1.0|1.0	-	DZ922_RS29015|100.0|1.0|1.0	-	-	-	-	I5K76_30765|97.6|1.0|1.0	I5L42_27445|97.6|1.0|1.0	-	-	I5J77_11025|97.6|1.0|1.0	-	-	-	JEY13_02735|97.6|1.0|1.0	-	L3677_001402|97.6|1.0|1.0	-	-	AOA68_RS30855|100.0|1.0|1.0	NS57_RS34260|100.0|1.0|1.0	NCTC13628_02140|97.6|1.0|1.0	-	JHW37_00460|97.6|1.0|1.0	AOA67_RS31310|97.6|1.0|1.0	CRX61_RS30780|97.6|1.0|1.0	RNH99_07395|97.6|1.0|1.0	ODQ13_27805|100.0|1.0|1.0	-	-	IHMA87_00094|100.0|1.0|1.0	I5E49_27910|100.0|1.0|1.0	JEZ88_26660|100.0|1.0|1.0	I5R08_02835|100.0|1.0|1.0	I4944_28040|100.0|1.0|1.0	NIA61_002774|100.0|1.0|1.0	I5L13_11970|100.0|1.0|1.0	-	NIA64_000533|100.0|1.0|1.0	-	P0F76_23640|100.0|1.0|1.0
182778	ABR83785.1	PSPA7_0166		-	OH118_RS05595|100.0|1.0|1.0	OH117_RS29665|100.0|1.0|1.0	OH116_RS05165|100.0|1.0|1.0	OH115_RS13635|100.0|1.0|1.0	AO898_19705|100.0|1.0|1.0	DZ922_RS29020|100.0|1.0|1.0	AO896_16355|100.0|1.0|1.0	AO955_17850|100.0|1.0|1.0	L6B08_00250|100.0|1.0|1.0	L6A01_00250|100.0|1.0|1.0	I5K76_30760|100.0|1.0|1.0	I5L42_27450|100.0|1.0|1.0	APA44_26165|100.0|1.0|1.0	AO882_11405|100.0|1.0|1.0	I5J77_11030|100.0|1.0|1.0	L6B57_09395|100.0|1.0|1.0	L6B26_03490|100.0|1.0|1.0	BH596_13085|100.0|1.0|1.0	JEY13_02730|100.0|1.0|1.0	L6A07_00270|100.0|1.0|1.0	L3677_001403|100.0|1.0|1.0	DY932_01590|99.4|1.0|1.0	DY940_01590|99.4|1.0|1.0	AOA68_RS00465|99.4|1.0|1.0	NS57_RS12810|100.0|1.0|1.0	NCTC13628_02139|100.0|1.0|1.0	IPC241_01350|100.0|1.0|1.0	JHW37_00465|100.0|1.0|1.0	AOA67_RS00465|100.0|1.0|1.0	CRX61_RS09305|100.0|1.0|1.0	RNH99_07390|100.0|1.0|1.0	ODQ13_27800|100.0|1.0|1.0	FA227_09800|100.0|1.0|1.0	FA228_31360|100.0|1.0|1.0	IHMA87_00095|100.0|1.0|1.0	I5E49_27905|100.0|1.0|1.0	JEZ88_26665|100.0|1.0|1.0	I5R08_02830|100.0|1.0|1.0	I4944_28035|100.0|1.0|1.0	NIA61_002773|100.0|1.0|1.0	I5L13_11975|100.0|1.0|1.0	L6B76_26915|100.0|1.0|1.0	NIA64_000532|100.0|1.0|1.0	-	P0F76_23635|100.0|1.0|1.0
183308	ABR82927.1	PSPA7_0167		-	OH118_RS05600|100.0|1.0|1.0	OH117_RS29660|100.0|1.0|1.0	OH116_RS05160|100.0|1.0|1.0	OH115_RS13630|100.0|1.0|1.0	AO898_19700|100.0|1.0|1.0	DZ922_RS29025|100.0|1.0|1.0	AO896_16360|100.0|1.0|1.0	AO955_17855|100.0|1.0|1.0	L6B08_00255|100.0|1.0|1.0	L6A01_00255|100.0|1.0|1.0	I5K76_30755|97.5|1.0|1.0	I5L42_27455|99.5|1.0|1.0	APA44_26170|100.0|1.0|1.0	AO882_11410|100.0|1.0|1.0	I5J77_11035|100.0|1.0|1.0	L6B57_09400|100.0|1.0|1.0	L6B26_03495|100.0|1.0|1.0	BH596_13080|100.0|1.0|1.0	JEY13_02725|100.0|1.0|1.0	L6A07_00275|100.0|1.0|1.0	L3677_001404|100.0|1.0|1.0	DY932_01595|100.0|1.0|1.0	DY940_01595|100.0|1.0|1.0	AOA68_RS00470|100.0|1.0|1.0	NS57_RS12815|100.0|1.0|1.0	NCTC13628_02138|99.8|1.0|0.95	IPC241_01355|99.8|1.0|1.0	JHW37_00470|99.8|1.0|1.0	AOA67_RS00470|99.8|1.0|1.0	CRX61_RS09300|99.8|1.0|1.0	RNH99_07385|99.8|1.0|1.0	ODQ13_27795|99.5|1.0|1.0	FA227_09805|99.5|1.0|1.0	FA228_31355|99.5|1.0|1.0	IHMA87_00096|99.5|1.0|1.0	I5E49_27900|99.5|1.0|1.0	JEZ88_26670|99.5|1.0|1.0	I5R08_02825|99.5|1.0|1.0	I4944_28030|99.5|1.0|1.0	NIA61_002772|99.5|1.0|1.0	I5L13_11980|99.5|1.0|1.0	L6B76_26920|100.0|1.0|1.0	NIA64_000531|99.8|1.0|1.0	-	P0F76_23630|100.0|1.0|1.0
184628	ABR84219.1	PSPA7_0168		PA0094|99.3|0.97|0.97	OH118_RS05605|100.0|1.0|1.0	OH117_RS29655|100.0|1.0|1.0	OH116_RS05155|100.0|1.0|1.0	OH115_RS13625|100.0|1.0|1.0	AO898_19695|100.0|1.0|1.0	DZ922_RS29030|100.0|1.0|1.0	AO896_16365|100.0|1.0|1.0	AO955_17860|100.0|1.0|1.0	L6B08_00260|100.0|1.0|1.0	L6A01_00260|100.0|1.0|1.0	I5K76_30750|100.0|1.0|1.0	I5L42_27460|99.3|1.0|1.0	APA44_26175|100.0|1.0|1.0	AO882_11415|100.0|1.0|1.0	I5J77_11040|100.0|1.0|1.0	L6B57_09405|100.0|1.0|1.0	L6B26_03500|100.0|1.0|1.0	BH596_13075|100.0|1.0|1.0	JEY13_02720|100.0|1.0|1.0	L6A07_00280|100.0|1.0|1.0	L3677_001405|100.0|1.0|1.0	DY932_01600|100.0|1.0|1.0	DY940_01600|100.0|1.0|1.0	AOA68_RS00475|100.0|1.0|1.0	NS57_RS12820|100.0|1.0|1.0	-	IPC241_01360|100.0|1.0|1.0	JHW37_00475|100.0|1.0|1.0	AOA67_RS00475|100.0|1.0|1.0	CRX61_RS09295|100.0|1.0|1.0	RNH99_07380|100.0|1.0|1.0	ODQ13_27790|100.0|1.0|1.0	FA227_09810|100.0|1.0|1.0	FA228_31350|100.0|1.0|1.0	IHMA87_00097|100.0|1.0|1.0	I5E49_27895|100.0|1.0|1.0	JEZ88_26675|100.0|1.0|1.0	I5R08_02820|100.0|1.0|1.0	I4944_28025|100.0|1.0|1.0	NIA61_002771|100.0|1.0|1.0	I5L13_11985|100.0|1.0|1.0	L6B76_26925|100.0|1.0|1.0	NIA64_000530|100.0|1.0|1.0	-	P0F76_23625|100.0|1.0|1.0
185315	ABR81056.1	PSPA7_0169		PA0095|98.2|1.0|1.0	OH118_RS05610|100.0|1.0|1.0	-	OH116_RS05150|100.0|1.0|1.0	OH115_RS13620|100.0|1.0|1.0	AO898_19690|100.0|1.0|1.0	-	AO896_16370|100.0|1.0|1.0	AO955_17865|100.0|1.0|1.0	L6B08_00265|99.5|1.0|1.0	L6A01_00265|99.5|1.0|1.0	-	-	APA44_26180|99.7|1.0|1.0	AO882_11420|99.7|1.0|1.0	I5J77_11045|99.7|1.0|1.0	L6B57_09410|99.7|1.0|1.0	L6B26_03505|99.7|1.0|1.0	-	JEY13_02715|99.7|1.0|1.0	L6A07_00285|99.7|1.0|1.0	L3677_001406|99.5|1.0|1.0	-	-	AOA68_RS00480|99.5|1.0|1.0	-	NCTC13628_02136|99.1|1.0|1.0	IPC241_01365|98.8|1.0|1.0	JHW37_00480|99.1|1.0|1.0	AOA67_RS00480|99.1|1.0|1.0	CRX61_RS09290|99.1|1.0|1.0	RNH99_07375|99.1|1.0|1.0	-	FA227_09815|99.3|1.0|1.0	-	IHMA87_00098|99.5|1.0|1.0	-	-	-	-	NIA61_002770|99.5|1.0|1.0	I5L13_11990|99.5|1.0|1.0	-	NIA64_000529|99.1|1.0|1.0	NS17_RS08590|91.1|1.0|1.0	P0F76_23620|99.3|1.0|1.0
187569	ABR83649.1	PSPA7_0170		PA0096|95.3|1.0|1.0	OH118_RS05615|100.0|1.0|1.0	OH117_RS11785|100.0|1.0|1.0	OH116_RS05145|100.0|1.0|1.0	OH115_RS13615|100.0|1.0|1.0	AO898_19685|100.0|1.0|1.0	DZ922_RS28775|100.0|1.0|1.0	AO896_16375|100.0|1.0|1.0	AO955_17870|100.0|1.0|1.0	L6B08_00270|100.0|1.0|1.0	L6A01_00270|100.0|1.0|1.0	I5K76_31140|100.0|1.0|1.0	I5L42_17495|100.0|1.0|1.0	APA44_26185|100.0|1.0|1.0	AO882_11425|100.0|1.0|1.0	I5J77_11050|100.0|1.0|1.0	L6B57_09415|100.0|1.0|1.0	L6B26_03510|100.0|1.0|1.0	BH596_16965|100.0|1.0|1.0	JEY13_02710|100.0|1.0|1.0	L6A07_00290|100.0|1.0|1.0	L3677_001407|100.0|1.0|1.0	DY932_01615|100.0|1.0|1.0	DY940_01615|100.0|1.0|1.0	AOA68_RS00485|100.0|1.0|1.0	NS57_RS12830|100.0|1.0|1.0	NCTC13628_02135|99.3|1.0|1.0	IPC241_01370|99.3|1.0|1.0	JHW37_00485|99.3|1.0|1.0	AOA67_RS00485|99.3|1.0|1.0	CRX61_RS09285|99.3|1.0|1.0	RNH99_07370|99.3|1.0|1.0	ODQ13_14430|100.0|1.0|1.0	FA227_09820|100.0|1.0|1.0	FA228_23530|100.0|1.0|1.0	IHMA87_00099|100.0|1.0|1.0	I5E49_19480|100.0|1.0|1.0	JEZ88_13970|100.0|1.0|1.0	I5R08_12380|100.0|1.0|1.0	I4944_15300|100.0|1.0|1.0	NIA61_002769|100.0|1.0|1.0	I5L13_11995|100.0|1.0|1.0	L6B76_06495|100.0|1.0|1.0	NIA64_000528|99.3|1.0|1.0	NS17_RS08585|100.0|1.0|1.0	P0F76_23615|100.0|1.0|1.0
188035	ABR82286.1	PSPA7_0171		PA0097|94.1|0.93|1.0	OH118_RS05620|100.0|1.0|1.0	OH117_RS11780|100.0|1.0|1.0	OH116_RS05140|100.0|1.0|1.0	OH115_RS13610|100.0|1.0|1.0	AO898_19680|100.0|0.93|1.0	DZ922_RS28770|100.0|1.0|1.0	AO896_16380|100.0|0.93|1.0	AO955_17875|100.0|0.93|1.0	L6B08_00275|100.0|0.93|1.0	L6A01_00275|100.0|0.93|1.0	I5K76_31145|98.9|0.93|1.0	I5L42_17490|97.6|0.93|1.0	APA44_26190|100.0|0.93|1.0	AO882_11430|100.0|0.93|1.0	I5J77_11055|100.0|0.93|1.0	L6B57_09420|100.0|0.93|1.0	L6B26_03515|100.0|0.93|1.0	BH596_16960|100.0|1.0|1.0	JEY13_02705|100.0|0.93|1.0	L6A07_00295|100.0|0.93|1.0	L3677_001408|99.5|1.0|1.0	DY932_01620|99.7|0.93|1.0	DY940_01620|99.7|0.93|1.0	AOA68_RS00490|99.7|1.0|1.0	NS57_RS12835|99.7|1.0|1.0	NCTC13628_02134|97.0|1.0|1.0	IPC241_01375|97.0|0.93|1.0	JHW37_00490|97.0|0.93|1.0	AOA67_RS00490|97.0|1.0|1.0	CRX61_RS09280|97.0|1.0|1.0	RNH99_07365|97.0|1.0|1.0	ODQ13_14425|99.5|1.0|1.0	FA227_09825|99.5|0.93|1.0	FA228_23525|99.5|0.93|1.0	IHMA87_00100|99.5|1.0|1.0	I5E49_19475|99.5|0.93|1.0	JEZ88_13975|99.5|0.93|1.0	I5R08_12385|99.5|0.93|1.0	I4944_15305|99.5|0.93|1.0	NIA61_002768|99.5|0.93|1.0	I5L13_12000|99.5|0.93|1.0	L6B76_06490|97.0|0.93|1.0	NIA64_000527|99.5|0.93|1.0	NS17_RS08580|99.7|1.0|1.0	P0F76_23610|99.7|1.0|1.0
189144	ABR84029.1	PSPA7_0172		PA0098|96.8|1.0|1.0	OH118_RS05625|100.0|1.0|1.0	OH117_RS11775|100.0|1.0|1.0	OH116_RS05135|100.0|1.0|1.0	OH115_RS13605|100.0|1.0|1.0	AO898_19675|100.0|1.0|1.0	DZ922_RS28765|100.0|1.0|1.0	AO896_16385|100.0|1.0|1.0	AO955_17880|100.0|1.0|1.0	L6B08_00280|99.4|1.0|1.0	L6A01_00280|99.4|1.0|1.0	I5K76_31150|98.6|1.0|1.0	I5L42_17485|97.4|1.0|1.0	APA44_26195|99.4|1.0|1.0	AO882_11435|99.4|1.0|1.0	I5J77_11060|99.4|1.0|1.0	L6B57_09425|99.4|1.0|1.0	L6B26_03520|99.4|1.0|1.0	BH596_16955|99.4|1.0|1.0	JEY13_02700|99.4|1.0|1.0	L6A07_00300|99.4|1.0|1.0	L3677_001409|99.7|1.0|1.0	DY932_01625|99.4|1.0|1.0	DY940_01625|99.4|1.0|1.0	AOA68_RS00495|99.4|1.0|1.0	NS57_RS12840|99.4|1.0|1.0	NCTC13628_02133|97.1|1.0|1.0	IPC241_01380|97.1|1.0|1.0	JHW37_00495|97.1|1.0|1.0	AOA67_RS00495|97.1|1.0|1.0	CRX61_RS09275|97.1|1.0|1.0	RNH99_07360|97.1|1.0|1.0	ODQ13_14420|99.7|1.0|1.0	FA227_09830|99.7|1.0|1.0	FA228_23520|99.7|1.0|1.0	IHMA87_00101|99.7|1.0|1.0	I5E49_19470|99.7|1.0|1.0	JEZ88_13980|99.7|1.0|1.0	I5R08_12390|99.7|1.0|1.0	I4944_15310|99.7|1.0|1.0	NIA61_002767|99.7|1.0|1.0	I5L13_12005|99.7|1.0|1.0	L6B76_06485|97.4|1.0|1.0	NIA64_000526|97.4|1.0|1.0	NS17_RS08575|99.7|1.0|1.0	P0F76_23605|99.7|1.0|1.0
190181	ABR86745.1	PSPA7_0173		PA0099|54.1|1.0|0.99	OH118_RS05630|100.0|1.0|1.0	OH117_RS11770|100.0|1.0|1.0	OH116_RS05130|100.0|1.0|1.0	OH115_RS13600|100.0|1.0|1.0	AO898_19670|100.0|1.0|1.0	DZ922_RS28760|100.0|1.0|1.0	AO896_16390|100.0|1.0|1.0	AO955_17885|100.0|1.0|1.0	L6B08_00285|99.7|1.0|1.0	L6A01_00285|99.7|1.0|1.0	I5K76_31155|100.0|1.0|1.0	I5L42_17480|99.7|1.0|1.0	APA44_26200|100.0|1.0|1.0	AO882_11440|100.0|1.0|1.0	I5J77_11065|100.0|1.0|1.0	L6B57_09430|100.0|1.0|1.0	L6B26_03525|100.0|1.0|1.0	-	JEY13_02695|100.0|1.0|1.0	L6A07_00305|100.0|1.0|1.0	L3677_001410|99.7|1.0|1.0	DY932_01630|100.0|1.0|1.0	DY940_01630|100.0|1.0|1.0	AOA68_RS00500|100.0|1.0|1.0	NS57_RS12845|100.0|1.0|1.0	NCTC13628_02132|56.5|1.0|0.99	IPC241_01385|56.5|1.0|0.99	JHW37_00500|56.5|1.0|0.99	AOA67_RS00500|56.5|1.0|0.99	CRX61_RS09270|56.5|1.0|0.99	RNH99_07355|56.5|1.0|0.99	ODQ13_14415|99.5|1.0|1.0	FA227_09835|99.5|1.0|1.0	FA228_23515|99.5|1.0|1.0	IHMA87_00102|99.5|1.0|1.0	I5E49_19465|99.5|1.0|1.0	JEZ88_13985|99.5|1.0|1.0	I5R08_12395|99.5|1.0|1.0	I4944_15315|99.5|1.0|1.0	NIA61_002766|99.5|1.0|1.0	I5L13_12010|99.5|1.0|1.0	L6B76_06480|54.4|1.0|0.99	NIA64_000525|54.4|1.0|0.99	NS17_RS08570|99.5|1.0|1.0	P0F76_23600|99.5|1.0|1.0
191358	ABR81400.2	PSPA7_0174		-	OH118_RS05635|100.0|1.0|1.0	OH117_RS11765|100.0|1.0|1.0	OH116_RS05125|100.0|1.0|1.0	OH115_RS13595|100.0|1.0|1.0	-	DZ922_RS28755|100.0|1.0|1.0	-	-	-	-	-	-	-	-	-	-	-	BH596_16945|100.0|1.0|1.0	-	-	-	-	-	AOA68_RS00505|100.0|1.0|1.0	NS57_RS12850|100.0|1.0|1.0	-	-	-	-	-	-	ODQ13_14410|99.7|1.0|1.0	-	-	IHMA87_00103|99.7|1.0|1.0	-	-	-	-	-	-	-	-	NS17_RS35020|99.4|1.0|1.0	P0F76_23595|99.4|1.0|1.0
192293	ABR81919.2	PSPA7_0175		PA0101|91.7|0.99|0.99	OH118_RS05640|100.0|1.0|1.0	OH117_RS11760|100.0|1.0|0.99	OH116_RS05120|100.0|1.0|1.0	OH115_RS13590|100.0|1.0|0.99	AO898_19660|100.0|1.0|1.0	-	AO896_16400|100.0|1.0|1.0	AO955_17895|100.0|1.0|1.0	L6B08_00295|100.0|1.0|1.0	L6A01_00295|100.0|1.0|1.0	-	I5L42_17470|99.3|1.0|1.0	APA44_26210|99.8|1.0|1.0	AO882_11450|99.8|1.0|1.0	I5J77_11075|99.8|1.0|1.0	L6B57_09440|99.8|1.0|1.0	L6B26_03535|99.8|1.0|1.0	BH596_16940|99.8|1.0|1.0	JEY13_02685|99.8|1.0|1.0	L6A07_00315|99.8|1.0|1.0	L3677_001412|99.8|1.0|1.0	DY932_01640|99.8|1.0|1.0	DY940_01640|99.8|1.0|1.0	AOA68_RS00510|99.8|1.0|1.0	NS57_RS12855|99.8|1.0|1.0	NCTC13628_02130|98.1|0.99|0.99	IPC241_01395|97.1|0.99|0.99	JHW37_00510|98.1|0.99|0.99	AOA67_RS00510|98.1|0.99|0.99	CRX61_RS09260|98.1|0.99|0.99	RNH99_07345|98.1|0.99|0.99	ODQ13_14405|96.6|1.0|1.0	FA227_09845|96.6|1.0|1.0	FA228_23505|96.6|1.0|1.0	IHMA87_00104|96.6|1.0|1.0	I5E49_19455|96.6|1.0|1.0	JEZ88_13995|96.6|1.0|1.0	I5R08_12405|96.6|1.0|1.0	I4944_15325|96.6|1.0|1.0	NIA61_002764|96.6|1.0|1.0	I5L13_12020|96.6|1.0|1.0	L6B76_06470|94.2|0.99|0.99	NIA64_000523|94.2|0.99|0.99	NS17_RS08560|99.5|1.0|1.0	P0F76_23590|99.5|1.0|1.0
193915	ABR86248.1	PSPA7_0176		PA0102|97.1|1.0|1.0	OH118_RS05645|100.0|1.0|1.0	OH117_RS11755|100.0|1.0|1.0	OH116_RS05115|100.0|1.0|1.0	OH115_RS13585|100.0|1.0|1.0	AO898_19655|100.0|1.0|1.0	DZ922_RS20405|100.0|1.0|1.0	AO896_16405|100.0|1.0|1.0	AO955_17900|100.0|1.0|1.0	L6B08_00300|100.0|1.0|1.0	L6A01_00300|100.0|1.0|1.0	I5K76_18565|100.0|1.0|1.0	I5L42_17465|100.0|1.0|1.0	APA44_26215|100.0|1.0|1.0	AO882_11455|100.0|1.0|1.0	I5J77_11080|100.0|1.0|1.0	L6B57_09445|100.0|1.0|1.0	L6B26_03540|100.0|1.0|1.0	BH596_16935|100.0|1.0|1.0	JEY13_02680|100.0|1.0|1.0	L6A07_00320|100.0|1.0|1.0	L3677_001413|100.0|1.0|1.0	DY932_01645|100.0|1.0|1.0	DY940_01645|100.0|1.0|1.0	AOA68_RS00515|100.0|1.0|1.0	NS57_RS12860|100.0|1.0|1.0	NCTC13628_02129|99.2|1.0|1.0	IPC241_01400|99.2|1.0|1.0	JHW37_00515|99.2|1.0|1.0	AOA67_RS00515|99.2|1.0|1.0	CRX61_RS09255|99.2|1.0|1.0	RNH99_07340|99.2|1.0|1.0	ODQ13_14400|99.6|1.0|1.0	FA227_09850|99.6|1.0|1.0	FA228_23500|99.6|1.0|1.0	IHMA87_00105|99.6|1.0|1.0	I5E49_19450|99.6|1.0|1.0	JEZ88_14000|99.6|1.0|1.0	I5R08_12410|99.6|1.0|1.0	I4944_15330|99.6|1.0|1.0	NIA61_002763|99.6|1.0|1.0	I5L13_12025|99.6|1.0|1.0	L6B76_06465|99.6|1.0|1.0	NIA64_000522|99.6|1.0|1.0	NS17_RS08555|99.6|1.0|1.0	P0F76_23585|99.6|1.0|1.0
194853	ABR83613.1	PSPA7_0178		PA0103|97.9|1.0|1.0	OH118_RS05650|100.0|1.0|1.0	OH117_RS11750|100.0|1.0|1.0	OH116_RS05110|100.0|1.0|1.0	OH115_RS13580|100.0|1.0|1.0	AO898_19650|100.0|1.0|1.0	DZ922_RS20400|100.0|1.0|1.0	AO896_16410|100.0|1.0|1.0	AO955_17905|100.0|1.0|1.0	L6B08_00305|100.0|1.0|1.0	L6A01_00305|100.0|1.0|1.0	I5K76_18570|99.4|1.0|1.0	I5L42_17460|98.1|1.0|1.0	APA44_26220|99.6|1.0|1.0	AO882_11460|99.6|1.0|1.0	I5J77_11085|99.4|1.0|1.0	L6B57_09450|99.6|1.0|1.0	L6B26_03545|99.6|1.0|1.0	BH596_16930|99.6|1.0|1.0	JEY13_02675|99.6|1.0|1.0	L6A07_00325|99.6|1.0|1.0	L3677_001414|100.0|1.0|1.0	DY932_01650|100.0|1.0|1.0	DY940_01650|100.0|1.0|1.0	AOA68_RS00520|100.0|1.0|1.0	NS57_RS12865|100.0|1.0|1.0	NCTC13628_02128|99.8|1.0|1.0	IPC241_01405|99.8|1.0|1.0	JHW37_00520|99.8|1.0|1.0	AOA67_RS00520|99.8|1.0|1.0	CRX61_RS09250|99.8|1.0|1.0	RNH99_07335|99.8|1.0|1.0	ODQ13_14395|99.6|1.0|1.0	FA227_09855|99.6|1.0|1.0	FA228_23495|99.6|1.0|1.0	IHMA87_00106|99.6|1.0|1.0	I5E49_19445|99.6|1.0|1.0	JEZ88_14005|99.6|1.0|1.0	I5R08_12415|99.6|1.0|1.0	I4944_15335|99.6|1.0|1.0	NIA61_002762|99.6|1.0|1.0	I5L13_12030|99.6|1.0|1.0	L6B76_06460|99.6|1.0|1.0	NIA64_000521|99.6|1.0|1.0	NS17_RS08550|99.8|1.0|1.0	P0F76_23580|99.8|1.0|1.0
196411	ABR81363.1	PSPA7_0177		-	OH118_RS05655|100.0|1.0|1.0	OH117_RS11745|100.0|1.0|1.0	OH116_RS05105|100.0|1.0|1.0	OH115_RS13575|100.0|1.0|1.0	AO898_19645|100.0|1.0|1.0	DZ922_RS20395|100.0|1.0|1.0	AO896_16415|100.0|1.0|1.0	AO955_17910|100.0|1.0|1.0	L6B08_00310|100.0|1.0|1.0	L6A01_00310|100.0|1.0|1.0	I5K76_18575|99.1|1.0|1.0	I5L42_17455|100.0|1.0|1.0	APA44_26225|100.0|1.0|1.0	AO882_11465|100.0|1.0|1.0	I5J77_11090|100.0|1.0|1.0	L6B57_09455|100.0|1.0|1.0	L6B26_03550|100.0|1.0|1.0	BH596_16925|100.0|1.0|1.0	JEY13_02670|100.0|1.0|1.0	L6A07_00330|100.0|1.0|1.0	L3677_001415|99.5|1.0|1.0	DY932_01655|100.0|1.0|1.0	DY940_01655|100.0|1.0|1.0	AOA68_RS00525|100.0|1.0|1.0	NS57_RS12870|100.0|1.0|1.0	NCTC13628_02127|100.0|1.0|1.0	IPC241_01410|100.0|1.0|1.0	JHW37_00525|100.0|1.0|1.0	AOA67_RS00525|100.0|1.0|1.0	CRX61_RS09245|100.0|1.0|1.0	RNH99_07330|100.0|1.0|1.0	ODQ13_14390|100.0|1.0|1.0	FA227_09860|100.0|1.0|1.0	FA228_23490|100.0|1.0|1.0	IHMA87_00107|100.0|1.0|1.0	I5E49_19440|100.0|1.0|1.0	JEZ88_14010|100.0|1.0|1.0	I5R08_12420|100.0|1.0|1.0	I4944_15340|100.0|1.0|1.0	NIA61_002761|100.0|1.0|1.0	I5L13_12035|100.0|1.0|1.0	L6B76_06455|99.1|1.0|1.0	NIA64_000520|99.1|1.0|1.0	NS17_RS08545|99.5|1.0|1.0	P0F76_23575|99.5|1.0|1.0
197421	ABR86131.2	PSPA7_0180		PA0105|98.7|1.0|1.0	OH118_RS05660|100.0|1.0|1.0	OH117_RS11740|100.0|1.0|1.0	OH116_RS05100|100.0|1.0|1.0	OH115_RS13570|100.0|1.0|1.0	AO898_19640|100.0|1.0|1.0	DZ922_RS20390|100.0|1.0|1.0	AO896_16420|100.0|1.0|1.0	AO955_17915|100.0|1.0|1.0	L6B08_00320|100.0|1.0|1.0	L6A01_00320|100.0|1.0|1.0	I5K76_18580|100.0|1.0|1.0	I5L42_17450|100.0|1.0|1.0	APA44_26230|100.0|1.0|1.0	AO882_11470|100.0|1.0|1.0	I5J77_11095|100.0|1.0|1.0	L6B57_09465|100.0|1.0|1.0	L6B26_03560|100.0|1.0|1.0	BH596_16915|100.0|1.0|1.0	JEY13_02665|100.0|1.0|1.0	L6A07_00340|100.0|1.0|1.0	L3677_001416|99.7|1.0|1.0	DY932_01665|100.0|1.0|1.0	DY940_01665|100.0|1.0|1.0	AOA68_RS00530|100.0|1.0|1.0	NS57_RS12875|100.0|1.0|1.0	NCTC13628_02126|99.7|1.0|0.98	IPC241_01420|99.2|1.0|1.0	JHW37_00530|99.7|1.0|1.0	AOA67_RS00530|99.7|1.0|1.0	CRX61_RS09235|99.7|1.0|1.0	RNH99_07325|99.7|1.0|1.0	ODQ13_14385|99.7|1.0|1.0	FA227_09870|99.7|1.0|1.0	FA228_23480|99.7|1.0|1.0	IHMA87_00108|99.7|1.0|0.98	I5E49_19435|99.7|1.0|1.0	JEZ88_14015|99.7|1.0|1.0	I5R08_12425|99.7|1.0|1.0	I4944_15345|99.7|1.0|1.0	NIA61_002760|99.7|1.0|1.0	I5L13_12040|99.7|1.0|1.0	L6B76_06445|100.0|1.0|1.0	NIA64_000519|100.0|1.0|1.0	NS17_RS08540|100.0|1.0|1.0	P0F76_23570|100.0|1.0|1.0
198555	ABR81025.1	PSPA7_0181		PA0106|99.6|1.0|1.0	OH118_RS05665|100.0|1.0|1.0	OH117_RS11735|100.0|1.0|1.0	OH116_RS05095|100.0|1.0|1.0	OH115_RS13565|100.0|1.0|1.0	AO898_19635|100.0|1.0|1.0	DZ922_RS20385|100.0|1.0|1.0	AO896_16425|100.0|1.0|1.0	AO955_17920|100.0|1.0|1.0	L6B08_00325|100.0|1.0|1.0	L6A01_00325|100.0|1.0|1.0	I5K76_18585|100.0|1.0|1.0	I5L42_17445|99.8|1.0|1.0	APA44_26235|100.0|1.0|1.0	AO882_11475|100.0|1.0|1.0	I5J77_11100|100.0|1.0|1.0	L6B57_09470|100.0|1.0|1.0	L6B26_03565|100.0|1.0|1.0	BH596_16910|100.0|1.0|1.0	JEY13_02660|100.0|1.0|1.0	L6A07_00345|100.0|1.0|1.0	L3677_001417|100.0|1.0|1.0	DY932_01670|100.0|1.0|1.0	DY940_01670|100.0|1.0|1.0	AOA68_RS00535|100.0|1.0|1.0	NS57_RS12880|100.0|1.0|1.0	NCTC13628_02125|100.0|1.0|1.0	IPC241_01425|100.0|1.0|1.0	JHW37_00535|100.0|1.0|1.0	AOA67_RS00535|100.0|1.0|1.0	CRX61_RS09230|100.0|1.0|1.0	RNH99_07320|100.0|1.0|1.0	ODQ13_14380|100.0|1.0|1.0	FA227_09875|100.0|1.0|1.0	FA228_23475|100.0|1.0|1.0	IHMA87_00109|100.0|1.0|1.0	I5E49_19430|100.0|1.0|1.0	JEZ88_14020|100.0|1.0|1.0	I5R08_12430|100.0|1.0|1.0	I4944_15350|100.0|1.0|1.0	NIA61_002759|100.0|1.0|1.0	I5L13_12045|100.0|1.0|1.0	L6B76_06440|100.0|1.0|1.0	NIA64_000518|100.0|1.0|1.0	NS17_RS08535|100.0|1.0|1.0	P0F76_23565|100.0|1.0|1.0
200158	ABR82071.1	PSPA7_0182		PA0107|98.9|1.0|1.0	OH118_RS05670|100.0|1.0|1.0	OH117_RS11730|100.0|1.0|1.0	OH116_RS05090|100.0|1.0|1.0	OH115_RS13560|100.0|1.0|1.0	AO898_19630|100.0|1.0|1.0	DZ922_RS20380|100.0|1.0|1.0	AO896_16430|100.0|1.0|1.0	AO955_17925|100.0|1.0|1.0	L6B08_00330|100.0|1.0|1.0	L6A01_00330|100.0|1.0|1.0	I5K76_18590|99.5|1.0|1.0	I5L42_17440|99.5|1.0|1.0	APA44_26240|99.5|1.0|1.0	AO882_11480|99.5|1.0|1.0	I5J77_11105|99.5|1.0|1.0	L6B57_09475|99.5|1.0|1.0	L6B26_03570|99.5|1.0|1.0	BH596_16905|99.5|1.0|1.0	JEY13_02655|99.5|1.0|1.0	L6A07_00350|99.5|1.0|1.0	L3677_001418|100.0|1.0|1.0	DY932_01675|100.0|1.0|1.0	DY940_01675|100.0|1.0|1.0	AOA68_RS00540|100.0|1.0|1.0	NS57_RS12885|100.0|1.0|1.0	NCTC13628_02124|100.0|1.0|1.0	IPC241_01430|100.0|1.0|1.0	JHW37_00540|100.0|1.0|1.0	AOA67_RS00540|100.0|1.0|1.0	CRX61_RS09225|100.0|1.0|1.0	RNH99_07315|100.0|1.0|1.0	ODQ13_14375|100.0|1.0|1.0	FA227_09880|100.0|1.0|1.0	FA228_23470|100.0|1.0|1.0	IHMA87_00110|100.0|1.0|1.0	I5E49_19425|100.0|1.0|1.0	JEZ88_14025|100.0|1.0|1.0	I5R08_12435|100.0|1.0|1.0	I4944_15355|100.0|1.0|1.0	NIA61_002758|100.0|1.0|1.0	I5L13_12050|100.0|1.0|1.0	L6B76_06435|100.0|1.0|1.0	NIA64_000517|100.0|1.0|1.0	NS17_RS08530|100.0|1.0|1.0	P0F76_23560|100.0|1.0|1.0
200723	ABR86392.1	PSPA7_0183		PA0108|99.3|1.0|1.0	OH118_RS05675|100.0|1.0|1.0	OH117_RS11725|100.0|1.0|1.0	OH116_RS05085|100.0|1.0|1.0	OH115_RS13555|100.0|1.0|1.0	AO898_19625|100.0|1.0|1.0	DZ922_RS20375|100.0|1.0|1.0	AO896_16435|100.0|1.0|1.0	AO955_17930|100.0|1.0|1.0	L6B08_00335|100.0|1.0|1.0	L6A01_00335|100.0|1.0|1.0	I5K76_18595|100.0|1.0|1.0	I5L42_17435|100.0|1.0|1.0	APA44_26245|100.0|1.0|1.0	AO882_11485|100.0|1.0|1.0	I5J77_11110|100.0|1.0|1.0	L6B57_09480|100.0|1.0|1.0	L6B26_03575|100.0|1.0|1.0	BH596_16900|100.0|1.0|1.0	JEY13_02650|100.0|1.0|1.0	L6A07_00355|100.0|1.0|1.0	L3677_001419|100.0|1.0|1.0	DY932_01680|100.0|1.0|1.0	DY940_01680|100.0|1.0|1.0	AOA68_RS00545|100.0|1.0|1.0	NS57_RS12890|100.0|1.0|1.0	NCTC13628_02123|100.0|1.0|1.0	IPC241_01435|100.0|1.0|1.0	JHW37_00545|100.0|1.0|1.0	AOA67_RS00545|100.0|1.0|1.0	CRX61_RS09220|100.0|1.0|1.0	RNH99_07310|100.0|1.0|1.0	ODQ13_14370|100.0|1.0|1.0	FA227_09885|100.0|1.0|1.0	FA228_23465|100.0|1.0|1.0	IHMA87_00111|100.0|1.0|1.0	I5E49_19420|100.0|1.0|1.0	JEZ88_14030|100.0|1.0|1.0	I5R08_12440|100.0|1.0|1.0	-	-	I5L13_12055|100.0|1.0|1.0	L6B76_06430|100.0|1.0|1.0	NIA64_000516|100.0|1.0|1.0	NS17_RS08525|100.0|1.0|1.0	P0F76_23555|100.0|1.0|1.0
201626	ABR84499.1	PSPA7_0184		PA0109|95.7|1.0|1.0	OH118_RS05680|100.0|1.0|1.0	OH117_RS11720|100.0|1.0|1.0	OH116_RS05080|100.0|1.0|1.0	OH115_RS13550|100.0|1.0|1.0	AO898_19620|100.0|1.0|1.0	DZ922_RS20370|100.0|1.0|1.0	AO896_16440|100.0|1.0|1.0	AO955_17935|100.0|1.0|1.0	L6B08_00340|100.0|1.0|1.0	L6A01_00340|100.0|1.0|1.0	I5K76_18600|100.0|1.0|1.0	I5L42_17430|100.0|1.0|1.0	APA44_26250|100.0|1.0|1.0	AO882_11490|100.0|1.0|1.0	I5J77_11115|100.0|1.0|1.0	L6B57_09485|100.0|1.0|1.0	L6B26_03580|100.0|1.0|1.0	BH596_16895|100.0|1.0|1.0	JEY13_02645|100.0|1.0|1.0	L6A07_00360|100.0|1.0|1.0	L3677_001420|100.0|1.0|1.0	DY932_01685|98.6|1.0|1.0	DY940_01685|98.6|1.0|1.0	AOA68_RS00550|98.6|1.0|1.0	NS57_RS12895|98.6|1.0|1.0	NCTC13628_02122|100.0|1.0|1.0	IPC241_01440|100.0|1.0|1.0	JHW37_00550|100.0|1.0|1.0	AOA67_RS00550|100.0|1.0|1.0	CRX61_RS09215|100.0|1.0|1.0	RNH99_07305|100.0|1.0|1.0	ODQ13_14365|100.0|1.0|1.0	FA227_09890|100.0|1.0|1.0	FA228_23460|100.0|1.0|1.0	IHMA87_00112|100.0|1.0|1.0	I5E49_19415|100.0|1.0|1.0	JEZ88_14035|100.0|1.0|1.0	I5R08_12445|100.0|1.0|1.0	I4944_15365|100.0|1.0|1.0	NIA61_002756|100.0|1.0|1.0	I5L13_12060|100.0|1.0|1.0	L6B76_06425|100.0|1.0|1.0	NIA64_000515|100.0|1.0|1.0	NS17_RS08520|100.0|1.0|1.0	P0F76_23550|100.0|1.0|1.0
201851	ABR83714.2	PSPA7_0185		PA0110|94.7|1.0|1.0	OH118_RS05685|100.0|1.0|1.0	OH117_RS11715|100.0|1.0|1.0	OH116_RS05075|100.0|1.0|1.0	OH115_RS13545|100.0|1.0|1.0	AO898_19615|100.0|1.0|1.0	DZ922_RS20365|100.0|1.0|1.0	AO896_16445|100.0|1.0|1.0	AO955_17940|100.0|1.0|1.0	L6B08_00345|98.9|1.0|1.0	L6A01_00345|98.9|1.0|1.0	I5K76_18605|98.1|1.0|1.0	I5L42_17425|99.2|1.0|1.0	APA44_26255|99.2|1.0|1.0	AO882_11495|99.2|1.0|1.0	I5J77_11120|99.2|1.0|1.0	L6B57_09490|99.2|1.0|1.0	L6B26_03585|99.2|1.0|1.0	BH596_16890|99.2|1.0|0.98	JEY13_02640|99.2|1.0|1.0	L6A07_00365|99.2|1.0|1.0	L3677_001421|100.0|1.0|1.0	DY932_01690|100.0|1.0|1.0	DY940_01690|100.0|1.0|1.0	AOA68_RS00555|100.0|1.0|1.0	NS57_RS12900|100.0|1.0|1.0	-	IPC241_01445|98.9|1.0|1.0	JHW37_00555|98.9|1.0|1.0	AOA67_RS00555|98.9|1.0|1.0	CRX61_RS09210|98.9|1.0|1.0	RNH99_07300|98.9|1.0|1.0	ODQ13_14360|98.9|1.0|1.0	FA227_09895|98.9|1.0|1.0	FA228_23455|98.9|1.0|1.0	IHMA87_00113|98.9|1.0|1.0	I5E49_19410|98.9|1.0|1.0	JEZ88_14040|98.9|1.0|1.0	I5R08_12450|98.9|1.0|1.0	I4944_15370|98.9|1.0|1.0	NIA61_002755|98.9|1.0|1.0	I5L13_12065|98.9|1.0|1.0	L6B76_06420|98.5|1.0|1.0	NIA64_000514|98.9|1.0|1.0	NS17_RS08515|99.2|1.0|1.0	P0F76_23545|99.2|1.0|1.0
202620	ABR84120.1	PSPA7_0186		PA0111|97.9|1.0|1.0	OH118_RS05690|100.0|1.0|1.0	OH117_RS11710|100.0|1.0|1.0	OH116_RS05070|100.0|1.0|1.0	OH115_RS13540|100.0|1.0|1.0	AO898_19610|100.0|1.0|1.0	DZ922_RS20360|100.0|1.0|1.0	AO896_16450|100.0|1.0|1.0	AO955_17945|100.0|1.0|1.0	L6B08_00350|99.5|1.0|1.0	L6A01_00350|99.5|1.0|1.0	I5K76_18610|94.8|1.0|1.0	I5L42_17420|94.3|1.0|1.0	APA44_26260|96.4|1.0|1.0	AO882_11500|96.4|1.0|1.0	I5J77_11125|96.4|1.0|1.0	L6B57_09495|96.4|1.0|1.0	L6B26_03590|96.4|1.0|1.0	BH596_16885|96.4|1.0|1.0	JEY13_02635|96.4|1.0|1.0	L6A07_00370|96.4|1.0|1.0	L3677_001422|97.4|1.0|1.0	DY932_01695|99.5|1.0|1.0	DY940_01695|99.5|1.0|1.0	AOA68_RS00560|99.5|1.0|1.0	NS57_RS12905|99.5|1.0|1.0	NCTC13628_02120|96.4|1.0|1.0	IPC241_01450|96.4|1.0|1.0	JHW37_00560|96.4|1.0|1.0	AOA67_RS00560|96.4|1.0|1.0	CRX61_RS09205|96.4|1.0|1.0	RNH99_07295|96.4|1.0|1.0	ODQ13_14355|96.4|1.0|1.0	FA227_09900|96.4|1.0|1.0	FA228_23450|96.4|1.0|1.0	IHMA87_00114|96.4|1.0|1.0	I5E49_19405|96.4|1.0|1.0	JEZ88_14045|96.4|1.0|1.0	I5R08_12455|96.4|1.0|1.0	I4944_15375|96.4|1.0|1.0	NIA61_002754|96.4|1.0|1.0	I5L13_12070|96.4|1.0|1.0	L6B76_06415|96.4|1.0|1.0	NIA64_000513|96.4|1.0|1.0	NS17_RS08510|96.4|1.0|1.0	P0F76_23540|96.4|1.0|1.0
203263	ABR81026.1	PSPA7_0187		PA0112|99.7|1.0|1.0	OH118_RS05695|100.0|1.0|1.0	OH117_RS11705|100.0|1.0|1.0	OH116_RS05065|100.0|1.0|1.0	OH115_RS13535|100.0|1.0|1.0	AO898_19605|100.0|1.0|1.0	DZ922_RS20355|100.0|1.0|1.0	AO896_16455|100.0|1.0|1.0	AO955_17950|100.0|1.0|1.0	L6B08_00355|99.2|1.0|1.0	L6A01_00355|99.2|1.0|1.0	I5K76_18615|97.5|1.0|1.0	I5L42_17415|97.5|1.0|1.0	APA44_26265|97.5|1.0|1.0	AO882_11505|97.5|1.0|1.0	I5J77_11130|97.5|1.0|1.0	L6B57_09500|97.5|1.0|1.0	L6B26_03595|97.5|1.0|1.0	BH596_16880|97.5|1.0|1.0	JEY13_02630|97.5|1.0|1.0	L6A07_00375|97.5|1.0|1.0	L3677_001423|98.9|1.0|1.0	DY932_01700|97.5|1.0|1.0	DY940_01700|97.5|1.0|1.0	AOA68_RS00565|97.5|1.0|1.0	NS57_RS12910|97.5|1.0|1.0	-	IPC241_01455|96.9|1.0|1.0	JHW37_00565|96.9|1.0|1.0	AOA67_RS00565|96.9|1.0|1.0	CRX61_RS09200|96.9|1.0|1.0	RNH99_07290|96.9|1.0|1.0	ODQ13_14350|97.2|1.0|1.0	FA227_09905|97.2|1.0|1.0	FA228_23445|97.2|1.0|1.0	IHMA87_00115|97.2|1.0|1.0	I5E49_19400|97.2|1.0|1.0	JEZ88_14050|97.2|1.0|1.0	I5R08_12460|97.2|1.0|1.0	I4944_15380|97.2|1.0|1.0	NIA61_002753|97.2|1.0|1.0	I5L13_12075|97.2|1.0|1.0	L6B76_06410|96.6|1.0|1.0	NIA64_000512|96.6|1.0|1.0	NS17_RS08505|96.9|1.0|1.0	-
204362	ABR84840.1	PSPA7_0188		PA0113|99.7|1.0|1.0	OH118_RS05700|100.0|1.0|1.0	OH117_RS11700|100.0|1.0|1.0	OH116_RS05060|100.0|1.0|1.0	OH115_RS13530|100.0|1.0|1.0	AO898_19600|100.0|1.0|1.0	DZ922_RS20350|100.0|1.0|1.0	AO896_16460|100.0|1.0|1.0	AO955_17955|100.0|1.0|1.0	L6B08_00360|100.0|1.0|1.0	L6A01_00360|100.0|1.0|1.0	I5K76_18620|99.3|1.0|1.0	I5L42_17410|99.7|1.0|1.0	APA44_26270|100.0|1.0|1.0	AO882_11510|100.0|1.0|1.0	I5J77_11135|100.0|1.0|1.0	L6B57_09505|100.0|1.0|1.0	L6B26_03600|100.0|1.0|1.0	BH596_16875|100.0|1.0|1.0	JEY13_02625|100.0|1.0|1.0	L6A07_00380|100.0|1.0|1.0	L3677_001424|100.0|1.0|1.0	DY932_01705|99.7|1.0|1.0	DY940_01705|99.7|1.0|1.0	AOA68_RS00570|99.7|1.0|1.0	NS57_RS12915|99.7|1.0|1.0	NCTC13628_02117|100.0|1.0|1.0	IPC241_01460|100.0|1.0|1.0	JHW37_00570|100.0|1.0|1.0	AOA67_RS00570|100.0|1.0|1.0	CRX61_RS09195|100.0|1.0|1.0	RNH99_07285|100.0|1.0|1.0	ODQ13_14345|100.0|1.0|1.0	FA227_09910|100.0|1.0|1.0	FA228_23440|100.0|1.0|1.0	IHMA87_00116|100.0|1.0|1.0	I5E49_19395|100.0|1.0|1.0	JEZ88_14055|100.0|1.0|1.0	I5R08_12465|100.0|1.0|1.0	I4944_15385|100.0|1.0|1.0	NIA61_002752|100.0|1.0|1.0	I5L13_12080|100.0|1.0|1.0	L6B76_06405|100.0|1.0|1.0	NIA64_000511|100.0|1.0|1.0	NS17_RS08500|100.0|1.0|1.0	P0F76_26265|100.0|1.0|1.0
205302	ABR86039.1	PSPA7_0189		PA0114|97.6|1.0|1.0	OH118_RS05705|100.0|1.0|1.0	OH117_RS11695|100.0|1.0|1.0	OH116_RS05055|100.0|1.0|1.0	OH115_RS13525|100.0|1.0|1.0	AO898_19595|100.0|1.0|1.0	DZ922_RS20345|100.0|1.0|1.0	AO896_16465|100.0|1.0|1.0	AO955_17960|100.0|1.0|1.0	L6B08_00365|100.0|1.0|1.0	L6A01_00365|100.0|1.0|1.0	I5K76_18625|100.0|1.0|1.0	I5L42_17405|100.0|1.0|1.0	APA44_26275|100.0|1.0|1.0	AO882_11515|100.0|1.0|1.0	I5J77_11140|100.0|1.0|1.0	L6B57_09510|100.0|1.0|1.0	L6B26_03605|100.0|1.0|1.0	BH596_16870|100.0|1.0|1.0	JEY13_02620|100.0|1.0|1.0	L6A07_00385|100.0|1.0|1.0	L3677_001425|100.0|1.0|1.0	DY932_01710|100.0|1.0|1.0	DY940_01710|100.0|1.0|1.0	AOA68_RS00575|100.0|1.0|1.0	NS57_RS12920|100.0|1.0|1.0	NCTC13628_02116|98.6|1.0|1.0	IPC241_01465|98.6|1.0|1.0	JHW37_00575|98.6|1.0|1.0	AOA67_RS00575|98.6|1.0|1.0	CRX61_RS09190|98.6|1.0|1.0	RNH99_07280|98.6|1.0|1.0	ODQ13_14340|99.1|1.0|1.0	FA227_09915|99.1|1.0|1.0	FA228_23435|99.1|1.0|1.0	IHMA87_00117|99.1|1.0|1.0	I5E49_19390|99.1|1.0|1.0	JEZ88_14060|99.1|1.0|1.0	I5R08_12470|99.1|1.0|1.0	I4944_15390|99.1|1.0|1.0	NIA61_002751|99.1|1.0|1.0	I5L13_12085|99.1|1.0|1.0	L6B76_06400|99.1|1.0|1.0	NIA64_000510|99.1|1.0|1.0	NS17_RS08495|99.1|1.0|1.0	P0F76_26260|99.1|1.0|1.0
205969	ABR84155.1	PSPA7_0190		PA0115|99.3|1.0|1.0	OH118_RS05710|100.0|1.0|1.0	OH117_RS11690|100.0|1.0|1.0	OH116_RS05050|100.0|1.0|1.0	OH115_RS13520|100.0|1.0|1.0	AO898_19590|100.0|1.0|1.0	DZ922_RS20340|100.0|1.0|1.0	AO896_16470|100.0|1.0|1.0	AO955_17965|100.0|1.0|1.0	L6B08_00370|100.0|1.0|1.0	L6A01_00370|100.0|1.0|1.0	I5K76_18630|99.3|1.0|1.0	I5L42_17400|98.7|1.0|1.0	APA44_26280|100.0|1.0|1.0	AO882_11520|100.0|1.0|1.0	I5J77_11145|100.0|1.0|1.0	L6B57_09515|100.0|1.0|1.0	L6B26_03610|100.0|1.0|1.0	BH596_16865|100.0|1.0|1.0	JEY13_02615|100.0|1.0|1.0	L6A07_00390|100.0|1.0|1.0	L3677_001426|100.0|1.0|1.0	DY932_01715|100.0|1.0|1.0	DY940_01715|100.0|1.0|1.0	AOA68_RS00580|100.0|1.0|1.0	NS57_RS12925|100.0|1.0|1.0	NCTC13628_02115|100.0|1.0|1.0	IPC241_01470|100.0|1.0|1.0	JHW37_00580|100.0|1.0|1.0	AOA67_RS00580|100.0|1.0|1.0	CRX61_RS09185|100.0|1.0|1.0	RNH99_07275|100.0|1.0|1.0	ODQ13_14335|100.0|1.0|1.0	FA227_09920|100.0|1.0|1.0	FA228_23430|100.0|1.0|1.0	IHMA87_00118|100.0|1.0|1.0	I5E49_19385|100.0|1.0|1.0	JEZ88_14065|100.0|1.0|1.0	I5R08_12475|100.0|1.0|1.0	I4944_15395|100.0|1.0|1.0	NIA61_002750|100.0|1.0|1.0	I5L13_12090|100.0|1.0|1.0	L6B76_06395|99.3|1.0|1.0	NIA64_000509|98.7|1.0|1.0	NS17_RS08490|100.0|1.0|1.0	P0F76_26255|100.0|1.0|1.0
206553	ABR81268.1	PSPA7_0191		PA0116|95.6|1.0|1.0	OH118_RS05715|100.0|1.0|1.0	OH117_RS11685|100.0|1.0|1.0	OH116_RS05045|100.0|1.0|1.0	OH115_RS13515|100.0|1.0|1.0	AO898_19585|100.0|1.0|1.0	DZ922_RS20335|100.0|1.0|1.0	AO896_16475|100.0|1.0|1.0	AO955_17970|100.0|1.0|1.0	L6B08_00375|100.0|1.0|1.0	L6A01_00375|100.0|1.0|1.0	I5K76_18635|100.0|1.0|1.0	I5L42_17395|100.0|1.0|1.0	APA44_26285|100.0|1.0|1.0	AO882_11525|100.0|1.0|1.0	I5J77_11150|100.0|1.0|1.0	L6B57_09520|100.0|1.0|1.0	L6B26_03615|100.0|1.0|1.0	BH596_16860|100.0|1.0|1.0	JEY13_02610|100.0|1.0|1.0	L6A07_00395|100.0|1.0|1.0	L3677_001427|100.0|1.0|1.0	DY932_01720|100.0|1.0|1.0	DY940_01720|100.0|1.0|1.0	AOA68_RS00585|100.0|1.0|1.0	NS57_RS12930|100.0|1.0|1.0	NCTC13628_02114|99.4|1.0|1.0	IPC241_01475|99.4|1.0|1.0	JHW37_00585|99.4|1.0|1.0	AOA67_RS00585|99.4|1.0|1.0	CRX61_RS09180|99.4|1.0|1.0	RNH99_07270|99.4|1.0|1.0	ODQ13_14330|98.7|1.0|1.0	FA227_09925|98.7|1.0|1.0	FA228_23425|98.7|1.0|1.0	IHMA87_00119|98.7|1.0|1.0	I5E49_19380|98.7|1.0|1.0	JEZ88_14070|98.7|1.0|1.0	I5R08_12480|98.7|1.0|1.0	I4944_15400|98.7|1.0|1.0	NIA61_002749|98.7|1.0|1.0	I5L13_12095|98.7|1.0|1.0	L6B76_06390|99.4|1.0|1.0	NIA64_000508|99.4|1.0|1.0	NS17_RS08485|99.4|1.0|1.0	P0F76_26250|99.4|1.0|1.0
207379	ABR83142.1	PSPA7_0192		PA0117|97.5|1.0|1.0	OH118_RS05720|100.0|1.0|1.0	OH117_RS11680|100.0|1.0|1.0	OH116_RS05040|100.0|1.0|1.0	OH115_RS13510|100.0|1.0|1.0	AO898_19580|100.0|1.0|1.0	DZ922_RS20330|100.0|1.0|1.0	AO896_16480|100.0|1.0|1.0	AO955_17975|100.0|1.0|1.0	L6B08_00380|100.0|1.0|1.0	L6A01_00380|100.0|1.0|1.0	I5K76_18640|98.4|1.0|1.0	I5L42_17390|98.4|1.0|1.0	APA44_26290|100.0|1.0|1.0	AO882_11530|100.0|1.0|1.0	I5J77_11155|100.0|1.0|1.0	L6B57_09525|100.0|1.0|1.0	L6B26_03620|100.0|1.0|1.0	BH596_16855|100.0|1.0|1.0	JEY13_02605|100.0|1.0|1.0	L6A07_00400|100.0|1.0|1.0	L3677_001428|100.0|1.0|1.0	DY932_01725|99.6|1.0|1.0	DY940_01725|99.6|1.0|1.0	AOA68_RS00590|99.6|1.0|1.0	NS57_RS12935|99.6|1.0|1.0	NCTC13628_02113|99.6|1.0|1.0	IPC241_01480|99.6|1.0|1.0	JHW37_00590|99.6|1.0|1.0	AOA67_RS00590|99.6|1.0|1.0	CRX61_RS09175|99.6|1.0|1.0	RNH99_07265|99.6|1.0|1.0	ODQ13_14325|99.2|1.0|1.0	FA227_09930|99.2|1.0|1.0	FA228_23420|99.2|1.0|1.0	IHMA87_00120|99.2|1.0|1.0	I5E49_19375|99.2|1.0|1.0	JEZ88_14075|99.2|1.0|1.0	I5R08_12485|99.2|1.0|1.0	I4944_15405|99.2|1.0|1.0	NIA61_002748|99.2|1.0|1.0	I5L13_12100|99.2|1.0|1.0	L6B76_06385|100.0|1.0|1.0	NIA64_000507|100.0|1.0|1.0	NS17_RS08480|98.8|1.0|1.0	P0F76_26245|98.8|1.0|1.0
208132	ABR83426.1	PSPA7_0193		PA0118|95.4|1.0|1.0	OH118_RS05725|100.0|1.0|1.0	OH117_RS11675|100.0|1.0|1.0	OH116_RS05035|100.0|1.0|1.0	OH115_RS13505|100.0|1.0|1.0	AO898_19575|100.0|1.0|1.0	DZ922_RS20325|100.0|1.0|1.0	AO896_16485|100.0|1.0|1.0	AO955_17980|100.0|1.0|1.0	L6B08_00385|100.0|1.0|1.0	L6A01_00385|100.0|1.0|1.0	I5K76_18645|100.0|1.0|1.0	-	APA44_26295|100.0|1.0|1.0	AO882_11535|100.0|1.0|1.0	I5J77_11160|100.0|1.0|1.0	L6B57_09530|100.0|1.0|1.0	L6B26_03625|100.0|1.0|1.0	BH596_16850|100.0|1.0|1.0	JEY13_02600|100.0|1.0|1.0	L6A07_00405|100.0|1.0|1.0	L3677_001429|100.0|1.0|1.0	DY932_01730|100.0|1.0|1.0	DY940_01730|100.0|1.0|1.0	AOA68_RS00595|100.0|1.0|1.0	NS57_RS12940|100.0|1.0|1.0	NCTC13628_02112|97.4|0.99|0.99	IPC241_01485|97.4|0.99|0.99	JHW37_00595|97.4|0.99|0.99	AOA67_RS00595|97.4|0.99|0.99	CRX61_RS09170|97.4|0.99|0.99	RNH99_07260|97.4|0.99|0.99	ODQ13_14320|97.9|0.99|0.99	FA227_09935|97.9|0.99|0.99	FA228_23415|97.9|0.99|0.99	IHMA87_00121|97.9|0.99|0.99	I5E49_19370|97.9|0.99|0.99	JEZ88_14080|97.9|0.99|0.99	I5R08_12490|97.9|0.99|0.99	I4944_15410|97.9|0.99|0.99	NIA61_002747|97.9|0.99|0.99	I5L13_12105|97.9|0.99|0.99	L6B76_06380|96.9|0.99|0.99	NIA64_000506|96.9|0.99|0.99	NS17_RS08475|97.4|0.99|0.99	P0F76_26240|97.4|0.99|0.99
208964	ABR81852.1	PSPA7_0194		PA0119|97.3|0.99|1.0	OH118_RS05730|100.0|0.99|1.0	OH117_RS11670|100.0|0.99|1.0	OH116_RS05030|100.0|0.99|1.0	OH115_RS13500|100.0|0.99|1.0	AO898_19570|100.0|0.99|1.0	DZ922_RS20320|100.0|0.99|1.0	AO896_16490|100.0|0.99|1.0	AO955_17985|100.0|0.99|1.0	L6B08_00390|100.0|0.99|1.0	L6A01_00390|100.0|0.99|1.0	I5K76_18650|99.6|0.99|1.0	I5L42_17380|99.3|0.99|1.0	APA44_26300|99.8|0.99|1.0	AO882_11540|99.8|0.99|1.0	I5J77_11165|99.8|0.99|1.0	L6B57_09535|99.8|0.99|1.0	L6B26_03630|99.8|0.99|1.0	BH596_16845|99.8|1.0|1.0	JEY13_02595|99.8|0.99|1.0	L6A07_00410|99.8|0.99|1.0	L3677_001430|100.0|0.99|1.0	DY932_01735|99.8|0.99|1.0	DY940_01735|99.8|0.99|1.0	AOA68_RS00600|99.8|0.99|1.0	NS57_RS12945|99.8|0.99|1.0	NCTC13628_02111|99.8|1.0|1.0	IPC241_01490|99.8|0.99|1.0	JHW37_00600|99.8|0.99|1.0	AOA67_RS00600|99.8|0.99|1.0	CRX61_RS09165|99.8|0.99|1.0	RNH99_07255|99.8|0.99|1.0	ODQ13_14315|99.8|0.99|1.0	FA227_09940|99.8|0.99|1.0	FA228_23410|99.8|0.99|1.0	IHMA87_00122|99.8|1.0|1.0	I5E49_19365|99.8|0.99|1.0	JEZ88_14085|99.8|0.99|1.0	I5R08_12495|99.8|0.99|1.0	I4944_15415|99.8|0.99|1.0	NIA61_002746|99.8|0.99|1.0	I5L13_12110|99.8|0.99|1.0	L6B76_06375|99.8|0.99|1.0	NIA64_000505|99.8|0.99|1.0	NS17_RS08470|99.8|0.99|1.0	P0F76_26235|99.8|0.99|1.0
210347	ABR84135.1	PSPA7_0195		PA0120|97.8|0.99|0.99	OH118_RS05735|100.0|1.0|1.0	OH117_RS11665|100.0|1.0|1.0	OH116_RS05025|100.0|1.0|1.0	OH115_RS13495|100.0|1.0|1.0	AO898_19565|100.0|1.0|1.0	DZ922_RS20315|100.0|1.0|1.0	AO896_16495|100.0|1.0|1.0	AO955_17990|100.0|1.0|1.0	L6B08_00395|100.0|1.0|1.0	L6A01_00395|100.0|1.0|1.0	I5K76_18655|97.4|1.0|1.0	I5L42_17375|98.3|1.0|1.0	APA44_26305|98.3|1.0|1.0	AO882_11545|98.3|1.0|1.0	I5J77_11170|98.3|1.0|1.0	L6B57_09540|98.3|1.0|1.0	L6B26_03635|98.3|1.0|1.0	BH596_16840|98.3|1.0|1.0	JEY13_02590|97.8|1.0|1.0	L6A07_00415|98.3|1.0|1.0	L3677_001431|100.0|1.0|1.0	DY932_01740|98.3|1.0|1.0	DY940_01740|98.3|1.0|1.0	AOA68_RS00605|98.3|1.0|1.0	NS57_RS12950|98.3|1.0|1.0	NCTC13628_02110|100.0|1.0|1.0	IPC241_01495|100.0|1.0|1.0	JHW37_00605|100.0|1.0|1.0	AOA67_RS00605|100.0|1.0|1.0	CRX61_RS09160|100.0|1.0|1.0	RNH99_07250|100.0|1.0|1.0	ODQ13_14310|100.0|1.0|1.0	FA227_09945|100.0|1.0|1.0	FA228_23405|100.0|1.0|1.0	IHMA87_00123|100.0|1.0|1.0	I5E49_19360|100.0|1.0|1.0	JEZ88_14090|100.0|1.0|1.0	I5R08_12500|100.0|1.0|1.0	I4944_15420|100.0|1.0|1.0	NIA61_002745|100.0|1.0|1.0	I5L13_12115|100.0|1.0|1.0	L6B76_06370|97.8|0.99|0.99	NIA64_000504|97.8|0.99|0.99	NS17_RS08465|100.0|1.0|1.0	P0F76_26230|100.0|1.0|1.0
211134	ABR85123.1	PSPA7_0196		PA0121|86.9|1.0|1.0	OH118_RS05740|100.0|1.0|1.0	OH117_RS11660|100.0|1.0|1.0	OH116_RS05020|100.0|1.0|1.0	OH115_RS13490|100.0|1.0|1.0	AO898_19560|100.0|1.0|1.0	DZ922_RS20310|100.0|1.0|1.0	AO896_16500|100.0|1.0|1.0	AO955_17995|100.0|1.0|1.0	L6B08_00400|100.0|1.0|1.0	L6A01_00400|100.0|1.0|1.0	I5K76_18660|98.0|1.0|1.0	I5L42_17370|98.4|1.0|1.0	APA44_26310|99.2|1.0|1.0	AO882_11550|99.2|1.0|1.0	I5J77_11175|99.2|1.0|1.0	L6B57_09545|99.2|1.0|1.0	L6B26_03640|99.2|1.0|1.0	BH596_16835|99.2|1.0|1.0	JEY13_02585|99.2|1.0|1.0	L6A07_00420|99.2|1.0|1.0	L3677_001432|100.0|1.0|1.0	DY932_01745|99.2|1.0|1.0	DY940_01745|99.2|1.0|1.0	AOA68_RS00610|99.2|1.0|1.0	NS57_RS12955|98.8|1.0|1.0	NCTC13628_02109|100.0|1.0|1.0	IPC241_01500|100.0|1.0|1.0	JHW37_00610|100.0|1.0|1.0	AOA67_RS00610|100.0|1.0|1.0	CRX61_RS09155|100.0|1.0|1.0	RNH99_07245|100.0|1.0|1.0	ODQ13_14305|100.0|1.0|1.0	FA227_09950|100.0|1.0|1.0	FA228_23400|100.0|1.0|1.0	IHMA87_00124|100.0|1.0|1.0	I5E49_19355|100.0|1.0|1.0	JEZ88_14095|100.0|1.0|1.0	I5R08_12505|100.0|1.0|1.0	I4944_15425|100.0|1.0|1.0	NIA61_002744|100.0|1.0|1.0	I5L13_12120|100.0|1.0|1.0	L6B76_06365|99.6|1.0|1.0	NIA64_000503|99.6|1.0|1.0	NS17_RS08460|100.0|1.0|1.0	P0F76_26225|100.0|1.0|1.0
212047	ABR82829.2	PSPA7_0197		PA0122|82.8|0.89|0.94	OH118_RS05745|100.0|1.0|1.0	OH117_RS11655|100.0|1.0|1.0	OH116_RS05015|100.0|1.0|1.0	OH115_RS13485|100.0|1.0|1.0	-	DZ922_RS20305|100.0|1.0|1.0	-	-	L6B08_00405|100.0|0.97|1.0	L6A01_00405|100.0|0.97|1.0	I5K76_18665|93.8|0.97|1.0	I5L42_17365|93.8|0.97|1.0	-	-	I5J77_11180|93.8|0.97|1.0	L6B57_09550|93.8|0.97|1.0	L6B26_03645|93.8|0.97|1.0	-	JEY13_02580|93.8|0.97|1.0	L6A07_00425|93.8|0.97|1.0	L3677_001433|100.0|0.97|1.0	DY932_01750|92.6|1.0|0.94	DY940_01750|92.6|1.0|0.94	AOA68_RS00615|93.1|0.97|1.0	NS57_RS12960|93.1|0.97|1.0	-	-	-	-	-	-	ODQ13_14300|99.2|1.0|1.0	FA227_09955|99.2|0.97|1.0	FA228_23395|99.2|0.97|1.0	IHMA87_00125|99.2|1.0|1.0	I5E49_19350|99.2|0.97|1.0	JEZ88_14100|99.2|0.97|1.0	I5R08_12510|99.2|0.97|1.0	I4944_15430|99.2|0.97|1.0	NIA61_002743|99.2|0.97|1.0	I5L13_12125|99.2|0.97|1.0	L6B76_06360|99.2|0.97|1.0	NIA64_000502|99.2|0.97|1.0	NS17_RS08455|99.2|1.0|1.0	P0F76_26220|99.2|1.0|1.0
212503	ABR83352.1	PSPA7_0198		PA0123|88.8|0.97|0.99	OH118_RS05750|100.0|1.0|1.0	OH117_RS11650|100.0|1.0|1.0	OH116_RS05010|100.0|1.0|1.0	OH115_RS13480|100.0|1.0|1.0	AO898_19550|100.0|1.0|1.0	DZ922_RS20300|100.0|1.0|1.0	AO896_16510|100.0|1.0|1.0	AO955_18005|100.0|1.0|1.0	L6B08_00410|100.0|1.0|1.0	L6A01_00410|100.0|1.0|1.0	I5K76_18670|99.3|1.0|1.0	I5L42_17360|99.3|1.0|1.0	APA44_26320|99.3|1.0|1.0	AO882_11560|99.3|1.0|1.0	I5J77_11185|99.3|1.0|1.0	L6B57_09555|99.3|1.0|1.0	L6B26_03650|99.3|1.0|1.0	BH596_16825|99.3|1.0|1.0	JEY13_02575|99.3|1.0|1.0	L6A07_00430|99.3|1.0|1.0	L3677_001434|100.0|1.0|1.0	DY932_01755|99.3|1.0|1.0	DY940_01755|99.3|1.0|1.0	AOA68_RS00620|99.3|1.0|1.0	NS57_RS12965|99.3|1.0|1.0	NCTC13628_02108|99.3|1.0|1.0	IPC241_01510|99.3|1.0|1.0	JHW37_00620|99.3|1.0|1.0	AOA67_RS00620|99.3|1.0|1.0	CRX61_RS09145|99.3|1.0|1.0	RNH99_07235|99.3|1.0|1.0	ODQ13_14295|99.0|1.0|1.0	FA227_09960|99.0|1.0|1.0	FA228_23390|99.0|1.0|1.0	IHMA87_00126|99.0|1.0|1.0	I5E49_19345|99.0|1.0|1.0	JEZ88_14105|99.0|1.0|1.0	I5R08_12515|99.0|1.0|1.0	I4944_15435|99.0|1.0|1.0	NIA61_002742|99.0|1.0|1.0	I5L13_12130|99.0|1.0|1.0	L6B76_06355|99.0|1.0|1.0	NIA64_000501|99.0|1.0|1.0	NS17_RS08450|99.7|1.0|1.0	P0F76_26215|99.7|1.0|1.0
213690	ABR82386.1	PSPA7_0200		PA0124|97.9|1.0|1.0	OH118_RS05755|100.0|1.0|1.0	OH117_RS11645|100.0|1.0|1.0	OH116_RS05005|100.0|1.0|1.0	OH115_RS13475|100.0|1.0|1.0	AO898_19545|100.0|1.0|1.0	DZ922_RS20295|100.0|1.0|1.0	AO896_16515|100.0|1.0|1.0	AO955_18010|100.0|1.0|1.0	L6B08_00415|100.0|1.0|1.0	L6A01_00415|100.0|1.0|1.0	I5K76_18675|98.9|1.0|1.0	I5L42_17355|98.9|1.0|1.0	APA44_26325|98.9|1.0|1.0	AO882_11565|98.9|1.0|1.0	I5J77_11190|98.9|1.0|1.0	L6B57_09560|98.9|1.0|1.0	L6B26_03655|98.9|1.0|1.0	BH596_16820|98.9|1.0|1.0	JEY13_02570|98.9|1.0|1.0	L6A07_00435|98.9|1.0|1.0	L3677_001435|100.0|1.0|1.0	DY932_01760|100.0|1.0|1.0	DY940_01760|100.0|1.0|1.0	AOA68_RS00625|100.0|1.0|1.0	NS57_RS12970|100.0|1.0|1.0	NCTC13628_02107|100.0|1.0|1.0	IPC241_01515|100.0|1.0|1.0	JHW37_00625|100.0|1.0|1.0	AOA67_RS00625|100.0|1.0|1.0	CRX61_RS09140|100.0|1.0|1.0	RNH99_07230|100.0|1.0|1.0	ODQ13_14290|100.0|1.0|1.0	FA227_09965|100.0|1.0|1.0	FA228_23385|100.0|1.0|1.0	IHMA87_00127|100.0|1.0|1.0	I5E49_19340|100.0|1.0|1.0	JEZ88_14110|100.0|1.0|1.0	I5R08_12520|100.0|1.0|1.0	I4944_15440|100.0|1.0|1.0	NIA61_002741|100.0|1.0|1.0	I5L13_12135|100.0|1.0|1.0	L6B76_06350|100.0|1.0|1.0	NIA64_000500|100.0|1.0|1.0	NS17_RS08445|98.9|1.0|1.0	P0F76_26210|98.9|1.0|1.0
213968	ABR81763.1	PSPA7_0201		PA0125|98.7|1.0|1.0	OH118_RS05760|100.0|1.0|1.0	OH117_RS11640|100.0|1.0|1.0	OH116_RS05000|100.0|1.0|1.0	OH115_RS13470|100.0|1.0|1.0	AO898_19540|100.0|1.0|1.0	DZ922_RS20290|100.0|1.0|1.0	AO896_16520|100.0|1.0|1.0	AO955_18015|100.0|1.0|1.0	L6B08_00420|100.0|1.0|1.0	L6A01_00420|100.0|1.0|1.0	I5K76_18680|100.0|1.0|1.0	I5L42_17350|100.0|1.0|1.0	APA44_26330|100.0|1.0|1.0	AO882_11570|100.0|1.0|1.0	I5J77_11195|100.0|1.0|1.0	L6B57_09565|100.0|1.0|1.0	L6B26_03660|100.0|1.0|1.0	BH596_16815|100.0|1.0|1.0	JEY13_02565|100.0|1.0|1.0	L6A07_00440|100.0|1.0|1.0	L3677_001436|100.0|1.0|1.0	DY932_01765|100.0|1.0|1.0	DY940_01765|100.0|1.0|1.0	AOA68_RS00630|100.0|1.0|1.0	NS57_RS12975|100.0|1.0|1.0	NCTC13628_02106|98.7|1.0|1.0	IPC241_01520|98.7|1.0|1.0	JHW37_00630|98.7|1.0|1.0	AOA67_RS00630|98.7|1.0|1.0	CRX61_RS09135|98.7|1.0|1.0	RNH99_07225|98.7|1.0|1.0	ODQ13_14285|98.7|1.0|1.0	FA227_09970|98.7|1.0|1.0	FA228_23380|98.7|1.0|1.0	IHMA87_00128|98.7|1.0|1.0	I5E49_19335|98.7|1.0|1.0	JEZ88_14115|98.7|1.0|1.0	I5R08_12525|98.7|1.0|1.0	I4944_15445|98.7|1.0|1.0	NIA61_002740|98.7|1.0|1.0	I5L13_12140|98.7|1.0|1.0	L6B76_06345|98.7|1.0|1.0	NIA64_000499|98.7|1.0|1.0	NS17_RS08440|97.4|1.0|1.0	P0F76_26205|98.7|1.0|1.0
214371	ABR83306.1	PSPA7_0202		PA0126|95.7|1.0|1.0	OH118_RS05765|100.0|1.0|1.0	OH117_RS11635|100.0|1.0|1.0	OH116_RS04995|100.0|1.0|1.0	OH115_RS13465|100.0|1.0|1.0	AO898_19535|100.0|1.0|1.0	DZ922_RS20285|100.0|1.0|1.0	AO896_16525|100.0|1.0|1.0	AO955_18020|100.0|1.0|1.0	L6B08_00425|100.0|1.0|1.0	L6A01_00425|100.0|1.0|1.0	I5K76_18685|97.1|1.0|1.0	I5L42_17345|95.2|1.0|1.0	APA44_26335|97.1|1.0|1.0	AO882_11575|97.1|1.0|1.0	I5J77_11200|97.1|1.0|1.0	L6B57_09570|97.1|1.0|1.0	L6B26_03665|97.1|1.0|1.0	BH596_16810|97.1|1.0|1.0	JEY13_02560|97.1|1.0|1.0	L6A07_00445|97.1|1.0|1.0	L3677_001437|100.0|1.0|1.0	DY932_01770|98.1|1.0|1.0	DY940_01770|98.1|1.0|1.0	AOA68_RS00635|98.1|1.0|1.0	NS57_RS12980|98.1|1.0|1.0	NCTC13628_02105|97.1|1.0|1.0	IPC241_01525|97.1|1.0|1.0	JHW37_00635|97.1|1.0|1.0	AOA67_RS00635|97.1|1.0|1.0	CRX61_RS09130|97.1|1.0|1.0	RNH99_07220|97.1|1.0|1.0	ODQ13_14280|96.6|1.0|1.0	FA227_09975|96.6|1.0|1.0	FA228_23375|96.6|1.0|1.0	IHMA87_00129|96.6|1.0|1.0	I5E49_19330|96.6|1.0|1.0	JEZ88_14120|96.6|1.0|1.0	I5R08_12530|96.6|1.0|1.0	I4944_15450|96.6|1.0|1.0	NIA61_002739|96.6|1.0|1.0	I5L13_12145|96.6|1.0|1.0	L6B76_06340|96.1|1.0|1.0	NIA64_000498|96.1|1.0|1.0	NS17_RS08435|96.1|1.0|1.0	P0F76_26200|96.1|1.0|1.0
215092	ABR83634.1	PSPA7_0203		PA0127|98.2|1.0|1.0	OH118_RS05770|100.0|1.0|1.0	OH117_RS11630|100.0|1.0|1.0	OH116_RS04990|100.0|1.0|1.0	OH115_RS13460|100.0|1.0|1.0	AO898_19530|100.0|1.0|1.0	DZ922_RS20280|100.0|1.0|1.0	AO896_16530|100.0|1.0|1.0	AO955_18025|100.0|1.0|1.0	L6B08_00430|100.0|1.0|1.0	L6A01_00430|100.0|1.0|1.0	I5K76_18690|96.4|1.0|1.0	I5L42_17340|96.4|1.0|1.0	APA44_26340|96.4|1.0|1.0	AO882_11580|96.4|1.0|1.0	I5J77_11205|96.4|1.0|1.0	L6B57_09575|96.4|1.0|1.0	L6B26_03670|96.4|1.0|1.0	BH596_16805|96.4|1.0|1.0	JEY13_02555|96.4|1.0|1.0	L6A07_00450|96.4|1.0|1.0	L3677_001438|100.0|1.0|1.0	DY932_01775|95.8|0.99|0.99	DY940_01775|95.8|0.99|0.99	AOA68_RS00640|95.8|0.99|0.99	NS57_RS12985|95.8|0.99|0.99	NCTC13628_02104|97.0|1.0|1.0	IPC241_01530|97.0|1.0|1.0	JHW37_00640|97.0|1.0|1.0	AOA67_RS00640|97.0|1.0|1.0	CRX61_RS09125|97.0|1.0|1.0	RNH99_07215|97.0|1.0|1.0	ODQ13_14275|97.0|1.0|1.0	FA227_09980|97.0|1.0|1.0	FA228_23370|97.0|1.0|1.0	IHMA87_00130|97.0|1.0|1.0	I5E49_19325|97.0|1.0|1.0	JEZ88_14125|97.0|1.0|1.0	I5R08_12535|97.0|1.0|1.0	I4944_15455|97.0|1.0|1.0	NIA61_002738|97.0|1.0|1.0	I5L13_12150|97.0|1.0|1.0	L6B76_06335|97.0|1.0|1.0	NIA64_000497|97.0|1.0|1.0	NS17_RS08430|97.0|1.0|1.0	P0F76_26195|97.0|1.0|1.0
215665	ABR86035.1	PSPA7_0204		PA0128|100.0|1.0|1.0	OH118_RS05775|100.0|1.0|1.0	OH117_RS11625|100.0|1.0|1.0	OH116_RS04985|100.0|1.0|1.0	OH115_RS13455|100.0|1.0|1.0	AO898_19525|100.0|1.0|1.0	DZ922_RS20275|100.0|1.0|1.0	AO896_16535|100.0|1.0|1.0	AO955_18030|100.0|1.0|1.0	L6B08_00435|100.0|1.0|1.0	L6A01_00435|100.0|1.0|1.0	I5K76_18695|100.0|1.0|1.0	I5L42_17335|100.0|1.0|1.0	APA44_26345|100.0|1.0|1.0	AO882_11585|100.0|1.0|1.0	I5J77_11210|100.0|1.0|1.0	L6B57_09580|100.0|1.0|1.0	L6B26_03675|100.0|1.0|1.0	BH596_16800|100.0|1.0|1.0	JEY13_02550|100.0|1.0|1.0	L6A07_00455|100.0|1.0|1.0	L3677_001439|100.0|1.0|1.0	DY932_01780|100.0|1.0|1.0	DY940_01780|100.0|1.0|1.0	AOA68_RS00645|100.0|1.0|1.0	NS57_RS12990|100.0|1.0|1.0	NCTC13628_02103|100.0|1.0|1.0	IPC241_01535|100.0|1.0|1.0	JHW37_00645|100.0|1.0|1.0	AOA67_RS00645|100.0|1.0|1.0	CRX61_RS09120|100.0|1.0|1.0	RNH99_07210|100.0|1.0|1.0	ODQ13_14270|100.0|1.0|1.0	FA227_09985|100.0|1.0|1.0	FA228_23365|100.0|1.0|1.0	IHMA87_00131|100.0|1.0|1.0	I5E49_19320|100.0|1.0|1.0	JEZ88_14130|100.0|1.0|1.0	I5R08_12540|100.0|1.0|1.0	I4944_15460|100.0|1.0|1.0	NIA61_002737|100.0|1.0|1.0	I5L13_12155|100.0|1.0|1.0	L6B76_06330|100.0|1.0|1.0	NIA64_000496|100.0|1.0|1.0	NS17_RS08425|100.0|1.0|1.0	P0F76_26190|100.0|1.0|1.0
216126	ABR82970.1	PSPA7_0205		PA0129|99.4|1.0|1.0	OH118_RS05780|100.0|1.0|1.0	OH117_RS11620|100.0|1.0|1.0	OH116_RS04980|100.0|1.0|1.0	OH115_RS13450|100.0|1.0|1.0	AO898_19520|100.0|1.0|1.0	DZ922_RS20270|100.0|1.0|1.0	AO896_16540|100.0|1.0|1.0	AO955_18035|100.0|1.0|1.0	L6B08_00440|100.0|1.0|1.0	L6A01_00440|100.0|1.0|1.0	I5K76_18700|99.8|1.0|1.0	I5L42_17330|99.8|1.0|1.0	APA44_26350|99.8|1.0|1.0	AO882_11590|99.8|1.0|1.0	I5J77_11215|99.8|1.0|1.0	L6B57_09585|99.8|1.0|1.0	L6B26_03680|99.8|1.0|1.0	BH596_16795|99.8|1.0|1.0	JEY13_02545|99.8|1.0|1.0	L6A07_00460|99.8|1.0|1.0	L3677_001440|100.0|1.0|1.0	DY932_01785|99.6|1.0|1.0	DY940_01785|99.6|1.0|1.0	AOA68_RS00650|99.6|1.0|1.0	NS57_RS12995|99.6|1.0|1.0	NCTC13628_02102|99.6|1.0|1.0	IPC241_01540|99.6|1.0|1.0	JHW37_00650|99.6|1.0|1.0	AOA67_RS00650|99.6|1.0|1.0	CRX61_RS09115|99.6|1.0|1.0	RNH99_07205|99.6|1.0|1.0	ODQ13_14265|99.4|1.0|1.0	FA227_09990|99.4|1.0|1.0	FA228_23360|99.4|1.0|1.0	IHMA87_00132|99.4|1.0|1.0	I5E49_19315|99.4|1.0|1.0	JEZ88_14135|99.4|1.0|1.0	I5R08_12545|99.4|1.0|1.0	I4944_15465|99.4|1.0|1.0	NIA61_002736|99.4|1.0|1.0	I5L13_12160|99.4|1.0|1.0	L6B76_06325|99.6|1.0|1.0	NIA64_000495|99.6|1.0|1.0	NS17_RS08420|99.6|1.0|1.0	P0F76_26185|99.6|1.0|1.0
217722	ABR81903.1	PSPA7_0206		PA0130|98.6|1.0|1.0	OH118_RS05785|100.0|1.0|1.0	OH117_RS11615|100.0|1.0|1.0	OH116_RS04975|100.0|1.0|1.0	OH115_RS13445|100.0|1.0|1.0	AO898_19515|100.0|1.0|1.0	DZ922_RS20265|100.0|1.0|1.0	AO896_16545|100.0|1.0|1.0	AO955_18040|100.0|1.0|1.0	L6B08_00445|100.0|1.0|1.0	L6A01_00445|100.0|1.0|1.0	I5K76_18705|99.6|1.0|1.0	I5L42_17325|99.4|1.0|1.0	APA44_26355|99.8|1.0|1.0	AO882_11595|99.8|1.0|1.0	I5J77_11220|99.8|1.0|1.0	L6B57_09590|99.8|1.0|1.0	L6B26_03685|99.8|1.0|1.0	BH596_16790|99.8|1.0|1.0	JEY13_02540|99.8|1.0|1.0	L6A07_00465|99.8|1.0|1.0	L3677_001441|100.0|1.0|1.0	DY932_01790|99.8|1.0|1.0	DY940_01790|99.8|1.0|1.0	AOA68_RS00655|99.8|1.0|1.0	NS57_RS13000|99.8|1.0|1.0	NCTC13628_02101|99.2|1.0|1.0	IPC241_01545|99.2|1.0|1.0	JHW37_00655|99.2|1.0|1.0	AOA67_RS00655|99.2|1.0|1.0	CRX61_RS09110|99.2|1.0|1.0	RNH99_07200|99.2|1.0|1.0	ODQ13_14260|99.8|1.0|1.0	FA227_09995|99.8|1.0|1.0	FA228_23355|99.8|1.0|1.0	IHMA87_00133|99.8|1.0|1.0	I5E49_19310|99.8|1.0|1.0	JEZ88_14140|99.8|1.0|1.0	I5R08_12550|99.8|1.0|1.0	I4944_15470|99.8|1.0|1.0	NIA61_002735|99.8|1.0|1.0	I5L13_12165|99.8|1.0|1.0	L6B76_06320|99.8|1.0|1.0	NIA64_000494|99.8|1.0|1.0	NS17_RS08415|99.8|1.0|1.0	P0F76_26180|99.8|1.0|1.0
219296	ABR86902.1	PSPA7_0207		PA0131|95.8|1.0|1.0	OH118_RS05790|100.0|1.0|1.0	OH117_RS11610|100.0|1.0|1.0	OH116_RS04970|100.0|1.0|1.0	OH115_RS13440|100.0|1.0|1.0	AO898_19510|100.0|1.0|1.0	DZ922_RS20260|100.0|1.0|1.0	AO896_16550|100.0|1.0|1.0	AO955_18045|100.0|1.0|1.0	L6B08_00450|100.0|1.0|1.0	L6A01_00450|100.0|1.0|1.0	I5K76_18710|100.0|1.0|1.0	I5L42_17320|100.0|1.0|1.0	APA44_26360|100.0|1.0|1.0	AO882_11600|100.0|1.0|1.0	I5J77_11225|100.0|1.0|1.0	L6B57_09595|100.0|1.0|1.0	L6B26_03690|100.0|1.0|1.0	BH596_16785|100.0|1.0|1.0	JEY13_02535|100.0|1.0|1.0	L6A07_00470|100.0|1.0|1.0	L3677_001442|100.0|1.0|1.0	DY932_01795|100.0|1.0|1.0	DY940_01795|100.0|1.0|1.0	AOA68_RS00660|100.0|1.0|1.0	NS57_RS13005|100.0|1.0|1.0	NCTC13628_02100|95.8|1.0|1.0	IPC241_01550|95.8|1.0|1.0	JHW37_00660|95.8|1.0|1.0	AOA67_RS00660|95.8|1.0|1.0	CRX61_RS09105|95.8|1.0|1.0	RNH99_07195|95.8|1.0|1.0	ODQ13_14255|100.0|1.0|1.0	FA227_10000|100.0|1.0|1.0	FA228_23350|100.0|1.0|1.0	IHMA87_00134|100.0|1.0|1.0	I5E49_19305|100.0|1.0|1.0	JEZ88_14145|100.0|1.0|1.0	I5R08_12555|100.0|1.0|1.0	I4944_15475|100.0|1.0|1.0	NIA61_002734|100.0|1.0|1.0	I5L13_12170|100.0|1.0|1.0	L6B76_06315|99.0|1.0|1.0	NIA64_000493|99.0|1.0|1.0	NS17_RS08410|99.0|1.0|1.0	P0F76_26175|99.0|1.0|1.0
219583	ABR86284.1	PSPA7_0208		PA0132|99.3|1.0|1.0	OH118_RS05795|100.0|1.0|1.0	OH117_RS11605|100.0|1.0|1.0	OH116_RS04965|100.0|1.0|1.0	OH115_RS13435|100.0|1.0|1.0	AO898_19505|100.0|1.0|1.0	DZ922_RS20255|100.0|1.0|1.0	AO896_16555|100.0|1.0|1.0	AO955_18050|100.0|1.0|1.0	L6B08_00455|100.0|1.0|1.0	L6A01_00455|100.0|1.0|1.0	I5K76_18715|100.0|1.0|1.0	I5L42_17315|99.6|1.0|1.0	APA44_26365|100.0|1.0|1.0	AO882_11605|100.0|1.0|1.0	I5J77_11230|100.0|1.0|1.0	L6B57_09600|100.0|1.0|1.0	L6B26_03695|100.0|1.0|1.0	BH596_16780|100.0|1.0|1.0	JEY13_02530|100.0|1.0|1.0	L6A07_00475|100.0|1.0|1.0	L3677_001443|100.0|1.0|1.0	DY932_01800|100.0|1.0|1.0	DY940_01800|100.0|1.0|1.0	AOA68_RS00665|100.0|1.0|1.0	NS57_RS13010|100.0|1.0|1.0	NCTC13628_02099|99.6|1.0|1.0	IPC241_01555|99.6|1.0|1.0	JHW37_00665|99.6|1.0|1.0	AOA67_RS00665|99.6|1.0|1.0	CRX61_RS09100|99.6|1.0|1.0	RNH99_07190|99.6|1.0|1.0	ODQ13_14250|100.0|1.0|1.0	FA227_10005|100.0|1.0|1.0	FA228_23345|100.0|1.0|1.0	IHMA87_00135|100.0|1.0|1.0	I5E49_19300|100.0|1.0|1.0	JEZ88_14150|100.0|1.0|1.0	I5R08_12560|100.0|1.0|1.0	I4944_15480|100.0|1.0|1.0	NIA61_002733|100.0|1.0|1.0	I5L13_12175|100.0|1.0|1.0	L6B76_06310|100.0|1.0|1.0	NIA64_000492|100.0|1.0|1.0	NS17_RS08405|99.8|1.0|1.0	P0F76_26170|99.8|1.0|1.0
221065	ABR82262.1	PSPA7_0209		PA0133|98.7|1.0|1.0	OH118_RS05800|100.0|1.0|1.0	OH117_RS11600|100.0|1.0|1.0	OH116_RS04960|100.0|1.0|1.0	OH115_RS13430|100.0|1.0|1.0	AO898_19500|100.0|1.0|1.0	DZ922_RS20250|100.0|1.0|1.0	AO896_16560|100.0|1.0|1.0	AO955_18055|100.0|1.0|1.0	L6B08_00460|100.0|1.0|1.0	L6A01_00460|100.0|1.0|1.0	I5K76_18720|100.0|1.0|1.0	I5L42_17310|100.0|1.0|1.0	APA44_26370|100.0|1.0|1.0	AO882_11610|100.0|1.0|1.0	I5J77_11235|100.0|1.0|1.0	L6B57_09605|100.0|1.0|1.0	L6B26_03700|100.0|1.0|1.0	BH596_16775|100.0|1.0|1.0	JEY13_02525|100.0|1.0|1.0	L6A07_00480|100.0|1.0|1.0	L3677_001444|100.0|1.0|1.0	DY932_01805|100.0|1.0|1.0	DY940_01805|100.0|1.0|1.0	AOA68_RS00670|100.0|1.0|1.0	NS57_RS13015|100.0|1.0|1.0	NCTC13628_02098|100.0|1.0|1.0	IPC241_01560|100.0|1.0|1.0	JHW37_00670|100.0|1.0|1.0	AOA67_RS00670|100.0|1.0|1.0	CRX61_RS09095|100.0|1.0|1.0	RNH99_07185|100.0|1.0|1.0	ODQ13_14245|100.0|1.0|1.0	FA227_10010|100.0|1.0|1.0	FA228_23340|100.0|1.0|1.0	IHMA87_00136|100.0|1.0|1.0	I5E49_19295|100.0|1.0|1.0	JEZ88_14155|100.0|1.0|1.0	I5R08_12565|100.0|1.0|1.0	I4944_15485|100.0|1.0|1.0	NIA61_002732|100.0|1.0|1.0	I5L13_12180|100.0|1.0|1.0	L6B76_06305|100.0|1.0|1.0	NIA64_000491|100.0|1.0|1.0	NS17_RS08400|100.0|1.0|1.0	P0F76_26165|100.0|1.0|1.0
222088	ABR80795.2	PSPA7_0210		PA0134|93.7|1.0|1.0	OH118_RS05805|100.0|1.0|1.0	OH117_RS11595|100.0|1.0|1.0	OH116_RS04955|100.0|1.0|1.0	OH115_RS13425|100.0|1.0|1.0	AO898_19495|100.0|1.0|1.0	DZ922_RS20245|100.0|1.0|1.0	AO896_16565|100.0|1.0|1.0	AO955_18060|100.0|1.0|1.0	L6B08_00465|100.0|1.0|1.0	L6A01_00465|100.0|1.0|1.0	I5K76_18725|98.9|1.0|1.0	I5L42_17305|98.7|1.0|1.0	APA44_26375|99.8|1.0|1.0	AO882_11615|99.8|1.0|1.0	I5J77_11240|99.8|1.0|1.0	L6B57_09610|99.8|1.0|1.0	L6B26_03705|99.8|1.0|1.0	BH596_16770|99.8|1.0|0.95	JEY13_02520|99.8|1.0|1.0	L6A07_00485|99.8|1.0|1.0	L3677_001445|100.0|1.0|1.0	DY932_01810|100.0|1.0|1.0	DY940_01810|100.0|1.0|1.0	AOA68_RS00675|100.0|1.0|1.0	NS57_RS13020|100.0|1.0|1.0	-	IPC241_01565|100.0|1.0|1.0	JHW37_00675|100.0|1.0|1.0	AOA67_RS00675|100.0|1.0|1.0	CRX61_RS09090|100.0|1.0|1.0	RNH99_07180|100.0|1.0|1.0	ODQ13_14240|99.8|1.0|1.0	FA227_10015|99.8|1.0|1.0	FA228_23335|99.8|1.0|1.0	IHMA87_00137|99.8|1.0|0.95	I5E49_19290|99.8|1.0|1.0	JEZ88_14160|99.8|1.0|1.0	I5R08_12570|99.8|1.0|1.0	I4944_15490|99.8|1.0|1.0	NIA61_002731|99.8|1.0|1.0	I5L13_12185|99.8|1.0|1.0	L6B76_06300|100.0|1.0|1.0	NIA64_000490|99.8|1.0|1.0	NS17_RS08395|100.0|1.0|1.0	P0F76_26160|100.0|1.0|1.0
224616	ABR82589.1	PSPA7_0213		PA0136|94.7|1.0|1.0	OH118_RS05815|100.0|1.0|1.0	OH117_RS11585|100.0|1.0|1.0	OH116_RS04945|100.0|1.0|1.0	OH115_RS13415|100.0|1.0|1.0	AO898_19490|100.0|1.0|1.0	DZ922_RS20235|100.0|1.0|1.0	AO896_16570|100.0|1.0|1.0	AO955_18065|100.0|1.0|1.0	L6B08_00475|99.8|1.0|1.0	L6A01_00475|99.8|1.0|1.0	I5K76_18735|98.3|1.0|1.0	I5L42_17295|99.2|1.0|1.0	APA44_26380|99.2|1.0|1.0	AO882_11620|99.2|1.0|1.0	I5J77_11245|99.2|1.0|1.0	L6B57_09620|99.2|1.0|1.0	L6B26_03715|99.2|1.0|1.0	BH596_16765|99.2|1.0|1.0	JEY13_02515|99.2|1.0|1.0	L6A07_00495|99.2|1.0|1.0	L3677_001447|99.8|1.0|1.0	DY932_01815|99.2|1.0|1.0	DY940_01815|99.2|1.0|1.0	AOA68_RS00680|99.2|1.0|1.0	NS57_RS13025|99.2|1.0|1.0	NCTC13628_02094|99.2|1.0|1.0	IPC241_01570|99.2|1.0|1.0	JHW37_00685|99.2|1.0|1.0	AOA67_RS00680|99.2|1.0|1.0	CRX61_RS09085|99.2|1.0|1.0	RNH99_07170|99.2|1.0|1.0	ODQ13_14230|99.8|1.0|1.0	FA227_10025|99.8|1.0|1.0	FA228_23325|99.8|1.0|1.0	IHMA87_00138|99.8|1.0|1.0	I5E49_19280|99.8|1.0|1.0	JEZ88_14170|99.8|1.0|1.0	I5R08_12580|99.8|1.0|1.0	I4944_15500|99.8|1.0|1.0	NIA61_002729|99.8|1.0|1.0	I5L13_12195|99.8|1.0|1.0	L6B76_06290|99.8|1.0|1.0	NIA64_000488|99.8|1.0|1.0	NS17_RS08390|99.4|1.0|1.0	P0F76_26150|99.4|1.0|1.0
226187	ABR83305.1	PSPA7_0214		PA0137|95.6|1.0|1.0	OH118_RS05820|100.0|1.0|1.0	OH117_RS11580|99.7|1.0|1.0	OH116_RS04940|100.0|1.0|1.0	OH115_RS13410|100.0|1.0|1.0	AO898_19485|100.0|1.0|1.0	DZ922_RS20230|100.0|1.0|1.0	AO896_16575|100.0|1.0|1.0	AO955_18070|100.0|1.0|1.0	L6B08_00480|100.0|1.0|1.0	L6A01_00480|100.0|1.0|1.0	I5K76_18740|99.7|1.0|1.0	I5L42_17290|100.0|1.0|1.0	APA44_26385|100.0|1.0|1.0	AO882_11625|100.0|1.0|1.0	I5J77_11250|100.0|1.0|1.0	L6B57_09625|100.0|1.0|1.0	L6B26_03720|100.0|1.0|1.0	BH596_16760|100.0|1.0|1.0	JEY13_02510|100.0|1.0|1.0	L6A07_00500|100.0|1.0|1.0	L3677_001448|100.0|1.0|1.0	DY932_01820|100.0|1.0|1.0	DY940_01820|100.0|1.0|1.0	AOA68_RS00685|100.0|1.0|1.0	NS57_RS13030|100.0|1.0|1.0	NCTC13628_02093|100.0|1.0|1.0	IPC241_01575|100.0|1.0|1.0	JHW37_00690|100.0|1.0|1.0	AOA67_RS00685|100.0|1.0|1.0	CRX61_RS09080|100.0|1.0|1.0	RNH99_07165|100.0|1.0|1.0	ODQ13_14225|99.7|1.0|1.0	FA227_10030|99.7|1.0|1.0	FA228_23320|99.7|1.0|1.0	IHMA87_00139|99.7|1.0|1.0	I5E49_19275|99.7|1.0|1.0	JEZ88_14175|99.7|1.0|1.0	I5R08_12585|99.7|1.0|1.0	I4944_15505|99.7|1.0|1.0	NIA61_002728|99.7|1.0|1.0	I5L13_12200|99.7|1.0|1.0	L6B76_06285|99.7|1.0|1.0	NIA64_000487|100.0|1.0|1.0	NS17_RS08385|99.7|1.0|1.0	P0F76_26145|99.7|1.0|1.0
227308	ABR80749.1	PSPA7_0215		PA0138|98.4|0.99|0.99	OH118_RS05825|100.0|1.0|1.0	OH117_RS11575|100.0|1.0|1.0	OH116_RS04935|100.0|1.0|1.0	OH115_RS13405|100.0|1.0|1.0	AO898_19480|100.0|1.0|1.0	DZ922_RS20225|100.0|1.0|1.0	AO896_16580|100.0|1.0|1.0	AO955_18075|100.0|1.0|1.0	L6B08_00485|100.0|1.0|1.0	L6A01_00485|100.0|1.0|1.0	I5K76_18745|100.0|1.0|1.0	I5L42_17285|98.7|1.0|1.0	APA44_26390|100.0|1.0|1.0	AO882_11630|100.0|1.0|1.0	I5J77_11255|100.0|1.0|1.0	L6B57_09630|100.0|1.0|1.0	L6B26_03725|100.0|1.0|1.0	BH596_16755|100.0|1.0|1.0	JEY13_02505|100.0|1.0|1.0	L6A07_00505|100.0|1.0|1.0	L3677_001449|100.0|1.0|1.0	DY932_01825|99.4|1.0|1.0	DY940_01825|99.4|1.0|1.0	AOA68_RS00690|99.4|1.0|1.0	NS57_RS13035|99.4|1.0|1.0	NCTC13628_02092|100.0|1.0|1.0	IPC241_01580|100.0|1.0|1.0	JHW37_00695|100.0|1.0|1.0	AOA67_RS00690|100.0|1.0|1.0	CRX61_RS09075|100.0|1.0|1.0	RNH99_07160|100.0|1.0|1.0	ODQ13_14220|100.0|1.0|1.0	FA227_10035|100.0|1.0|1.0	FA228_23315|100.0|1.0|1.0	IHMA87_00140|100.0|1.0|1.0	I5E49_19270|100.0|1.0|1.0	JEZ88_14180|100.0|1.0|1.0	I5R08_12590|100.0|1.0|1.0	I4944_15510|100.0|1.0|1.0	NIA61_002727|100.0|1.0|1.0	I5L13_12205|100.0|1.0|1.0	L6B76_06280|100.0|1.0|1.0	NIA64_000486|100.0|1.0|1.0	NS17_RS08380|100.0|1.0|1.0	P0F76_26140|100.0|1.0|1.0
228400	ABR84013.1	PSPA7_0216		PA0139|100.0|1.0|1.0	OH118_RS05830|100.0|1.0|1.0	OH117_RS11570|100.0|1.0|1.0	OH116_RS04930|100.0|1.0|1.0	OH115_RS13400|100.0|1.0|1.0	AO898_19475|100.0|1.0|1.0	DZ922_RS20220|100.0|1.0|1.0	AO896_16585|100.0|1.0|1.0	AO955_18080|100.0|1.0|1.0	L6B08_00495|100.0|1.0|1.0	L6A01_00495|100.0|1.0|1.0	I5K76_18750|98.9|1.0|1.0	I5L42_17280|98.9|1.0|1.0	APA44_26395|100.0|1.0|1.0	AO882_11635|100.0|1.0|1.0	I5J77_11260|100.0|1.0|1.0	L6B57_09640|100.0|1.0|1.0	L6B26_03735|100.0|1.0|1.0	BH596_16745|100.0|1.0|1.0	JEY13_02500|100.0|1.0|1.0	L6A07_00515|100.0|1.0|1.0	L3677_001450|100.0|1.0|1.0	DY932_01835|100.0|1.0|1.0	DY940_01835|100.0|1.0|1.0	AOA68_RS00695|100.0|1.0|1.0	NS57_RS13040|100.0|1.0|1.0	NCTC13628_02091|100.0|1.0|1.0	IPC241_01590|100.0|1.0|1.0	JHW37_00700|100.0|1.0|1.0	AOA67_RS00695|100.0|1.0|1.0	CRX61_RS09065|100.0|1.0|1.0	RNH99_07155|100.0|1.0|1.0	ODQ13_14215|100.0|1.0|1.0	FA227_10045|100.0|1.0|1.0	FA228_23305|100.0|1.0|1.0	IHMA87_00141|100.0|1.0|1.0	I5E49_19265|100.0|1.0|1.0	JEZ88_14185|100.0|1.0|1.0	I5R08_12595|100.0|1.0|1.0	I4944_15515|100.0|1.0|1.0	NIA61_002726|100.0|1.0|1.0	I5L13_12210|100.0|1.0|1.0	L6B76_06270|100.0|1.0|1.0	NIA64_000485|100.0|1.0|1.0	NS17_RS08375|100.0|1.0|1.0	P0F76_26135|100.0|1.0|1.0
229109	ABR84593.1	PSPA7_0217		PA0140|98.9|1.0|1.0	OH118_RS05835|100.0|1.0|1.0	OH117_RS11565|100.0|1.0|1.0	OH116_RS04925|100.0|1.0|1.0	OH115_RS13395|100.0|1.0|1.0	AO898_19470|100.0|1.0|1.0	DZ922_RS20215|100.0|1.0|1.0	AO896_16590|100.0|1.0|1.0	AO955_18085|100.0|1.0|1.0	L6B08_00500|99.6|1.0|1.0	L6A01_00500|99.6|1.0|1.0	I5K76_18755|99.6|1.0|1.0	I5L42_17275|99.8|1.0|1.0	APA44_26400|100.0|1.0|1.0	AO882_11640|100.0|1.0|1.0	I5J77_11265|100.0|1.0|1.0	L6B57_09645|100.0|1.0|1.0	L6B26_03740|100.0|1.0|1.0	BH596_16740|100.0|1.0|1.0	JEY13_02495|100.0|1.0|1.0	L6A07_00520|100.0|1.0|1.0	L3677_001451|99.6|1.0|1.0	DY932_01840|100.0|1.0|1.0	DY940_01840|100.0|1.0|1.0	AOA68_RS00700|100.0|1.0|1.0	NS57_RS13045|99.8|1.0|1.0	NCTC13628_02090|99.6|1.0|1.0	IPC241_01595|99.6|1.0|1.0	JHW37_00705|99.6|1.0|1.0	AOA67_RS00700|99.6|1.0|1.0	CRX61_RS09060|99.6|1.0|1.0	RNH99_07150|99.6|1.0|1.0	ODQ13_14210|100.0|1.0|1.0	FA227_10050|100.0|1.0|1.0	FA228_23300|100.0|1.0|1.0	IHMA87_00142|100.0|1.0|1.0	I5E49_19260|100.0|1.0|1.0	JEZ88_14190|100.0|1.0|1.0	I5R08_12600|100.0|1.0|1.0	I4944_15520|100.0|1.0|1.0	NIA61_002725|100.0|1.0|1.0	I5L13_12215|100.0|1.0|1.0	L6B76_06265|99.8|1.0|1.0	NIA64_000484|99.8|1.0|1.0	NS17_RS08370|99.8|1.0|1.0	P0F76_26130|99.8|1.0|1.0
230748	ABR85790.1	PSPA7_0218		PA0141|99.3|1.0|0.84	OH118_RS05840|100.0|1.0|0.84	OH117_RS11560|100.0|1.0|0.84	OH116_RS04920|100.0|1.0|0.84	OH115_RS13390|100.0|1.0|0.84	AO898_19465|100.0|1.0|0.84	DZ922_RS20210|100.0|1.0|0.84	AO896_16595|100.0|1.0|0.84	AO955_18090|100.0|1.0|0.84	L6B08_00505|99.7|1.0|0.84	L6A01_00505|99.7|1.0|0.84	I5K76_17450|100.0|1.0|0.84	I5L42_13930|100.0|1.0|0.84	APA44_26405|100.0|1.0|0.84	AO882_11645|100.0|1.0|0.84	I5J77_11270|100.0|1.0|0.84	L6B57_09650|100.0|1.0|0.84	L6B26_03745|100.0|1.0|0.84	BH596_16735|100.0|1.0|0.84	JEY13_02490|100.0|1.0|0.84	L6A07_00525|100.0|1.0|0.84	L3677_001452|99.7|1.0|0.84	DY932_01845|100.0|1.0|0.84	DY940_01845|100.0|1.0|0.84	AOA68_RS00705|100.0|1.0|0.84	NS57_RS13050|100.0|1.0|0.84	NCTC13628_02089|98.6|1.01|1.0	IPC241_01600|99.7|1.0|0.84	JHW37_00710|99.7|1.0|0.84	AOA67_RS00705|99.7|1.0|0.84	CRX61_RS09055|99.7|1.0|0.84	RNH99_07145|99.7|1.0|0.84	ODQ13_14205|99.7|1.0|0.84	FA227_10055|99.7|1.0|0.84	FA228_23295|99.7|1.0|0.84	IHMA87_00143|99.7|1.0|0.89	I5E49_19255|99.7|1.0|0.84	JEZ88_14195|99.7|1.0|0.84	I5R08_12605|99.7|1.0|0.84	I4944_15525|99.7|1.0|0.84	NIA61_002724|99.7|1.0|0.84	I5L13_12220|99.7|1.0|0.84	L6B76_06260|99.7|1.0|0.84	NIA64_000483|99.7|1.0|0.84	NS17_RS08365|99.7|1.0|0.84	P0F76_26125|99.7|1.0|0.84
232099	ABR83087.1	PSPA7_0219		PA0142|98.0|1.0|1.0	OH118_RS05845|100.0|1.0|1.0	OH117_RS11555|100.0|1.0|1.0	OH116_RS04915|100.0|1.0|1.0	OH115_RS13385|100.0|1.0|1.0	AO898_19460|100.0|1.0|1.0	DZ922_RS28140|100.0|1.0|1.0	AO896_16600|100.0|1.0|1.0	AO955_18095|100.0|1.0|1.0	L6B08_00510|100.0|1.0|1.0	L6A01_00510|100.0|1.0|1.0	I5K76_17445|98.4|1.0|1.0	I5L42_13925|98.4|1.0|1.0	APA44_26410|100.0|1.0|1.0	AO882_11650|100.0|1.0|1.0	I5J77_11275|100.0|1.0|1.0	L6B57_09655|100.0|1.0|1.0	L6B26_03750|100.0|1.0|1.0	BH596_16730|100.0|1.0|1.0	JEY13_02485|100.0|1.0|1.0	L6A07_00530|100.0|1.0|1.0	L3677_001453|100.0|1.0|1.0	DY932_01850|99.8|1.0|1.0	DY940_01850|99.8|1.0|1.0	AOA68_RS00710|99.8|1.0|1.0	NS57_RS13055|100.0|1.0|1.0	NCTC13628_02088|99.8|1.0|1.0	IPC241_01605|99.8|1.0|1.0	JHW37_00715|99.8|1.0|1.0	AOA67_RS00710|99.8|1.0|1.0	CRX61_RS30295|99.8|1.0|1.0	RNH99_07140|99.8|1.0|1.0	ODQ13_14200|99.6|1.0|1.0	FA227_28255|99.6|1.0|1.0	FA228_31980|99.6|1.0|1.0	IHMA87_00144|99.6|1.0|1.0	I5E49_19250|99.6|1.0|1.0	JEZ88_14200|99.6|1.0|1.0	I5R08_12610|99.6|1.0|1.0	I4944_15530|99.6|1.0|1.0	NIA61_002723|99.6|1.0|1.0	I5L13_12225|99.6|1.0|1.0	L6B76_06255|99.6|1.0|1.0	NIA64_000482|99.6|1.0|1.0	NS17_RS32060|99.8|1.0|1.0	P0F76_28810|99.8|1.0|1.0
233557	ABR81660.1	PSPA7_0220		PA0143|96.3|1.0|1.0	OH118_RS05850|100.0|1.0|1.0	OH117_RS11550|100.0|1.0|1.0	OH116_RS04910|100.0|1.0|1.0	OH115_RS13380|100.0|1.0|1.0	AO898_19455|100.0|1.0|1.0	DZ922_RS28145|100.0|1.0|1.0	AO896_16605|100.0|1.0|1.0	AO955_18100|100.0|1.0|1.0	L6B08_00515|100.0|1.0|1.0	L6A01_00515|100.0|1.0|1.0	I5K76_17440|99.4|1.0|1.0	I5L42_13920|98.9|1.0|1.0	APA44_26415|100.0|1.0|1.0	AO882_11655|100.0|1.0|1.0	I5J77_11280|100.0|1.0|1.0	L6B57_09660|100.0|1.0|1.0	L6B26_03755|100.0|1.0|1.0	-	JEY13_02480|100.0|1.0|1.0	L6A07_00535|100.0|1.0|1.0	L3677_001454|100.0|1.0|1.0	DY932_01855|100.0|1.0|1.0	DY940_01855|100.0|1.0|1.0	AOA68_RS00715|100.0|1.0|1.0	-	NCTC13628_02087|99.7|1.0|1.0	IPC241_01610|99.7|1.0|1.0	JHW37_00720|99.7|1.0|1.0	AOA67_RS00715|99.7|1.0|1.0	CRX61_RS19085|99.7|0.95|0.99	RNH99_07135|99.7|1.0|1.0	ODQ13_14195|99.7|1.0|1.0	FA227_28250|99.7|1.0|1.0	FA228_28925|99.7|1.0|0.94	IHMA87_00145|99.7|1.0|1.0	I5E49_19245|99.7|1.0|1.0	JEZ88_14205|99.7|1.0|1.0	I5R08_12615|99.7|1.0|1.0	I4944_15535|99.7|1.0|1.0	NIA61_002722|99.7|1.0|1.0	I5L13_12230|99.7|1.0|1.0	L6B76_06250|99.7|1.0|1.0	NIA64_000481|99.7|1.0|1.0	-	P0F76_28805|99.7|1.0|1.0
234624	ABR81077.1	PSPA7_0221		PA0144|93.8|1.0|1.0	OH118_RS05855|100.0|1.0|1.0	OH117_RS11545|100.0|1.0|1.0	OH116_RS04905|100.0|1.0|1.0	OH115_RS13375|100.0|1.0|1.0	AO898_19450|100.0|1.0|1.0	DZ922_RS28150|100.0|1.0|1.0	AO896_16610|100.0|1.0|1.0	AO955_18105|100.0|1.0|1.0	L6B08_00520|100.0|1.0|1.0	L6A01_00520|100.0|1.0|1.0	I5K76_17435|100.0|1.0|1.0	-	APA44_26420|100.0|1.0|1.0	AO882_11660|100.0|1.0|1.0	I5J77_11285|100.0|1.0|1.0	L6B57_09665|100.0|1.0|1.0	L6B26_03760|100.0|1.0|1.0	BH596_05540|100.0|1.0|0.86	JEY13_02475|100.0|1.0|1.0	L6A07_00540|100.0|1.0|1.0	L3677_001455|100.0|1.0|1.0	DY932_01860|100.0|1.0|1.0	DY940_01860|100.0|1.0|1.0	AOA68_RS00720|100.0|1.0|1.0	NS57_RS05335|100.0|1.0|1.0	NCTC13628_02086|95.2|1.0|1.0	IPC241_01615|95.2|1.0|1.0	JHW37_00725|95.2|1.0|1.0	AOA67_RS00720|95.2|1.0|1.0	CRX61_RS19090|95.2|1.0|1.0	RNH99_07130|95.2|1.0|1.0	ODQ13_14190|94.7|1.0|1.0	FA227_28245|94.7|1.0|1.0	FA228_28920|94.7|1.0|1.0	IHMA87_00146|94.7|1.0|1.0	I5E49_19240|94.7|1.0|1.0	JEZ88_14210|94.7|1.0|1.0	I5R08_12620|94.7|1.0|1.0	I4944_15540|94.7|1.0|1.0	NIA61_002721|94.7|1.0|1.0	I5L13_12235|94.7|1.0|1.0	L6B76_06245|94.7|1.0|1.0	NIA64_000480|94.7|1.0|1.0	NS17_RS31245|94.7|1.0|1.0	P0F76_28800|94.7|1.0|1.0
235372	ABR81265.1	PSPA7_0222		PA0145|95.4|1.0|1.0	OH118_RS05860|100.0|1.0|1.0	OH117_RS11540|100.0|1.0|1.0	OH116_RS04900|100.0|1.0|1.0	OH115_RS13370|100.0|1.0|1.0	AO898_19445|100.0|1.0|1.0	DZ922_RS28155|100.0|1.0|1.0	AO896_16615|100.0|1.0|1.0	AO955_18110|100.0|1.0|1.0	L6B08_00525|100.0|1.0|1.0	L6A01_00525|100.0|1.0|1.0	I5K76_17430|100.0|1.0|1.0	I5L42_13910|100.0|1.0|1.0	APA44_26425|100.0|1.0|1.0	AO882_11665|100.0|1.0|1.0	I5J77_11290|100.0|1.0|1.0	L6B57_09670|100.0|1.0|1.0	L6B26_03765|100.0|1.0|1.0	BH596_05535|100.0|1.0|1.0	JEY13_02470|100.0|1.0|1.0	L6A07_00545|100.0|1.0|1.0	L3677_001456|99.4|1.0|1.0	DY932_01865|100.0|1.0|1.0	DY940_01865|100.0|1.0|1.0	AOA68_RS00725|100.0|1.0|1.0	NS57_RS05340|100.0|1.0|1.0	NCTC13628_02085|99.4|1.0|1.0	IPC241_01620|97.1|1.0|1.0	JHW37_00730|99.4|1.0|1.0	AOA67_RS00725|99.4|1.0|1.0	CRX61_RS19095|99.4|1.0|1.0	RNH99_07125|99.4|1.0|1.0	ODQ13_14185|98.3|1.0|1.0	FA227_28240|98.3|1.0|1.0	FA228_28915|98.3|1.0|1.0	IHMA87_00147|98.3|1.0|1.0	I5E49_19235|98.3|1.0|1.0	JEZ88_14215|98.3|1.0|1.0	I5R08_12625|98.3|1.0|1.0	I4944_15545|98.3|1.0|1.0	NIA61_002720|98.3|1.0|1.0	I5L13_12240|98.3|1.0|1.0	L6B76_06240|98.3|1.0|1.0	NIA64_000479|98.3|1.0|1.0	NS17_RS31240|97.7|1.0|1.0	P0F76_28795|97.7|1.0|1.0
236128	ABR86478.1	PSPA7_0224		PA0146|97.8|1.0|1.0	OH118_RS05865|100.0|1.0|1.0	OH117_RS11535|100.0|1.0|1.0	OH116_RS04895|100.0|1.0|1.0	OH115_RS13365|100.0|1.0|1.0	AO898_19440|100.0|1.0|1.0	DZ922_RS28160|100.0|1.0|1.0	AO896_16620|100.0|1.0|1.0	AO955_18115|100.0|1.0|1.0	L6B08_00530|99.2|1.0|1.0	L6A01_00530|99.2|1.0|1.0	I5K76_17425|98.9|1.0|1.0	I5L42_13905|97.5|1.0|1.0	APA44_26430|99.5|1.0|1.0	AO882_11670|99.5|1.0|1.0	I5J77_15215|99.4|0.99|0.94	L6B57_09675|99.5|1.0|1.0	L6B26_03770|99.5|1.0|1.0	BH596_05530|99.5|1.0|1.0	JEY13_02465|99.5|1.0|1.0	L6A07_00550|99.5|1.0|1.0	L3677_001457|99.5|1.0|1.0	DY932_01870|99.5|1.0|1.0	DY940_01870|99.5|1.0|1.0	AOA68_RS00730|99.5|1.0|1.0	NS57_RS05345|99.5|1.0|1.0	NCTC13628_02084|98.4|1.0|1.01	IPC241_01625|98.4|1.0|1.01	JHW37_00735|98.4|1.0|1.01	AOA67_RS00730|98.4|1.0|1.01	CRX61_RS19100|98.4|1.0|1.01	RNH99_07120|98.4|1.0|1.01	ODQ13_14180|98.6|1.0|1.01	FA227_28235|98.6|1.0|1.01	FA228_28910|98.6|1.0|1.01	IHMA87_00148|98.6|1.0|1.01	I5E49_19230|98.6|1.0|1.01	JEZ88_14220|98.6|1.0|1.01	I5R08_12630|98.6|1.0|1.01	I4944_15550|98.6|1.0|1.01	NIA61_002719|98.6|1.0|1.01	I5L13_12245|98.1|1.0|1.01	L6B76_06235|98.6|1.0|1.01	NIA64_000478|98.6|1.0|1.01	NS17_RS31235|99.5|1.0|1.0	P0F76_28790|99.5|1.0|1.0
237298	ABR85004.1	PSPA7_0225		PA0147|96.9|1.0|1.0	OH118_RS05870|100.0|1.0|1.0	OH117_RS11530|100.0|1.0|1.0	OH116_RS04890|100.0|1.0|1.0	OH115_RS13360|100.0|1.0|1.0	AO898_19435|100.0|1.0|1.0	DZ922_RS28165|100.0|1.0|1.0	AO896_16625|100.0|1.0|1.0	AO955_18120|100.0|1.0|1.0	L6B08_00535|99.7|1.0|1.0	L6A01_00535|99.7|1.0|1.0	I5K76_17420|98.8|1.0|1.0	I5L42_13900|97.5|1.0|1.0	APA44_26435|99.4|1.0|1.0	AO882_11675|99.4|1.0|1.0	I5J77_15210|99.4|1.0|1.0	L6B57_09680|99.4|1.0|1.0	L6B26_03775|99.4|1.0|1.0	BH596_05525|99.4|1.0|1.0	JEY13_02460|99.4|1.0|1.0	L6A07_00555|99.4|1.0|1.0	L3677_001458|99.4|1.0|1.0	DY932_01875|99.4|1.0|1.0	DY940_01875|99.4|1.0|1.0	AOA68_RS00735|99.4|1.0|1.0	NS57_RS05350|99.4|1.0|1.0	NCTC13628_02083|99.4|1.0|1.0	IPC241_01630|99.4|1.0|1.0	JHW37_00740|99.4|1.0|1.0	AOA67_RS00735|99.4|1.0|1.0	CRX61_RS19105|99.4|1.0|1.0	RNH99_07115|99.4|1.0|1.0	ODQ13_14175|99.1|1.0|1.0	FA227_28230|99.1|1.0|1.0	FA228_28905|99.1|1.0|1.0	IHMA87_00149|99.1|1.0|1.0	I5E49_19225|99.1|1.0|1.0	JEZ88_14225|99.1|1.0|1.0	I5R08_12635|99.1|1.0|1.0	I4944_15555|99.1|1.0|1.0	NIA61_002718|99.1|1.0|1.0	I5L13_12250|99.1|1.0|1.0	L6B76_06230|99.1|1.0|1.0	-	NS17_RS31230|99.1|1.0|1.0	P0F76_28785|99.1|1.0|1.0
238360	ABR83229.1	PSPA7_0226		PA0148|98.4|1.0|1.0	OH118_RS05875|100.0|1.0|1.0	OH117_RS11525|100.0|1.0|1.0	OH116_RS04885|100.0|1.0|1.0	OH115_RS13355|100.0|1.0|1.0	AO898_19430|100.0|1.0|1.0	DZ922_RS28170|100.0|1.0|1.0	AO896_16630|100.0|1.0|1.0	AO955_18125|100.0|1.0|1.0	L6B08_00540|99.7|1.0|1.0	L6A01_00540|99.7|1.0|1.0	I5K76_17415|99.7|1.0|1.0	I5L42_13895|99.4|1.0|1.0	APA44_26440|99.7|1.0|1.0	AO882_11680|99.7|1.0|1.0	I5J77_15205|99.7|1.0|1.0	L6B57_09685|99.7|1.0|1.0	L6B26_03780|99.7|1.0|1.0	BH596_05520|99.7|1.0|1.0	JEY13_02455|99.7|1.0|1.0	L6A07_00560|99.7|1.0|1.0	L3677_001459|100.0|1.0|1.0	DY932_01880|99.7|1.0|1.0	DY940_01880|99.7|1.0|1.0	AOA68_RS00740|99.7|1.0|1.0	NS57_RS05355|99.7|1.0|1.0	NCTC13628_02082|99.7|1.0|1.0	IPC241_01635|99.7|1.0|1.0	JHW37_00745|99.7|1.0|1.0	AOA67_RS00740|99.7|1.0|1.0	CRX61_RS19110|99.7|1.0|1.0	RNH99_07110|99.7|1.0|1.0	ODQ13_14170|100.0|1.0|1.0	FA227_28225|100.0|1.0|1.0	FA228_28900|100.0|1.0|1.0	IHMA87_00150|100.0|1.0|1.0	I5E49_19220|100.0|1.0|1.0	JEZ88_14230|100.0|1.0|1.0	I5R08_12640|100.0|1.0|1.0	I4944_15560|100.0|1.0|1.0	NIA61_002717|100.0|1.0|1.0	I5L13_12255|100.0|1.0|1.0	L6B76_06225|100.0|1.0|1.0	NIA64_000476|100.0|1.0|1.0	NS17_RS31225|100.0|1.0|1.0	P0F76_28780|100.0|1.0|1.0
239448	ABR83261.1	PSPA7_0227		PA0149|97.3|1.0|0.93	OH118_RS05880|100.0|1.0|0.93	OH117_RS11520|100.0|1.0|0.93	OH116_RS04880|100.0|1.0|0.93	OH115_RS13350|100.0|1.0|0.93	AO898_19425|100.0|1.0|0.93	DZ922_RS28175|100.0|1.0|0.93	AO896_16635|100.0|1.0|0.93	AO955_18130|100.0|1.0|0.93	L6B08_00545|100.0|1.0|0.93	L6A01_00545|100.0|1.0|0.93	I5K76_17410|98.9|1.0|0.93	I5L42_13890|98.4|1.0|0.93	APA44_26445|100.0|1.0|0.93	AO882_11685|100.0|1.0|0.93	I5J77_15200|100.0|1.0|0.93	L6B57_09690|100.0|1.0|0.93	L6B26_03785|100.0|1.0|0.93	BH596_05515|100.0|1.0|1.0	JEY13_02450|100.0|1.0|0.93	L6A07_00565|100.0|1.0|0.93	L3677_001460|99.5|1.0|0.93	DY932_01885|100.0|1.0|0.93	DY940_01885|100.0|1.0|0.93	AOA68_RS00745|100.0|1.0|0.93	NS57_RS05360|100.0|1.0|0.93	NCTC13628_02081|100.0|1.0|1.0	IPC241_01640|100.0|1.0|0.93	JHW37_00750|100.0|1.0|0.93	AOA67_RS00745|100.0|1.0|0.93	CRX61_RS19115|100.0|1.0|0.93	RNH99_07105|100.0|1.0|0.93	ODQ13_14165|100.0|1.0|0.93	FA227_28220|100.0|1.0|0.93	FA228_28895|100.0|1.0|0.93	IHMA87_00151|100.0|1.0|1.0	I5E49_19215|100.0|1.0|0.93	JEZ88_14235|100.0|1.0|0.93	I5R08_12645|100.0|1.0|0.93	I4944_15565|100.0|1.0|0.93	NIA61_002716|100.0|1.0|0.93	I5L13_12260|100.0|1.0|0.93	L6B76_06220|100.0|1.0|0.93	NIA64_000475|100.0|1.0|0.93	NS17_RS31220|100.0|1.0|0.93	P0F76_28775|100.0|1.0|0.93
240032	ABR85853.1	PSPA7_0228		PA0150|94.0|1.0|1.0	OH118_RS05885|100.0|1.0|1.0	OH117_RS11515|100.0|1.0|1.0	OH116_RS04875|100.0|1.0|1.0	OH115_RS13345|100.0|1.0|1.0	AO898_19420|100.0|1.0|1.0	-	AO896_16640|100.0|1.0|1.0	AO955_18135|100.0|1.0|1.0	L6B08_00550|99.7|1.0|1.0	L6A01_00550|99.7|1.0|1.0	I5K76_17405|97.9|1.0|1.0	I5L42_13885|98.2|1.0|1.0	APA44_26450|98.5|1.0|1.0	AO882_11690|98.5|1.0|1.0	I5J77_15195|98.5|1.0|1.0	L6B57_09695|98.5|1.0|1.0	L6B26_03790|98.5|1.0|1.0	-	JEY13_02445|98.5|1.0|1.0	L6A07_00570|98.5|1.0|1.0	L3677_001461|99.7|1.0|1.0	DY932_01890|99.7|1.0|1.0	DY940_01890|99.7|1.0|1.0	AOA68_RS00750|99.7|1.0|1.0	NS57_RS05365|99.7|1.0|1.0	NCTC13628_02080|99.1|1.0|1.0	IPC241_01645|99.1|1.0|1.0	JHW37_00755|99.1|1.0|1.0	-	CRX61_RS19120|99.1|1.0|1.0	RNH99_07100|99.1|1.0|1.0	ODQ13_14160|98.5|1.0|1.0	FA227_28215|98.5|1.0|1.0	FA228_28890|98.5|1.0|1.0	IHMA87_00152|98.5|1.0|1.0	I5E49_19210|98.5|1.0|1.0	JEZ88_14240|98.5|1.0|1.0	I5R08_12650|98.5|1.0|1.0	I4944_15570|98.5|1.0|1.0	NIA61_002715|98.5|1.0|1.0	I5L13_12265|98.5|1.0|1.0	L6B76_06215|98.8|1.0|1.0	NIA64_000474|98.5|1.0|1.0	NS17_RS31215|98.5|1.0|1.0	-
241176	ABR82321.1	PSPA7_0229		PA0151|97.0|1.0|1.0	OH118_RS05890|100.0|1.0|1.0	OH117_RS11510|100.0|1.0|1.0	OH116_RS04870|100.0|1.0|1.0	OH115_RS13340|100.0|1.0|1.0	AO898_19415|100.0|1.0|1.0	DZ922_RS14800|100.0|1.0|0.92	AO896_16645|100.0|1.0|1.0	AO955_18140|100.0|1.0|1.0	L6B08_00555|99.4|1.0|1.0	L6A01_00555|99.4|1.0|1.0	I5K76_17400|99.5|1.0|1.0	I5L42_13880|99.4|1.0|1.0	APA44_26455|99.9|1.0|1.0	AO882_11695|99.9|1.0|1.0	I5J77_15190|99.9|1.0|1.0	L6B57_09700|99.9|1.0|1.0	L6B26_03795|99.9|1.0|1.0	BH596_05505|99.9|1.0|1.0	JEY13_02440|99.9|1.0|1.0	L6A07_00575|99.9|1.0|1.0	L3677_001462|99.9|1.0|1.0	DY932_01895|99.6|1.0|1.0	DY940_01895|99.6|1.0|1.0	AOA68_RS00755|99.6|1.0|1.0	NS57_RS05370|99.6|1.0|1.0	NCTC13628_02079|98.9|1.0|1.0	IPC241_01650|98.9|1.0|1.0	JHW37_00760|98.9|1.0|1.0	AOA67_RS00760|98.9|1.0|1.0	CRX61_RS19125|98.9|1.0|1.0	RNH99_07095|98.9|1.0|1.0	ODQ13_14155|99.2|1.0|1.0	FA227_28210|99.2|1.0|1.0	FA228_28885|99.2|1.0|1.0	IHMA87_00153|99.2|1.0|1.0	I5E49_19205|99.2|1.0|1.0	JEZ88_14245|99.2|1.0|1.0	I5R08_12655|99.2|1.0|1.0	I4944_15575|99.2|1.0|1.0	NIA61_002714|99.2|1.0|1.0	I5L13_12270|99.2|1.0|1.0	L6B76_06210|99.2|1.0|1.0	NIA64_000473|99.2|1.0|1.0	NS17_RS31210|99.0|1.0|1.0	P0F76_26640|99.0|1.0|1.0
243647	ABR85916.2	PSPA7_0230		PA0152|96.0|1.0|0.81	OH118_RS05895|100.0|1.0|0.9	OH117_RS11505|100.0|1.0|0.9	OH116_RS04865|100.0|1.0|0.9	OH115_RS13335|100.0|1.0|0.9	AO898_19410|100.0|1.0|0.9	DZ922_RS14805|100.0|1.0|0.9	AO896_16650|100.0|1.0|0.9	AO955_18145|100.0|1.0|0.9	L6B08_00560|100.0|1.0|0.9	L6A01_00560|100.0|1.0|0.9	I5K76_17395|100.0|1.0|0.9	I5L42_13875|99.3|1.0|0.9	APA44_26460|100.0|1.0|0.9	AO882_11700|100.0|1.0|0.9	I5J77_15185|100.0|1.0|0.9	L6B57_09705|100.0|1.0|0.9	L6B26_03800|100.0|1.0|0.9	BH596_05500|100.0|1.0|0.9	JEY13_02435|100.0|1.0|0.9	L6A07_00580|100.0|1.0|0.9	L3677_001463|100.0|1.0|0.9	DY932_01900|100.0|1.0|0.9	DY940_01900|100.0|1.0|0.9	AOA68_RS00760|100.0|1.0|0.9	NS57_RS05375|100.0|1.0|0.9	-	IPC241_01655|99.7|1.0|0.9	JHW37_00765|100.0|1.0|0.9	AOA67_RS00765|100.0|1.0|0.9	CRX61_RS19130|100.0|1.0|0.9	RNH99_07090|100.0|1.0|0.9	ODQ13_14150|100.0|1.0|0.9	FA227_28205|100.0|1.0|0.9	FA228_28880|100.0|1.0|0.9	IHMA87_00154|100.0|1.0|0.9	I5E49_19200|100.0|1.0|0.9	JEZ88_14250|100.0|1.0|0.9	I5R08_12660|100.0|1.0|0.9	I4944_15580|100.0|1.0|0.9	NIA61_002713|100.0|1.0|0.9	I5L13_12275|100.0|1.0|0.9	L6B76_06205|99.7|1.0|0.9	NIA64_000472|99.7|1.0|0.9	NS17_RS31205|100.0|1.0|0.9	P0F76_26645|100.0|1.0|0.9
244798	ABR84435.1	PSPA7_0231		PA0153|97.1|1.0|1.0	OH118_RS05900|100.0|1.0|1.0	OH117_RS11500|100.0|1.0|1.0	OH116_RS04860|100.0|1.0|1.0	OH115_RS13330|100.0|1.0|1.0	AO898_19405|100.0|1.0|1.0	DZ922_RS14810|100.0|1.0|1.0	AO896_16655|100.0|1.0|1.0	AO955_18150|100.0|1.0|1.0	L6B08_00565|100.0|1.0|1.0	L6A01_00565|100.0|1.0|1.0	I5K76_17390|99.6|1.0|1.0	I5L42_13870|100.0|1.0|1.0	APA44_26465|100.0|1.0|1.0	AO882_11705|100.0|1.0|1.0	I5J77_15180|100.0|1.0|1.0	L6B57_09710|100.0|1.0|1.0	L6B26_03805|100.0|1.0|1.0	BH596_05495|100.0|1.0|1.0	JEY13_02430|100.0|1.0|1.0	L6A07_00585|100.0|1.0|1.0	L3677_001464|99.2|1.0|1.0	DY932_01905|100.0|1.0|1.0	DY940_01905|100.0|1.0|1.0	AOA68_RS00765|100.0|1.0|1.0	NS57_RS05380|100.0|1.0|1.0	NCTC13628_02077|100.0|1.0|1.0	IPC241_01660|100.0|1.0|1.0	JHW37_00770|100.0|1.0|1.0	AOA67_RS00770|100.0|1.0|1.0	CRX61_RS19135|100.0|1.0|1.0	RNH99_07085|100.0|1.0|1.0	ODQ13_14145|100.0|1.0|1.0	FA227_28200|100.0|1.0|1.0	FA228_28875|100.0|1.0|1.0	IHMA87_00155|100.0|1.0|1.0	I5E49_19195|100.0|1.0|1.0	JEZ88_14255|100.0|1.0|1.0	I5R08_12665|100.0|1.0|1.0	I4944_15585|100.0|1.0|1.0	NIA61_002712|100.0|1.0|1.0	I5L13_12280|100.0|1.0|1.0	L6B76_06200|100.0|1.0|1.0	NIA64_000471|100.0|1.0|1.0	NS17_RS31200|100.0|1.0|1.0	P0F76_26650|100.0|1.0|1.0
245528	ABR84745.1	PSPA7_0232		PA0154|96.0|1.0|1.0	OH118_RS05905|100.0|1.0|1.0	OH117_RS11495|100.0|1.0|1.0	OH116_RS04855|100.0|1.0|1.0	OH115_RS13325|100.0|1.0|1.0	AO898_19400|100.0|1.0|1.0	DZ922_RS14815|100.0|1.0|1.0	AO896_16660|100.0|1.0|1.0	AO955_18155|100.0|1.0|1.0	L6B08_00570|100.0|1.0|1.0	L6A01_00570|100.0|1.0|1.0	I5K76_17385|98.5|1.0|1.0	I5L42_13865|99.0|1.0|1.0	APA44_26470|99.0|1.0|1.0	AO882_11710|99.0|1.0|1.0	I5J77_15175|99.0|1.0|1.0	L6B57_09715|99.0|1.0|1.0	L6B26_03810|99.0|1.0|1.0	BH596_05490|99.0|1.0|1.0	JEY13_02425|99.0|1.0|1.0	L6A07_00590|99.0|1.0|1.0	L3677_001465|99.0|1.0|1.0	DY932_01910|99.5|1.0|1.0	DY940_01910|99.5|1.0|1.0	AOA68_RS00770|99.5|1.0|1.0	NS57_RS05385|99.5|1.0|1.0	NCTC13628_02076|99.0|1.0|1.0	IPC241_01665|99.0|1.0|1.0	JHW37_00775|99.0|1.0|1.0	AOA67_RS00775|99.0|1.0|1.0	CRX61_RS19140|99.0|1.0|1.0	RNH99_07080|99.0|1.0|1.0	ODQ13_14140|99.0|1.0|1.0	FA227_28195|99.0|1.0|1.0	FA228_28870|99.0|1.0|1.0	IHMA87_00156|99.0|1.0|1.0	I5E49_19190|99.0|1.0|1.0	JEZ88_14260|99.0|1.0|1.0	I5R08_12670|99.0|1.0|1.0	I4944_15590|99.0|1.0|1.0	NIA61_002711|99.0|1.0|1.0	I5L13_12285|99.0|1.0|1.0	L6B76_06195|99.0|1.0|1.0	NIA64_000470|99.0|1.0|1.0	NS17_RS31195|99.5|1.0|1.0	P0F76_26655|99.5|1.0|1.0
246346	ABR86583.1	PSPA7_0233		PA0155|95.7|1.0|0.99	OH118_RS05910|100.0|1.0|0.99	OH117_RS11490|100.0|1.0|0.99	OH116_RS04850|100.0|1.0|0.99	OH115_RS13320|100.0|1.0|0.99	AO898_19395|100.0|1.0|0.99	DZ922_RS14820|100.0|1.0|0.99	AO896_16665|100.0|1.0|0.99	AO955_18160|100.0|1.0|0.99	L6B08_00580|100.0|1.0|0.99	L6A01_00580|100.0|1.0|0.99	I5K76_17380|98.9|1.0|0.99	I5L42_13860|100.0|1.0|0.99	APA44_26475|100.0|1.0|0.99	AO882_11715|100.0|1.0|0.99	I5J77_15170|100.0|1.0|0.99	L6B57_09725|100.0|1.0|0.99	L6B26_03820|100.0|1.0|0.99	BH596_05480|100.0|1.0|0.99	JEY13_02420|100.0|1.0|0.99	L6A07_00600|100.0|1.0|0.99	L3677_001466|100.0|1.0|0.99	DY932_01920|100.0|1.0|0.99	DY940_01920|100.0|1.0|0.99	AOA68_RS00775|100.0|1.0|0.99	NS57_RS05390|100.0|1.0|0.99	NCTC13628_02075|100.0|1.0|0.99	IPC241_01675|100.0|1.0|0.99	JHW37_00780|100.0|1.0|0.99	AOA67_RS00780|100.0|1.0|0.99	CRX61_RS19150|100.0|1.0|0.99	RNH99_07075|100.0|1.0|0.99	ODQ13_14135|100.0|1.0|0.99	FA227_28185|100.0|1.0|0.99	FA228_28860|100.0|1.0|0.99	IHMA87_00157|100.0|1.0|0.99	I5E49_19185|100.0|1.0|0.99	JEZ88_14265|100.0|1.0|0.99	I5R08_12675|100.0|1.0|0.99	I4944_15595|100.0|1.0|0.99	NIA61_002710|100.0|1.0|0.99	I5L13_12290|100.0|1.0|0.99	L6B76_06185|100.0|1.0|0.99	NIA64_000469|100.0|1.0|0.99	NS17_RS31190|100.0|1.0|0.99	P0F76_26660|100.0|1.0|0.99
247392	ABR82364.1	PSPA7_0234		PA0156|94.3|0.96|1.0	OH118_RS05915|100.0|0.96|1.0	OH117_RS11485|100.0|0.96|1.0	OH116_RS04845|100.0|0.96|1.0	OH115_RS13315|100.0|0.96|1.0	AO898_19390|100.0|0.96|1.0	DZ922_RS14825|100.0|0.96|1.0	AO896_16670|100.0|0.96|1.0	AO955_18165|100.0|0.96|1.0	L6B08_00585|100.0|0.96|1.0	L6A01_00585|100.0|0.96|1.0	I5K76_17375|99.5|0.96|1.0	I5L42_13855|98.9|0.96|1.0	APA44_26480|99.7|0.96|1.0	AO882_11720|99.7|0.96|1.0	I5J77_15165|99.7|0.96|1.0	L6B57_09730|99.7|0.96|1.0	L6B26_03825|99.7|0.96|1.0	BH596_05475|99.7|1.0|1.0	JEY13_02415|99.7|0.96|1.0	L6A07_00605|99.7|0.96|1.0	L3677_001467|99.7|0.96|1.0	DY932_01925|100.0|0.96|1.0	DY940_01925|100.0|0.96|1.0	AOA68_RS00780|100.0|0.96|1.0	NS57_RS05395|100.0|0.96|1.0	NCTC13628_02074|100.0|1.0|1.0	IPC241_01680|100.0|0.96|1.0	JHW37_00785|100.0|0.96|1.0	AOA67_RS00785|100.0|0.96|1.0	CRX61_RS19155|100.0|0.96|1.0	RNH99_07070|100.0|0.96|1.0	ODQ13_14130|100.0|0.96|1.0	FA227_28180|100.0|0.96|1.0	FA228_28855|100.0|0.96|1.0	IHMA87_00158|100.0|1.0|1.0	I5E49_19180|100.0|0.96|1.0	JEZ88_14270|100.0|0.96|1.0	I5R08_12680|100.0|0.96|1.0	I4944_15600|100.0|0.96|1.0	NIA61_002709|100.0|0.96|1.0	I5L13_12295|100.0|0.96|1.0	L6B76_06180|100.0|0.96|1.0	NIA64_000468|100.0|0.96|1.0	NS17_RS31185|100.0|0.96|1.0	P0F76_26665|100.0|0.96|1.0
248492	ABR81843.1	PSPA7_0235		PA0157|96.1|1.0|1.0	OH118_RS05920|100.0|1.0|1.0	OH117_RS11480|100.0|1.0|1.0	OH116_RS04840|100.0|1.0|1.0	OH115_RS13310|100.0|1.0|1.0	AO898_19385|100.0|1.0|1.0	DZ922_RS14830|100.0|1.0|1.0	AO896_16675|100.0|1.0|1.0	AO955_18170|100.0|1.0|1.0	L6B08_00590|100.0|1.0|1.0	L6A01_00590|99.7|1.0|1.0	I5K76_17370|99.4|1.0|1.0	I5L42_13850|99.7|1.0|1.0	APA44_26485|100.0|1.0|1.0	AO882_11725|100.0|1.0|1.0	I5J77_15160|100.0|1.0|1.0	L6B57_09735|100.0|1.0|1.0	L6B26_03830|100.0|1.0|1.0	BH596_05470|100.0|1.0|1.0	JEY13_02410|100.0|1.0|1.0	L6A07_00610|100.0|1.0|1.0	L3677_001468|100.0|1.0|1.0	DY932_01930|100.0|1.0|1.0	DY940_01930|100.0|1.0|1.0	AOA68_RS00785|100.0|1.0|1.0	NS57_RS05400|99.7|1.0|1.0	NCTC13628_02073|99.7|1.0|1.0	IPC241_01685|99.7|1.0|1.0	JHW37_00790|99.7|1.0|1.0	AOA67_RS00790|99.7|1.0|1.0	CRX61_RS19160|99.7|1.0|1.0	RNH99_07065|99.7|1.0|1.0	ODQ13_14125|100.0|1.0|1.0	FA227_28175|100.0|1.0|1.0	FA228_28850|100.0|1.0|1.0	IHMA87_00159|100.0|1.0|1.0	I5E49_19175|100.0|1.0|1.0	JEZ88_14275|100.0|1.0|1.0	I5R08_12685|100.0|1.0|1.0	I4944_15605|100.0|1.0|1.0	NIA61_002708|100.0|1.0|1.0	I5L13_12300|100.0|1.0|1.0	L6B76_06175|99.7|1.0|1.0	NIA64_000467|99.7|1.0|1.0	NS17_RS31180|99.7|1.0|1.0	P0F76_26670|99.7|1.0|1.0
249559	ABR85796.1	PSPA7_0236		PA0158|99.2|1.0|1.0	OH118_RS05925|100.0|1.0|1.0	OH117_RS11475|100.0|1.0|1.0	OH116_RS04835|100.0|1.0|1.0	OH115_RS13305|100.0|1.0|1.0	AO898_19380|100.0|1.0|1.0	DZ922_RS14835|100.0|1.0|1.0	AO896_16680|100.0|1.0|1.0	AO955_18175|100.0|1.0|1.0	L6B08_00595|100.0|1.0|1.0	L6A01_00595|100.0|1.0|1.0	I5K76_17365|99.6|1.0|1.0	I5L42_13845|100.0|1.0|1.0	APA44_26490|100.0|1.0|1.0	AO882_11730|100.0|1.0|1.0	I5J77_15155|100.0|1.0|1.0	L6B57_09740|100.0|1.0|1.0	L6B26_03835|100.0|1.0|1.0	BH596_05465|100.0|1.0|1.0	JEY13_02405|100.0|1.0|1.0	L6A07_00615|100.0|1.0|1.0	L3677_001469|100.0|1.0|1.0	DY932_01935|100.0|1.0|1.0	DY940_01935|100.0|1.0|1.0	AOA68_RS00790|100.0|1.0|1.0	NS57_RS05405|100.0|1.0|1.0	NCTC13628_02072|100.0|1.0|1.0	IPC241_01690|100.0|1.0|1.0	JHW37_00795|100.0|1.0|1.0	AOA67_RS00795|100.0|1.0|1.0	CRX61_RS19165|100.0|1.0|1.0	RNH99_07060|100.0|1.0|1.0	ODQ13_14120|100.0|1.0|1.0	FA227_28170|100.0|1.0|1.0	FA228_28845|100.0|1.0|1.0	IHMA87_00160|100.0|1.0|1.0	I5E49_19170|100.0|1.0|1.0	JEZ88_14280|100.0|1.0|1.0	I5R08_12690|100.0|1.0|1.0	I4944_15610|100.0|1.0|1.0	NIA61_002707|100.0|1.0|1.0	I5L13_12305|100.0|1.0|1.0	L6B76_06170|100.0|1.0|1.0	NIA64_000466|100.0|1.0|1.0	NS17_RS31175|100.0|1.0|0.92	P0F76_26675|100.0|1.0|1.0
252676	ABR81847.2	PSPA7_0237		PA0159|94.6|1.0|1.0	OH118_RS05930|100.0|1.0|1.0	OH117_RS11470|100.0|1.0|1.0	OH116_RS04830|100.0|1.0|1.0	OH115_RS13300|100.0|1.0|1.0	AO898_19375|100.0|1.0|1.0	DZ922_RS14840|100.0|1.0|1.0	AO896_16685|100.0|1.0|1.0	AO955_18180|100.0|1.0|1.0	L6B08_00600|100.0|1.0|1.0	L6A01_00600|100.0|1.0|1.0	I5K76_17360|100.0|1.0|1.0	I5L42_13840|100.0|1.0|1.0	APA44_26495|100.0|1.0|1.0	AO882_11735|100.0|1.0|1.0	I5J77_15150|100.0|1.0|1.0	L6B57_09745|100.0|1.0|1.0	L6B26_03840|100.0|1.0|1.0	BH596_07110|100.0|1.0|1.0	JEY13_02400|100.0|1.0|1.0	L6A07_00620|99.7|1.0|1.0	L3677_001470|100.0|1.0|1.0	DY932_01940|100.0|1.0|1.0	DY940_01940|100.0|1.0|1.0	AOA68_RS00795|100.0|1.0|1.0	NS57_RS17350|100.0|1.0|0.85	NCTC13628_02071|100.0|1.0|1.0	IPC241_01695|100.0|1.0|1.0	JHW37_00800|100.0|1.0|1.0	AOA67_RS00800|100.0|1.0|1.0	CRX61_RS19170|100.0|1.0|1.0	RNH99_07055|100.0|1.0|1.0	ODQ13_14115|100.0|1.0|1.0	FA227_06975|100.0|1.0|1.0	FA228_07375|100.0|1.0|1.0	IHMA87_00161|100.0|1.0|1.0	I5E49_19165|100.0|1.0|1.0	JEZ88_14285|100.0|1.0|1.0	I5R08_12695|100.0|1.0|1.0	I4944_15615|100.0|1.0|1.0	NIA61_002706|100.0|1.0|1.0	I5L13_12310|100.0|1.0|1.0	L6B76_06165|100.0|1.0|1.0	NIA64_000465|100.0|1.0|1.0	NS17_RS10055|100.0|1.0|1.0	P0F76_26680|100.0|1.0|1.0
253859	ABR86656.1	PSPA7_0238		PA0160|90.3|1.0|1.0	OH118_RS05935|100.0|1.0|1.0	OH117_RS11465|100.0|1.0|1.0	OH116_RS04825|100.0|1.0|1.0	OH115_RS13295|100.0|1.0|1.0	AO898_19370|100.0|1.0|1.0	DZ922_RS14845|100.0|1.0|1.0	AO896_16690|100.0|1.0|1.0	AO955_18185|100.0|1.0|1.0	L6B08_00605|100.0|1.0|1.0	L6A01_00605|100.0|1.0|1.0	I5K76_17355|100.0|1.0|1.0	I5L42_13835|100.0|1.0|1.0	APA44_26500|100.0|1.0|1.0	AO882_11740|100.0|1.0|1.0	I5J77_15145|100.0|1.0|1.0	L6B57_09750|100.0|1.0|1.0	L6B26_03845|100.0|1.0|1.0	BH596_07105|100.0|1.0|1.0	JEY13_02395|100.0|1.0|1.0	L6A07_00625|100.0|1.0|1.0	L3677_001471|100.0|1.0|1.0	DY932_01945|100.0|1.0|1.0	DY940_01945|100.0|1.0|1.0	AOA68_RS00800|100.0|1.0|1.0	NS57_RS17355|100.0|1.0|1.0	NCTC13628_02070|100.0|1.0|1.0	IPC241_01700|100.0|1.0|1.0	JHW37_00805|100.0|1.0|1.0	AOA67_RS00805|100.0|1.0|1.0	CRX61_RS19175|100.0|1.0|1.0	RNH99_07050|100.0|1.0|1.0	ODQ13_14110|100.0|1.0|1.0	FA227_06980|100.0|1.0|1.0	FA228_07380|100.0|1.0|1.0	IHMA87_00162|100.0|1.0|1.0	I5E49_19160|100.0|1.0|1.0	JEZ88_14290|100.0|1.0|1.0	I5R08_12700|100.0|1.0|1.0	I4944_15620|100.0|1.0|1.0	NIA61_002705|100.0|1.0|1.0	I5L13_12315|100.0|1.0|1.0	L6B76_06160|100.0|1.0|1.0	NIA64_000464|100.0|1.0|1.0	NS17_RS10060|100.0|1.0|1.0	P0F76_26685|100.0|1.0|1.0
254630	ABR82853.1	PSPA7_0242		PA0162|96.9|1.0|1.0	OH118_RS05940|100.0|1.0|1.0	OH117_RS11460|100.0|1.0|1.0	OH116_RS04820|100.0|1.0|1.0	OH115_RS13290|100.0|1.0|1.0	AO898_19360|100.0|1.0|1.0	DZ922_RS14850|100.0|1.0|1.0	AO896_16700|100.0|1.0|1.0	AO955_18195|100.0|1.0|1.0	L6B08_00610|99.8|1.0|1.0	L6A01_00610|99.8|1.0|1.0	I5K76_17350|99.3|0.97|1.0	I5L42_13830|98.9|1.0|1.0	APA44_26510|99.3|1.0|1.0	AO882_11750|99.3|1.0|1.0	I5J77_15140|99.3|1.0|1.0	L6B57_09755|99.3|1.0|1.0	L6B26_03850|99.3|1.0|1.0	BH596_07095|99.3|1.0|1.0	JEY13_02390|99.3|1.0|1.0	L6A07_00630|99.3|1.0|1.0	L3677_001472|99.6|1.0|1.0	DY932_01950|98.7|1.0|1.0	DY940_01950|98.7|1.0|1.0	AOA68_RS00810|98.7|1.0|1.0	NS57_RS17365|98.7|1.0|1.0	NCTC13628_02069|99.1|1.0|1.0	IPC241_01705|99.1|1.0|1.0	JHW37_00810|99.1|1.0|1.0	AOA67_RS00815|99.1|1.0|1.0	CRX61_RS19180|99.1|1.0|1.0	RNH99_07045|99.1|1.0|1.0	ODQ13_14105|98.9|1.0|1.0	FA227_06985|98.9|1.0|1.0	FA228_07385|98.9|1.0|1.0	IHMA87_00163|98.9|1.0|1.0	I5E49_19155|98.9|1.0|1.0	JEZ88_14295|98.9|1.0|1.0	I5R08_12705|98.9|1.0|1.0	I4944_15625|98.9|1.0|1.0	NIA61_002704|98.9|1.0|1.0	I5L13_12320|98.9|1.0|1.0	L6B76_06155|99.1|1.0|1.0	NIA64_000463|99.1|1.0|1.0	NS17_RS10070|99.1|1.0|1.0	P0F76_26690|99.1|1.0|1.0
255993	ABR83924.1	PSPA7_0243		PA0163|99.2|1.0|1.0	OH118_RS05945|100.0|1.0|1.0	OH117_RS11455|100.0|1.0|1.0	OH116_RS04815|100.0|1.0|1.0	OH115_RS13285|100.0|1.0|1.0	AO898_19355|100.0|1.0|1.0	DZ922_RS14855|100.0|1.0|1.0	AO896_16705|100.0|1.0|1.0	AO955_18200|100.0|1.0|1.0	L6B08_00615|100.0|1.0|1.0	L6A01_00615|100.0|1.0|1.0	I5K76_17345|99.6|1.0|1.0	I5L42_13825|99.2|1.0|1.0	APA44_26515|100.0|1.0|1.0	AO882_11755|100.0|1.0|1.0	I5J77_15135|100.0|1.0|1.0	L6B57_09760|100.0|1.0|1.0	L6B26_03855|100.0|1.0|1.0	BH596_07090|100.0|1.0|0.99	JEY13_02385|100.0|1.0|1.0	L6A07_00635|100.0|1.0|1.0	L3677_001473|100.0|1.0|1.0	DY932_01955|100.0|1.0|1.0	DY940_01955|100.0|1.0|1.0	AOA68_RS00815|100.0|1.0|1.0	NS57_RS17370|100.0|1.0|1.0	NCTC13628_02068|100.0|1.0|1.0	IPC241_01710|100.0|1.0|1.0	JHW37_00815|100.0|1.0|1.0	AOA67_RS00820|100.0|1.0|1.0	CRX61_RS19185|100.0|1.0|1.0	RNH99_07040|100.0|1.0|1.0	ODQ13_14100|100.0|1.0|1.0	FA227_06990|100.0|1.0|1.0	FA228_07390|100.0|1.0|1.0	IHMA87_00164|100.0|1.0|1.0	I5E49_19150|100.0|1.0|1.0	JEZ88_14300|100.0|1.0|1.0	I5R08_12710|100.0|1.0|1.0	I4944_15630|100.0|1.0|1.0	NIA61_002703|100.0|1.0|1.0	I5L13_12325|100.0|1.0|1.0	L6B76_06150|100.0|1.0|1.0	NIA64_000462|100.0|1.0|1.0	NS17_RS10075|100.0|1.0|1.0	P0F76_26695|100.0|1.0|1.0
256868	ABR82715.1	PSPA7_0244		PA0164|96.1|1.0|1.0	OH118_RS05950|100.0|1.0|1.0	OH117_RS11450|100.0|1.0|1.0	OH116_RS04810|100.0|1.0|1.0	OH115_RS13280|100.0|1.0|1.0	AO898_19350|100.0|1.0|1.0	DZ922_RS14860|100.0|1.0|1.0	AO896_16710|100.0|1.0|1.0	AO955_18205|100.0|1.0|1.0	L6B08_00620|100.0|1.0|1.0	L6A01_00620|100.0|1.0|1.0	I5K76_17340|98.5|1.0|1.0	I5L42_13820|99.8|1.0|1.0	APA44_26520|99.8|1.0|1.0	AO882_11760|99.8|1.0|1.0	I5J77_15130|99.8|1.0|1.0	L6B57_09765|99.8|1.0|1.0	L6B26_03860|99.8|1.0|1.0	BH596_07085|99.8|1.0|1.0	JEY13_02380|99.8|1.0|1.0	L6A07_00640|99.8|1.0|1.0	L3677_001474|99.6|1.0|1.0	DY932_01960|99.8|1.0|1.0	DY940_01960|99.8|1.0|1.0	AOA68_RS00820|99.8|1.0|1.0	NS57_RS17375|99.8|1.0|1.0	NCTC13628_02067|99.3|1.0|1.0	IPC241_01715|99.3|1.0|1.0	JHW37_00820|99.3|1.0|1.0	AOA67_RS00825|99.3|1.0|1.0	CRX61_RS19190|99.3|1.0|1.0	RNH99_07035|99.3|1.0|1.0	ODQ13_14095|99.1|1.0|1.0	FA227_06995|99.1|1.0|1.0	FA228_07395|99.1|1.0|1.0	IHMA87_00165|99.1|1.0|1.0	I5E49_19145|99.1|1.0|1.0	JEZ88_14305|99.1|1.0|1.0	I5R08_12715|99.1|1.0|1.0	I4944_15635|99.1|1.0|1.0	NIA61_002702|99.1|1.0|1.0	I5L13_12330|99.1|1.0|1.0	L6B76_06145|99.4|1.0|1.0	NIA64_000461|99.4|1.0|1.0	NS17_RS10080|99.6|1.0|1.0	P0F76_26700|99.6|1.0|1.0
259148	ABR82214.1	PSPA7_0245		PA0165|100.0|1.0|1.0	OH118_RS05955|100.0|1.0|1.0	OH117_RS11445|100.0|1.0|1.0	OH116_RS04805|100.0|1.0|1.0	OH115_RS13275|100.0|1.0|1.0	AO898_19345|100.0|1.0|1.0	DZ922_RS14865|100.0|1.0|1.0	AO896_16715|100.0|1.0|1.0	AO955_18210|100.0|1.0|1.0	L6B08_00625|100.0|1.0|1.0	L6A01_00625|100.0|1.0|1.0	I5K76_17335|100.0|1.0|1.0	I5L42_13815|100.0|1.0|1.0	APA44_26525|100.0|1.0|1.0	AO882_11765|100.0|1.0|1.0	I5J77_15125|100.0|1.0|1.0	L6B57_09770|100.0|1.0|1.0	L6B26_03865|100.0|1.0|1.0	BH596_07080|100.0|1.0|1.0	JEY13_02375|100.0|1.0|1.0	L6A07_00645|100.0|1.0|1.0	L3677_001475|100.0|1.0|1.0	DY932_01965|100.0|1.0|1.0	DY940_01965|100.0|1.0|1.0	AOA68_RS00825|100.0|1.0|1.0	NS57_RS17380|100.0|1.0|1.0	NCTC13628_02066|100.0|1.0|1.0	IPC241_01720|100.0|1.0|1.0	JHW37_00825|100.0|1.0|1.0	AOA67_RS00830|100.0|1.0|1.0	CRX61_RS19195|100.0|1.0|1.0	RNH99_07030|100.0|1.0|1.0	ODQ13_14090|100.0|1.0|1.0	FA227_07000|100.0|1.0|1.0	FA228_07400|100.0|1.0|1.0	IHMA87_00166|100.0|1.0|1.0	I5E49_19140|100.0|1.0|1.0	JEZ88_14310|100.0|1.0|1.0	I5R08_12720|100.0|1.0|1.0	I4944_15640|100.0|1.0|1.0	NIA61_002701|100.0|1.0|1.0	I5L13_12335|100.0|1.0|1.0	L6B76_06140|100.0|1.0|1.0	NIA64_000460|100.0|1.0|1.0	NS17_RS10085|100.0|1.0|1.0	P0F76_26705|100.0|1.0|1.0
260228	ABR85898.1	PSPA7_0246		PA0166|95.5|1.0|1.0	OH118_RS05960|100.0|1.0|1.0	OH117_RS11440|100.0|1.0|1.0	OH116_RS04800|100.0|1.0|1.0	OH115_RS13270|100.0|1.0|1.0	AO898_19340|100.0|1.0|1.0	DZ922_RS14870|100.0|1.0|1.0	AO896_16720|100.0|1.0|1.0	AO955_18215|100.0|1.0|1.0	L6B08_00630|100.0|1.0|1.0	L6A01_00630|100.0|1.0|1.0	I5K76_17330|99.1|1.0|1.0	I5L42_13810|99.6|1.0|1.0	APA44_26530|100.0|1.0|1.0	AO882_11770|100.0|1.0|1.0	I5J77_15120|100.0|1.0|1.0	L6B57_09775|100.0|1.0|1.0	L6B26_03870|100.0|1.0|1.0	BH596_07075|100.0|1.0|1.0	JEY13_02370|100.0|1.0|1.0	L6A07_00650|100.0|1.0|1.0	L3677_001476|100.0|1.0|1.0	DY932_01970|100.0|1.0|1.0	DY940_01970|100.0|1.0|1.0	AOA68_RS00830|100.0|1.0|1.0	NS57_RS17385|100.0|1.0|1.0	NCTC13628_02065|100.0|1.0|1.0	IPC241_01725|99.8|1.0|1.0	JHW37_00830|100.0|1.0|1.0	AOA67_RS00835|100.0|1.0|1.0	CRX61_RS19200|100.0|1.0|1.0	RNH99_07025|100.0|1.0|1.0	ODQ13_14085|100.0|1.0|1.0	FA227_07005|100.0|1.0|1.0	FA228_07405|100.0|1.0|1.0	IHMA87_00167|100.0|1.0|1.0	I5E49_19135|100.0|1.0|1.0	JEZ88_14315|100.0|1.0|1.0	I5R08_12725|100.0|1.0|1.0	I4944_15645|100.0|1.0|1.0	NIA61_002700|100.0|1.0|1.0	I5L13_12340|100.0|1.0|1.0	L6B76_06135|99.6|1.0|1.0	NIA64_000459|99.8|1.0|1.0	NS17_RS10090|99.8|1.0|1.0	P0F76_26710|99.8|1.0|1.0
261727	ABR84288.1	PSPA7_0247		PA0167|95.0|1.0|1.0	OH118_RS05965|100.0|1.0|1.0	OH117_RS11435|100.0|1.0|1.0	OH116_RS04795|100.0|1.0|1.0	OH115_RS13265|100.0|1.0|1.0	AO898_19335|100.0|1.0|1.0	DZ922_RS14875|100.0|1.0|1.0	AO896_16725|100.0|1.0|1.0	AO955_18220|100.0|1.0|1.0	L6B08_00635|100.0|1.0|1.0	L6A01_00635|100.0|1.0|1.0	I5K76_17325|100.0|1.0|1.0	I5L42_13805|100.0|1.0|1.0	APA44_26535|100.0|1.0|1.0	AO882_11775|100.0|1.0|1.0	I5J77_15115|100.0|1.0|1.0	L6B57_09780|100.0|1.0|1.0	L6B26_03875|100.0|1.0|1.0	BH596_07070|100.0|1.0|1.0	JEY13_02365|100.0|1.0|1.0	L6A07_00655|100.0|1.0|1.0	L3677_001477|100.0|1.0|1.0	DY932_01975|99.5|1.0|1.0	DY940_01975|99.5|1.0|1.0	AOA68_RS00835|99.5|1.0|1.0	NS57_RS17390|99.5|1.0|1.0	NCTC13628_02064|100.0|1.0|1.0	IPC241_01730|100.0|1.0|1.0	JHW37_00835|100.0|1.0|1.0	AOA67_RS00840|100.0|1.0|1.0	CRX61_RS19205|100.0|1.0|1.0	RNH99_07020|100.0|1.0|1.0	ODQ13_14080|100.0|1.0|1.0	FA227_07010|100.0|1.0|1.0	FA228_07410|100.0|1.0|1.0	IHMA87_00168|100.0|1.0|1.0	I5E49_19130|100.0|1.0|1.0	JEZ88_14320|100.0|1.0|1.0	I5R08_12730|100.0|1.0|1.0	I4944_15650|100.0|1.0|1.0	NIA61_002699|100.0|1.0|1.0	I5L13_12345|100.0|1.0|1.0	L6B76_06130|100.0|1.0|1.0	NIA64_000458|100.0|1.0|1.0	NS17_RS10095|100.0|1.0|1.0	P0F76_26715|100.0|1.0|1.0
262397	ABR82320.1	PSPA7_0248		PA0168|91.9|1.0|1.0	OH118_RS05970|100.0|1.0|1.0	OH117_RS11430|100.0|1.0|1.0	OH116_RS04790|100.0|1.0|1.0	OH115_RS13260|100.0|1.0|1.0	AO898_19330|100.0|1.0|1.0	DZ922_RS14880|100.0|1.0|1.0	AO896_16730|100.0|1.0|1.0	AO955_18225|100.0|1.0|1.0	L6B08_00640|99.5|1.0|1.0	L6A01_00640|99.5|1.0|1.0	I5K76_17320|100.0|1.0|1.0	I5L42_13800|98.5|1.0|1.0	APA44_26540|100.0|1.0|1.0	AO882_11780|100.0|1.0|1.0	I5J77_15110|100.0|1.0|1.0	L6B57_09785|100.0|1.0|1.0	L6B26_03880|100.0|1.0|1.0	BH596_07065|100.0|1.0|1.0	JEY13_02360|100.0|1.0|1.0	L6A07_00660|100.0|1.0|1.0	L3677_001478|99.5|1.0|1.0	DY932_01980|99.0|1.0|1.0	DY940_01980|99.0|1.0|1.0	AOA68_RS00840|99.0|1.0|1.0	NS57_RS17395|99.0|1.0|1.0	NCTC13628_02063|100.0|1.0|1.0	IPC241_01735|100.0|1.0|1.0	JHW37_00840|100.0|1.0|1.0	AOA67_RS00845|100.0|1.0|1.0	CRX61_RS19210|100.0|1.0|1.0	RNH99_07015|100.0|1.0|1.0	ODQ13_14075|100.0|1.0|1.0	FA227_07015|100.0|1.0|1.0	FA228_07415|100.0|1.0|1.0	IHMA87_00169|100.0|1.0|1.0	I5E49_19125|100.0|1.0|1.0	JEZ88_14325|100.0|1.0|1.0	I5R08_12735|100.0|1.0|1.0	I4944_15655|100.0|1.0|1.0	NIA61_002698|100.0|1.0|1.0	I5L13_12350|100.0|1.0|1.0	L6B76_06125|99.5|1.0|1.0	NIA64_000457|100.0|1.0|1.0	NS17_RS10100|100.0|1.0|1.0	P0F76_26720|100.0|1.0|0.81
262992	ABR82416.1	PSPA7_0249		PA0169|97.5|1.0|0.86	OH118_RS05975|100.0|1.0|1.0	OH117_RS11425|100.0|1.0|1.0	OH116_RS04785|100.0|1.0|1.0	OH115_RS13255|100.0|1.0|1.0	AO898_19325|100.0|1.0|0.86	DZ922_RS14885|100.0|1.0|1.0	AO896_16735|100.0|1.0|0.86	AO955_18230|100.0|1.0|0.86	L6B08_00645|100.0|1.0|0.86	L6A01_00645|100.0|1.0|0.86	I5K76_17315|100.0|1.0|0.86	I5L42_13795|99.6|1.0|0.86	APA44_26545|100.0|1.0|0.86	AO882_11785|100.0|1.0|0.86	I5J77_15105|100.0|1.0|0.86	L6B57_09790|100.0|1.0|0.86	L6B26_03885|100.0|1.0|0.86	BH596_07060|100.0|1.0|1.0	JEY13_02355|100.0|1.0|0.86	L6A07_00665|100.0|1.0|0.86	L3677_001479|100.0|1.0|0.86	DY932_01985|100.0|1.0|0.86	DY940_01985|100.0|1.0|0.86	AOA68_RS00845|100.0|1.0|1.0	NS57_RS17400|100.0|1.0|1.0	NCTC13628_02062|100.0|1.0|1.0	IPC241_01740|100.0|1.0|0.86	JHW37_00845|100.0|1.0|0.86	AOA67_RS00850|100.0|1.0|1.0	CRX61_RS19215|100.0|1.0|1.0	RNH99_07010|100.0|1.0|1.0	ODQ13_14070|100.0|1.0|1.0	FA227_07020|100.0|1.0|0.86	FA228_07420|100.0|1.0|0.86	IHMA87_00170|100.0|1.0|1.0	I5E49_19120|100.0|1.0|0.86	JEZ88_14330|100.0|1.0|0.86	I5R08_12740|100.0|1.0|0.86	I4944_15660|100.0|1.0|0.86	NIA61_002697|100.0|1.0|0.86	I5L13_12355|100.0|1.0|0.86	L6B76_06120|100.0|1.0|0.86	NIA64_000456|100.0|1.0|0.86	NS17_RS10105|100.0|1.0|1.0	P0F76_28990|99.2|0.94|0.91
263826	ABR86048.1	PSPA7_0250		PA0170|94.5|1.0|1.0	OH118_RS05980|100.0|1.0|1.0	OH117_RS11420|100.0|1.0|1.0	OH116_RS04780|100.0|1.0|1.0	OH115_RS13250|100.0|1.0|1.0	AO898_19320|100.0|1.0|1.0	DZ922_RS14890|100.0|1.0|1.0	AO896_16740|100.0|1.0|1.0	AO955_18235|100.0|1.0|1.0	L6B08_00650|100.0|1.0|1.0	L6A01_00650|100.0|1.0|1.0	I5K76_17310|100.0|1.0|1.0	I5L42_13790|100.0|1.0|1.0	APA44_26550|100.0|1.0|1.0	AO882_11790|100.0|1.0|1.0	I5J77_15100|100.0|1.0|1.0	L6B57_09795|100.0|1.0|1.0	L6B26_03890|100.0|1.0|1.0	BH596_07055|100.0|1.0|1.0	JEY13_02350|100.0|1.0|1.0	L6A07_00670|100.0|1.0|1.0	L3677_001480|100.0|1.0|1.0	DY932_01990|100.0|1.0|1.0	DY940_01990|100.0|1.0|1.0	AOA68_RS00850|100.0|1.0|1.0	NS57_RS17405|100.0|1.0|1.0	NCTC13628_02061|100.0|1.0|1.0	IPC241_01745|100.0|1.0|1.0	JHW37_00850|100.0|1.0|1.0	AOA67_RS00855|100.0|1.0|1.0	CRX61_RS19220|100.0|1.0|1.0	RNH99_07005|100.0|1.0|1.0	ODQ13_14065|100.0|1.0|1.0	FA227_07025|100.0|1.0|1.0	FA228_07425|100.0|1.0|1.0	IHMA87_00171|100.0|1.0|1.0	I5E49_19115|100.0|1.0|1.0	JEZ88_14335|100.0|1.0|1.0	I5R08_12745|100.0|1.0|1.0	I4944_15665|100.0|1.0|1.0	NIA61_002696|100.0|1.0|1.0	I5L13_12360|100.0|1.0|1.0	L6B76_06115|100.0|1.0|1.0	NIA64_000455|100.0|1.0|1.0	NS17_RS10110|100.0|1.0|1.0	P0F76_28985|100.0|1.0|1.0
264233	ABR82608.1	PSPA7_0251		PA0171|98.3|1.0|1.0	OH118_RS05985|100.0|1.0|1.0	OH117_RS11415|100.0|1.0|1.0	OH116_RS04775|100.0|1.0|1.0	OH115_RS13245|100.0|1.0|1.0	AO898_19315|100.0|1.0|1.0	DZ922_RS14895|100.0|1.0|1.0	AO896_16745|100.0|1.0|1.0	AO955_18240|100.0|1.0|1.0	L6B08_00655|100.0|1.0|1.0	L6A01_00655|100.0|1.0|1.0	I5K76_17305|100.0|1.0|1.0	I5L42_13785|99.4|1.0|1.0	APA44_26555|100.0|1.0|1.0	AO882_11795|100.0|1.0|1.0	I5J77_15095|100.0|1.0|1.0	L6B57_09800|100.0|1.0|1.0	L6B26_03895|100.0|1.0|1.0	BH596_07050|100.0|1.0|1.0	JEY13_02345|100.0|1.0|1.0	L6A07_00675|100.0|1.0|1.0	L3677_001481|100.0|1.0|1.0	DY932_01995|100.0|1.0|1.0	DY940_01995|100.0|1.0|1.0	AOA68_RS00855|100.0|1.0|1.0	NS57_RS17410|100.0|1.0|1.0	NCTC13628_02060|100.0|1.0|1.0	IPC241_01750|100.0|1.0|1.0	JHW37_00855|100.0|1.0|1.0	AOA67_RS00860|100.0|1.0|1.0	CRX61_RS19225|100.0|1.0|1.0	RNH99_07000|100.0|1.0|1.0	ODQ13_14060|100.0|1.0|1.0	FA227_07030|100.0|1.0|1.0	FA228_07430|100.0|1.0|1.0	IHMA87_00172|100.0|1.0|1.0	I5E49_19110|100.0|1.0|1.0	JEZ88_14340|100.0|1.0|1.0	I5R08_12750|100.0|1.0|1.0	I4944_15670|100.0|1.0|1.0	NIA61_002695|100.0|1.0|1.0	I5L13_12365|100.0|1.0|1.0	L6B76_06110|100.0|1.0|1.0	NIA64_000454|100.0|1.0|1.0	NS17_RS10115|100.0|1.0|1.0	P0F76_28980|100.0|1.0|1.0
264784	ABR82576.1	PSPA7_0252		PA0172|98.5|1.0|1.0	OH118_RS05990|100.0|1.0|1.0	OH117_RS11410|100.0|1.0|1.0	OH116_RS04770|100.0|1.0|1.0	OH115_RS13240|100.0|1.0|1.0	AO898_19310|100.0|1.0|1.0	DZ922_RS14900|100.0|1.0|1.0	AO896_16750|100.0|1.0|1.0	AO955_18245|100.0|1.0|1.0	L6B08_00660|99.7|1.0|1.0	L6A01_00660|99.7|1.0|1.0	I5K76_17300|99.7|1.0|1.0	I5L42_13780|98.2|1.0|1.0	APA44_26560|99.8|1.0|1.0	AO882_11800|99.8|1.0|1.0	I5J77_15090|99.8|1.0|1.0	L6B57_09805|99.8|1.0|1.0	L6B26_03900|99.8|1.0|1.0	BH596_07045|99.8|1.0|1.0	JEY13_02340|99.8|1.0|1.0	L6A07_00680|99.8|1.0|1.0	L3677_001482|99.5|1.0|1.0	DY932_02000|100.0|1.0|1.0	DY940_02000|100.0|1.0|1.0	AOA68_RS00860|100.0|1.0|1.0	NS57_RS17415|100.0|1.0|1.0	NCTC13628_02059|99.8|1.0|1.0	IPC241_01755|99.8|1.0|1.0	JHW37_00860|99.8|1.0|1.0	AOA67_RS00865|99.8|1.0|1.0	CRX61_RS19230|99.8|1.0|1.0	RNH99_06995|99.8|1.0|1.0	ODQ13_14055|99.8|1.0|1.0	FA227_07035|99.8|1.0|1.0	FA228_07435|99.8|1.0|1.0	IHMA87_00173|99.8|1.0|1.0	I5E49_19105|99.8|1.0|1.0	JEZ88_14345|99.8|1.0|1.0	I5R08_12755|99.8|1.0|1.0	I4944_15675|99.8|1.0|1.0	NIA61_002694|99.8|1.0|1.0	I5L13_12370|99.8|1.0|1.0	L6B76_06105|99.8|1.0|1.0	NIA64_000453|99.8|1.0|1.0	NS17_RS10120|99.8|1.0|1.0	P0F76_28975|99.8|1.0|1.0
267049	ABR81839.1	PSPA7_0253		PA0173|96.0|1.0|1.0	OH118_RS05995|100.0|1.0|1.0	OH117_RS11405|100.0|1.0|1.0	OH116_RS04765|100.0|1.0|1.0	OH115_RS13235|100.0|1.0|1.0	AO898_19305|100.0|1.0|1.0	DZ922_RS14905|100.0|1.0|1.0	AO896_16755|100.0|1.0|1.0	AO955_18250|100.0|1.0|1.0	L6B08_00665|99.7|1.0|1.0	L6A01_00665|99.7|1.0|1.0	I5K76_17295|98.9|1.0|1.0	I5L42_13775|98.0|1.0|1.0	APA44_26565|99.7|1.0|1.0	AO882_11805|99.7|1.0|1.0	I5J77_15085|99.7|1.0|1.0	L6B57_09810|99.7|1.0|1.0	L6B26_03905|99.7|1.0|1.0	BH596_07040|99.7|1.0|1.0	JEY13_02335|99.7|1.0|1.0	L6A07_00685|99.7|1.0|1.0	L3677_001483|100.0|1.0|1.0	DY932_02005|99.7|1.0|1.0	DY940_02005|99.7|1.0|1.0	AOA68_RS00865|99.7|1.0|1.0	NS57_RS17420|99.7|1.0|1.0	NCTC13628_02058|99.4|1.0|1.0	IPC241_01760|99.4|1.0|1.0	JHW37_00865|99.4|1.0|1.0	-	CRX61_RS19235|99.4|1.0|1.0	RNH99_06990|99.4|1.0|1.0	ODQ13_14050|99.4|1.0|1.0	FA227_07040|99.4|1.0|1.0	FA228_07440|99.4|1.0|1.0	IHMA87_00174|99.4|1.0|1.0	I5E49_19100|99.4|1.0|1.0	JEZ88_14350|99.4|1.0|1.0	I5R08_12760|99.4|1.0|1.0	I4944_15680|99.4|1.0|1.0	NIA61_002693|99.4|1.0|1.0	I5L13_12375|99.4|1.0|1.0	L6B76_06100|99.4|1.0|1.0	NIA64_000452|99.4|1.0|1.0	NS17_RS10125|99.4|1.0|1.0	P0F76_28970|99.4|1.0|1.0
268118	ABR83496.1	PSPA7_0254		PA0174|95.0|1.0|1.0	OH118_RS06000|100.0|1.0|1.0	OH117_RS11400|100.0|1.0|1.0	OH116_RS04760|100.0|1.0|1.0	OH115_RS13230|100.0|1.0|1.0	AO898_19300|100.0|1.0|1.0	DZ922_RS14910|100.0|1.0|1.0	AO896_16760|100.0|1.0|1.0	AO955_18255|100.0|1.0|1.0	L6B08_00670|100.0|1.0|1.0	L6A01_00670|100.0|1.0|1.0	I5K76_17290|100.0|1.0|1.0	I5L42_13770|99.5|1.0|1.0	APA44_26570|100.0|1.0|1.0	AO882_11810|100.0|1.0|1.0	I5J77_15080|100.0|1.0|1.0	L6B57_09815|100.0|1.0|1.0	L6B26_03910|100.0|1.0|1.0	BH596_07035|100.0|1.0|1.0	JEY13_02330|100.0|1.0|1.0	L6A07_00690|100.0|1.0|1.0	L3677_001484|100.0|1.0|1.0	DY932_02010|99.5|1.0|1.0	DY940_02010|99.5|1.0|1.0	AOA68_RS00870|99.5|1.0|1.0	NS57_RS17425|99.5|1.0|1.0	NCTC13628_02057|100.0|1.0|1.0	IPC241_01765|100.0|1.0|1.0	JHW37_00870|100.0|1.0|1.0	AOA67_RS00880|100.0|1.0|1.0	CRX61_RS19240|100.0|1.0|1.0	RNH99_06985|100.0|1.0|1.0	ODQ13_14045|99.5|1.0|1.0	FA227_07045|100.0|1.0|1.0	FA228_07445|100.0|1.0|1.0	IHMA87_00175|100.0|1.0|1.0	I5E49_19095|100.0|1.0|1.0	JEZ88_14355|100.0|1.0|1.0	I5R08_12765|100.0|1.0|1.0	I4944_15685|100.0|1.0|1.0	NIA61_002692|100.0|1.0|1.0	I5L13_12380|100.0|1.0|1.0	L6B76_06095|100.0|1.0|1.0	NIA64_000451|100.0|1.0|1.0	NS17_RS10130|100.0|1.0|1.0	P0F76_28965|100.0|1.0|1.0
268726	ABR84473.1	PSPA7_0255		PA0175|94.7|1.0|1.0	OH118_RS06005|100.0|1.0|1.0	OH117_RS11395|99.6|1.0|1.0	OH116_RS04755|100.0|1.0|1.0	OH115_RS13225|100.0|1.0|1.0	AO898_19295|100.0|1.0|1.0	DZ922_RS14915|100.0|1.0|1.0	AO896_16765|100.0|1.0|1.0	AO955_18260|100.0|1.0|1.0	L6B08_00675|100.0|1.0|1.0	L6A01_00675|100.0|1.0|1.0	I5K76_17285|99.3|1.0|1.0	I5L42_13765|100.0|1.0|1.0	APA44_26575|100.0|1.0|1.0	AO882_11815|100.0|1.0|1.0	I5J77_15075|100.0|1.0|1.0	L6B57_09820|100.0|1.0|1.0	L6B26_03915|100.0|1.0|1.0	BH596_07030|100.0|1.0|1.0	JEY13_02325|100.0|1.0|1.0	L6A07_00695|100.0|1.0|1.0	L3677_001485|100.0|1.0|1.0	DY932_02015|100.0|1.0|1.0	DY940_02015|100.0|1.0|1.0	AOA68_RS00875|100.0|1.0|1.0	NS57_RS17430|100.0|1.0|1.0	NCTC13628_02056|100.0|1.0|1.0	IPC241_01770|100.0|1.0|1.0	JHW37_00875|100.0|1.0|1.0	AOA67_RS00885|100.0|1.0|1.0	CRX61_RS19245|100.0|1.0|1.0	RNH99_06980|100.0|1.0|1.0	ODQ13_14040|99.6|1.0|1.0	FA227_07050|99.6|1.0|1.0	FA228_07450|99.6|1.0|1.0	IHMA87_00176|99.6|1.0|1.0	I5E49_19090|99.6|1.0|1.0	JEZ88_14360|99.6|1.0|1.0	I5R08_12770|99.6|1.0|1.0	I4944_15690|99.6|1.0|1.0	NIA61_002691|99.6|1.0|1.0	I5L13_12385|99.6|1.0|1.0	L6B76_06090|99.6|1.0|1.0	NIA64_000450|100.0|1.0|1.0	NS17_RS10135|100.0|1.0|1.0	P0F76_28960|100.0|1.0|1.0
269638	ABR80942.1	PSPA7_0256		PA0176|97.5|1.0|1.0	OH118_RS06010|100.0|1.0|1.0	OH117_RS11390|100.0|1.0|1.0	OH116_RS04750|100.0|1.0|1.0	OH115_RS13220|100.0|1.0|1.0	AO898_19290|100.0|1.0|1.0	DZ922_RS14920|100.0|1.0|1.0	AO896_16770|100.0|1.0|1.0	AO955_18265|100.0|1.0|1.0	L6B08_00680|100.0|1.0|1.0	L6A01_00680|100.0|1.0|1.0	-	-	APA44_26580|100.0|1.0|1.0	AO882_11820|100.0|1.0|1.0	I5J77_15070|100.0|1.0|1.0	L6B57_09825|100.0|1.0|1.0	L6B26_03920|100.0|1.0|1.0	BH596_07025|100.0|1.0|1.0	JEY13_02320|100.0|1.0|1.0	L6A07_00700|100.0|1.0|1.0	L3677_001486|100.0|1.0|1.0	DY932_02020|100.0|1.0|1.0	DY940_02020|100.0|1.0|1.0	AOA68_RS00880|100.0|1.0|1.0	NS57_RS17435|100.0|1.0|1.0	NCTC13628_02055|99.6|1.0|1.0	IPC241_01775|99.6|1.0|1.0	JHW37_00880|99.6|1.0|1.0	AOA67_RS00890|99.6|1.0|1.0	CRX61_RS19250|99.6|1.0|1.0	RNH99_06975|99.6|1.0|1.0	ODQ13_14035|99.7|1.0|1.0	-	FA228_07455|99.7|1.0|1.0	IHMA87_00177|99.7|1.0|1.0	I5E49_19085|99.7|1.0|1.0	JEZ88_14365|99.7|1.0|1.0	I5R08_12775|99.7|1.0|1.0	I4944_15695|99.7|1.0|1.0	NIA61_006198|99.7|1.0|0.89	-	L6B76_06085|99.7|1.0|1.0	NIA64_000449|99.7|1.0|1.0	NS17_RS10140|99.6|1.0|1.0	P0F76_29330|99.5|0.95|0.95
271713	ABR86345.1	PSPA7_0257		PA0177|98.8|1.0|1.0	OH118_RS06015|100.0|1.0|1.0	OH117_RS11385|100.0|1.0|1.0	OH116_RS04745|100.0|1.0|1.0	OH115_RS13215|100.0|1.0|1.0	AO898_19285|100.0|1.0|1.0	DZ922_RS14925|100.0|1.0|1.0	AO896_16775|100.0|1.0|1.0	AO955_18270|100.0|1.0|1.0	L6B08_00685|99.4|1.0|1.0	L6A01_00685|99.4|1.0|1.0	I5K76_18260|98.8|1.0|1.0	I5L42_13755|98.8|1.0|1.0	APA44_26585|98.8|1.0|1.0	AO882_11825|98.8|1.0|1.0	I5J77_15065|98.8|1.0|1.0	L6B57_09830|98.8|1.0|1.0	L6B26_03925|98.8|1.0|1.0	BH596_07020|98.8|1.0|1.0	JEY13_02315|98.8|1.0|1.0	L6A07_00705|98.8|1.0|1.0	L3677_001487|98.8|1.0|1.0	DY932_02025|99.4|1.0|1.0	DY940_02025|99.4|1.0|1.0	AOA68_RS00885|99.4|1.0|1.0	NS57_RS17440|99.4|1.0|1.0	NCTC13628_02054|98.8|1.0|1.0	IPC241_01780|98.8|1.0|1.0	JHW37_00885|98.8|1.0|1.0	AOA67_RS00895|98.8|1.0|1.0	CRX61_RS19255|98.8|1.0|1.0	RNH99_06970|98.8|1.0|1.0	ODQ13_14030|98.8|1.0|1.0	FA227_07060|98.8|1.0|1.0	FA228_07460|98.8|1.0|1.0	IHMA87_00178|98.8|1.0|1.0	I5E49_19080|98.8|1.0|1.0	JEZ88_14370|98.8|1.0|1.0	I5R08_12780|98.8|1.0|1.0	I4944_15700|98.8|1.0|1.0	NIA61_006199|98.8|1.0|1.0	I5L13_15160|98.8|1.0|1.0	L6B76_06080|98.8|1.0|1.0	NIA64_000448|99.4|1.0|1.0	NS17_RS10145|98.8|1.0|1.0	P0F76_29325|98.8|1.0|1.0
272185	ABR84861.1	PSPA7_0258		PA0178|90.2|1.0|1.03	OH118_RS06020|100.0|1.0|1.0	OH117_RS11380|100.0|1.0|1.0	OH116_RS04740|100.0|1.0|1.0	OH115_RS13210|100.0|1.0|1.0	AO898_19280|100.0|1.0|1.0	DZ922_RS14930|100.0|1.0|1.0	AO896_16780|100.0|1.0|1.0	AO955_18275|100.0|1.0|1.0	L6B08_00690|99.4|1.0|1.0	L6A01_00690|99.4|1.0|1.0	I5K76_18255|98.9|1.0|1.0	I5L42_13750|98.6|1.0|1.0	APA44_26590|99.4|1.0|1.0	AO882_11830|99.4|1.0|1.0	I5J77_15060|99.4|1.0|1.0	L6B57_09835|99.4|1.0|1.0	L6B26_03930|99.4|1.0|1.0	BH596_07015|99.4|1.0|1.0	JEY13_02310|99.4|1.0|1.0	L6A07_00710|99.4|1.0|1.0	L3677_001488|99.8|1.0|1.0	DY932_02030|99.5|1.0|1.0	DY940_02030|99.5|1.0|1.0	AOA68_RS00890|99.5|1.0|1.0	NS57_RS17445|99.5|1.0|1.0	NCTC13628_02053|99.4|1.0|1.0	IPC241_01785|99.4|1.0|1.0	JHW37_00890|99.4|1.0|1.0	AOA67_RS00900|99.4|1.0|1.0	CRX61_RS19260|99.4|1.0|1.0	RNH99_06965|99.4|1.0|1.0	ODQ13_14025|99.2|1.0|1.0	FA227_07065|99.2|1.0|1.0	FA228_07465|99.2|1.0|1.0	IHMA87_00179|99.2|1.0|1.0	I5E49_19075|99.2|1.0|1.0	JEZ88_14375|99.2|1.0|1.0	I5R08_12785|99.2|1.0|1.0	I4944_15705|99.2|1.0|1.0	NIA61_006200|99.2|1.0|1.0	I5L13_15165|99.2|1.0|1.0	L6B76_06075|99.2|1.0|1.0	NIA64_000447|99.4|1.0|1.0	NS17_RS10150|99.4|1.0|1.0	-
274090	ABR84727.1	PSPA7_0259		PA0179|98.4|1.0|1.0	OH118_RS06025|100.0|1.0|1.0	OH117_RS11375|100.0|1.0|1.0	OH116_RS04735|100.0|1.0|1.0	OH115_RS13205|100.0|1.0|1.0	AO898_19275|100.0|1.0|1.0	DZ922_RS14935|100.0|1.0|1.0	AO896_16785|100.0|1.0|1.0	AO955_18280|100.0|1.0|1.0	L6B08_00695|100.0|1.0|1.0	L6A01_00695|100.0|1.0|1.0	I5K76_18250|100.0|1.0|1.0	I5L42_13745|100.0|1.0|1.0	APA44_26595|100.0|1.0|1.0	AO882_11835|100.0|1.0|1.0	I5J77_15055|100.0|1.0|1.0	L6B57_09840|100.0|1.0|1.0	L6B26_03935|100.0|1.0|1.0	BH596_07010|100.0|1.0|1.0	JEY13_02305|100.0|1.0|1.0	L6A07_00715|100.0|1.0|1.0	L3677_001489|100.0|1.0|1.0	DY932_02035|100.0|1.0|1.0	DY940_02035|100.0|1.0|1.0	AOA68_RS00895|100.0|1.0|1.0	NS57_RS17450|100.0|1.0|1.0	NCTC13628_02052|100.0|1.0|1.0	IPC241_01790|100.0|1.0|1.0	JHW37_00895|100.0|1.0|1.0	AOA67_RS00905|100.0|1.0|1.0	CRX61_RS19265|100.0|1.0|1.0	RNH99_06960|100.0|1.0|1.0	ODQ13_14020|100.0|1.0|1.0	FA227_07070|100.0|1.0|1.0	FA228_07470|100.0|1.0|1.0	IHMA87_00180|100.0|1.0|1.0	I5E49_19070|100.0|1.0|1.0	JEZ88_14380|100.0|1.0|1.0	I5R08_12790|100.0|1.0|1.0	I4944_15710|100.0|1.0|1.0	NIA61_006201|100.0|1.0|1.0	I5L13_15170|100.0|1.0|1.0	L6B76_06070|100.0|1.0|1.0	NIA64_000446|100.0|1.0|1.0	NS17_RS10155|100.0|1.0|1.0	P0F76_27055|100.0|1.0|1.0
274651	ABR86628.1	PSPA7_0260		PA0180|88.0|1.0|1.0	OH118_RS06030|100.0|0.99|1.0	OH117_RS11370|100.0|1.0|1.0	OH116_RS04730|100.0|1.0|0.92	OH115_RS13200|100.0|1.0|1.0	AO898_19270|100.0|1.0|1.0	DZ922_RS14940|100.0|1.0|1.0	AO896_16790|100.0|1.0|1.0	AO955_18285|100.0|1.0|1.0	L6B08_00700|99.5|1.0|1.0	L6A01_00700|99.5|1.0|1.0	I5K76_18245|99.5|1.0|1.0	I5L42_13740|98.7|1.0|1.0	APA44_26600|99.5|1.0|1.0	AO882_11840|99.5|1.0|1.0	I5J77_15050|99.5|1.0|1.0	L6B57_09845|99.5|1.0|1.0	L6B26_03940|99.5|1.0|1.0	BH596_07005|99.5|1.0|1.0	JEY13_02300|99.5|1.0|1.0	L6A07_00720|99.5|1.0|1.0	L3677_001490|99.5|1.0|1.0	DY932_02040|99.5|1.0|1.0	DY940_02040|99.5|1.0|1.0	AOA68_RS00900|99.5|0.99|1.0	NS57_RS17455|99.5|0.99|1.0	NCTC13628_02051|99.0|1.0|1.0	IPC241_01795|98.7|1.0|1.0	JHW37_00900|99.0|1.0|1.0	AOA67_RS00910|99.0|0.99|1.0	CRX61_RS19270|99.0|1.0|1.0	RNH99_06955|99.0|1.0|1.0	ODQ13_14015|98.0|1.0|1.0	FA227_07075|98.0|1.0|1.0	FA228_07475|98.0|1.0|1.0	IHMA87_00181|98.0|1.0|1.0	I5E49_19065|98.0|1.0|1.0	JEZ88_14385|98.0|1.0|1.0	I5R08_12795|98.0|1.0|1.0	I4944_15715|98.0|1.0|1.0	NIA61_006202|98.0|1.0|1.0	I5L13_15175|98.0|1.0|1.0	L6B76_06065|98.7|1.0|1.0	NIA64_000445|98.2|1.0|1.0	NS17_RS10160|98.5|0.99|1.0	P0F76_27060|98.2|1.0|1.0
276019	ABR84110.1	PSPA7_0261		PA0181|95.2|1.0|1.0	OH118_RS06035|100.0|1.0|1.0	OH117_RS11365|100.0|1.0|1.0	OH116_RS04725|100.0|1.0|1.0	OH115_RS13195|100.0|1.0|1.0	AO898_19265|100.0|1.0|1.0	DZ922_RS14945|100.0|1.0|1.0	AO896_16795|100.0|1.0|1.0	AO955_18290|100.0|1.0|1.0	L6B08_00705|99.7|1.0|1.0	L6A01_00705|99.7|1.0|1.0	I5K76_18240|97.7|1.0|1.0	I5L42_13735|99.0|1.0|1.0	APA44_26605|100.0|1.0|1.0	AO882_11845|100.0|1.0|1.0	I5J77_15045|100.0|1.0|1.0	L6B57_09850|100.0|1.0|1.0	L6B26_03945|100.0|1.0|1.0	BH596_07000|100.0|1.0|1.0	JEY13_02295|100.0|1.0|1.0	L6A07_00725|100.0|1.0|1.0	L3677_001491|99.7|1.0|1.0	DY932_02045|100.0|1.0|1.0	DY940_02045|100.0|1.0|1.0	AOA68_RS00905|100.0|1.0|1.0	NS57_RS17460|100.0|1.0|1.0	NCTC13628_02050|98.4|1.0|1.0	IPC241_01800|98.4|1.0|1.0	JHW37_00905|98.4|1.0|1.0	AOA67_RS00915|98.4|1.0|1.0	CRX61_RS19275|98.4|1.0|1.0	RNH99_06950|98.4|1.0|1.0	ODQ13_14010|98.7|1.0|1.0	FA227_07080|98.7|1.0|1.0	FA228_07480|98.7|1.0|1.0	IHMA87_00182|98.7|1.0|1.0	I5E49_19060|98.7|1.0|1.0	JEZ88_14390|98.7|1.0|1.0	I5R08_12800|98.7|1.0|1.0	I4944_15720|98.7|1.0|1.0	NIA61_006203|98.7|1.0|1.0	I5L13_15180|98.7|1.0|1.0	L6B76_06060|98.7|1.0|1.0	NIA64_000444|98.7|1.0|1.0	NS17_RS10165|98.7|1.0|1.0	P0F76_27065|98.7|1.0|1.0
277071	ABR81552.1	PSPA7_0262		PA0182|96.0|1.0|1.0	OH118_RS06040|100.0|1.0|1.0	OH117_RS11360|100.0|1.0|1.0	OH116_RS04720|100.0|1.0|1.0	OH115_RS13190|100.0|1.0|1.0	AO898_19260|100.0|1.0|1.0	DZ922_RS14950|100.0|1.0|1.0	AO896_16800|100.0|1.0|1.0	AO955_18295|100.0|1.0|1.0	L6B08_00710|99.2|1.0|1.0	L6A01_00710|99.2|1.0|1.0	I5K76_18235|100.0|1.0|1.0	I5L42_13730|98.4|1.0|1.0	APA44_26610|100.0|1.0|1.0	AO882_11850|100.0|1.0|1.0	I5J77_15040|100.0|1.0|1.0	L6B57_09855|100.0|1.0|1.0	L6B26_03950|100.0|1.0|1.0	BH596_06995|100.0|1.0|1.0	JEY13_02290|100.0|1.0|1.0	L6A07_00730|100.0|1.0|1.0	L3677_001492|100.0|1.0|1.0	DY932_02050|100.0|1.0|1.0	DY940_02050|100.0|1.0|1.0	AOA68_RS00910|100.0|1.0|1.0	NS57_RS17465|100.0|1.0|1.0	NCTC13628_02049|99.2|1.0|1.0	IPC241_01805|98.8|1.0|1.0	JHW37_00910|99.2|1.0|1.0	AOA67_RS00920|99.2|1.0|1.0	CRX61_RS19280|99.2|1.0|1.0	RNH99_06945|99.2|1.0|1.0	ODQ13_14005|99.2|1.0|1.0	FA227_07085|99.2|1.0|1.0	FA228_07485|99.2|1.0|1.0	IHMA87_00183|99.2|1.0|1.0	I5E49_19055|99.2|1.0|1.0	JEZ88_14395|99.2|1.0|1.0	I5R08_12805|99.2|1.0|1.0	I4944_15725|99.2|1.0|1.0	NIA61_006204|99.2|1.0|1.0	I5L13_15185|99.2|1.0|1.0	L6B76_06055|99.2|1.0|1.0	NIA64_000443|99.2|1.0|1.0	NS17_RS10170|99.2|1.0|1.0	P0F76_27070|99.2|1.0|1.0
277924	ABR85447.1	PSPA7_0263		PA0183|98.3|1.0|1.0	OH118_RS06045|100.0|1.0|1.0	OH117_RS11355|100.0|1.0|1.0	OH116_RS04715|100.0|1.0|1.0	OH115_RS13185|100.0|1.0|1.0	AO898_19255|100.0|1.0|1.0	DZ922_RS14955|100.0|1.0|1.0	AO896_16805|100.0|1.0|1.0	AO955_18300|100.0|1.0|1.0	L6B08_00715|99.6|1.0|1.0	L6A01_00715|99.6|1.0|1.0	I5K76_18230|99.6|1.0|1.0	I5L42_13725|98.7|1.0|1.0	APA44_26615|99.6|1.0|1.0	AO882_11855|99.6|1.0|1.0	I5J77_15035|99.6|1.0|1.0	L6B57_09860|99.6|1.0|1.0	L6B26_03955|99.6|1.0|1.0	BH596_06990|99.6|1.0|1.0	JEY13_02285|99.6|1.0|1.0	L6A07_00735|99.6|1.0|1.0	L3677_001493|99.8|1.0|1.0	DY932_02055|99.8|1.0|1.0	DY940_02055|99.8|1.0|1.0	AOA68_RS00915|99.8|1.0|1.0	NS57_RS17470|99.8|1.0|1.0	-	-	-	-	-	-	-	-	-	-	-	-	-	-	-	-	-	-	-	-
279621	ABR83119.1	PSPA7_0264		PA0184|98.2|1.0|1.0	OH118_RS06050|100.0|1.0|1.0	OH117_RS11350|100.0|1.0|1.0	OH116_RS04710|100.0|1.0|1.0	OH115_RS13180|100.0|1.0|1.0	AO898_19250|100.0|1.0|1.0	DZ922_RS14960|100.0|1.0|1.0	AO896_16810|100.0|1.0|1.0	AO955_18305|100.0|1.0|1.0	L6B08_00720|99.6|1.0|1.0	L6A01_00720|99.6|1.0|1.0	I5K76_18225|99.3|1.0|1.0	I5L42_13720|98.9|1.0|1.0	APA44_26620|99.3|1.0|1.0	AO882_11860|99.3|1.0|1.0	I5J77_15030|99.3|1.0|1.0	L6B57_09865|99.3|1.0|1.0	L6B26_03960|99.3|1.0|1.0	BH596_06985|99.3|1.0|1.0	JEY13_02280|99.3|1.0|1.0	L6A07_00740|99.3|1.0|1.0	L3677_001494|99.3|1.0|1.0	DY932_02060|98.9|1.0|1.0	DY940_02060|98.9|1.0|1.0	AOA68_RS00920|98.9|1.0|1.0	NS57_RS17475|98.9|1.0|1.0	-	-	-	-	-	-	-	-	-	-	-	-	-	-	-	-	-	-	-	-
280457	ABR86012.1	PSPA7_0265		PA0185|97.4|1.0|1.0	OH118_RS06055|100.0|1.0|1.0	OH117_RS11345|100.0|1.0|1.0	OH116_RS04705|100.0|1.0|1.0	OH115_RS13175|100.0|1.0|1.0	AO898_19245|100.0|1.0|1.0	DZ922_RS14965|100.0|1.0|1.0	AO896_16815|100.0|1.0|1.0	AO955_18310|100.0|1.0|1.0	L6B08_00725|99.4|1.0|1.0	L6A01_00725|99.4|1.0|1.0	I5K76_18220|99.1|1.0|1.0	I5L42_13715|98.3|1.0|1.0	APA44_26625|99.4|1.0|1.0	AO882_11865|99.4|1.0|1.0	I5J77_15025|99.4|1.0|1.0	L6B57_09870|99.4|1.0|1.0	L6B26_03965|99.4|1.0|1.0	BH596_06980|99.4|1.0|1.0	JEY13_02275|99.4|1.0|1.0	L6A07_00745|99.4|1.0|1.0	L3677_001495|99.4|1.0|1.0	DY932_02065|99.8|1.0|1.0	DY940_02065|99.8|1.0|1.0	AOA68_RS00925|99.8|1.0|1.0	NS57_RS17480|99.6|1.0|1.0	-	-	-	-	-	-	-	-	-	-	-	-	-	-	-	-	-	-	-	-
282340	ABR82054.1	PSPA7_0267		PA0186|98.0|1.0|1.0	OH118_RS06060|100.0|1.0|1.0	OH117_RS27805|100.0|1.0|1.0	OH116_RS04700|100.0|1.0|1.0	OH115_RS13170|100.0|1.0|1.0	AO898_19240|100.0|1.0|1.0	DZ922_RS14970|100.0|1.0|1.0	AO896_16820|100.0|1.0|1.0	AO955_18315|100.0|1.0|1.0	L6B08_00730|99.7|1.0|1.0	L6A01_00730|99.7|1.0|1.0	I5K76_18215|99.4|1.0|1.0	I5L42_13710|99.7|1.0|1.0	APA44_26630|100.0|1.0|1.0	AO882_11870|100.0|1.0|1.0	I5J77_15020|100.0|1.0|1.0	L6B57_09875|100.0|1.0|1.0	L6B26_03970|100.0|1.0|1.0	BH596_06975|100.0|1.0|1.0	JEY13_02270|100.0|1.0|1.0	L6A07_00750|100.0|1.0|1.0	L3677_001496|99.7|1.0|1.0	DY932_02075|100.0|1.0|1.0	DY940_02075|100.0|1.0|1.0	AOA68_RS00930|100.0|1.0|1.0	NS57_RS17485|100.0|1.0|1.0	-	-	-	-	-	-	-	-	-	-	-	-	-	-	-	-	-	-	-	-
283427	ABR84844.1	PSPA7_0268		PA0189|87.2|1.0|1.0	OH118_RS06065|100.0|1.0|1.0	OH117_RS27800|100.0|1.0|1.0	OH116_RS04695|100.0|1.0|1.0	OH115_RS13165|100.0|1.0|1.0	AO898_19235|100.0|1.0|1.0	DZ922_RS14975|100.0|1.0|1.0	AO896_16825|100.0|1.0|1.0	AO955_18320|100.0|1.0|1.0	L6B08_00735|98.9|1.0|1.01	L6A01_00735|99.6|1.0|1.0	I5K76_18210|98.9|1.0|1.0	I5L42_13705|99.3|1.0|1.0	APA44_26635|99.8|1.0|1.0	AO882_11875|99.8|1.0|1.0	I5J77_15015|99.8|1.0|1.0	L6B57_09880|99.8|1.0|1.0	L6B26_03975|99.8|1.0|1.0	BH596_06970|99.8|1.0|1.0	JEY13_02265|99.8|1.0|1.0	L6A07_00755|99.8|1.0|1.0	L3677_001497|99.8|1.0|1.0	DY932_02080|99.8|1.0|1.0	DY940_02080|99.8|1.0|1.0	AOA68_RS00935|99.8|1.0|1.0	NS57_RS17490|99.8|1.0|1.0	NCTC13628_02048|97.1|1.0|0.99	IPC241_01815|97.1|1.0|0.99	JHW37_00920|97.1|1.0|0.99	AOA67_RS00925|97.1|1.0|0.99	CRX61_RS19290|97.1|1.0|0.99	RNH99_06935|97.1|1.0|0.99	ODQ13_13995|97.3|1.0|0.99	FA227_07095|97.3|1.0|0.99	FA228_07495|97.3|1.0|0.99	IHMA87_00184|97.3|1.0|0.99	I5E49_19045|97.3|1.0|0.99	JEZ88_14405|97.3|1.0|0.99	I5R08_12815|97.3|1.0|0.99	I4944_15735|97.3|1.0|0.99	NIA61_006206|97.3|1.0|0.99	I5L13_15195|97.3|1.0|0.99	L6B76_06045|97.8|1.0|0.99	NIA64_000441|97.3|1.0|0.99	NS17_RS10175|97.1|1.0|0.99	P0F76_27080|97.3|1.0|0.99
285035	ABR81259.1	PSPA7_0269		PA0190|91.7|1.0|1.0	OH118_RS06070|100.0|1.0|1.0	OH117_RS27795|100.0|1.0|1.0	OH116_RS04690|100.0|1.0|1.0	OH115_RS13160|100.0|1.0|1.0	AO898_19230|100.0|1.0|1.0	DZ922_RS14980|100.0|1.0|1.0	AO896_16830|100.0|1.0|1.0	AO955_18325|100.0|1.0|1.0	L6B08_00740|99.2|1.0|1.0	L6A01_00740|99.2|1.0|1.0	I5K76_18205|98.8|1.0|1.0	I5L42_13700|99.2|1.0|1.0	APA44_26640|99.2|1.0|1.0	AO882_11880|99.2|1.0|1.0	I5J77_15010|99.2|1.0|1.0	L6B57_09885|99.2|1.0|1.0	L6B26_03980|99.2|1.0|1.0	BH596_06965|99.2|1.0|1.0	JEY13_02260|99.2|1.0|1.0	L6A07_00760|99.2|1.0|1.0	L3677_001498|99.2|1.0|1.0	DY932_02085|99.6|1.0|1.0	DY940_02085|99.6|1.0|1.0	AOA68_RS00940|99.6|1.0|1.0	NS57_RS17495|99.6|1.0|1.0	NCTC13628_02047|98.3|1.0|1.0	IPC241_01820|98.3|1.0|1.0	JHW37_00925|98.3|1.0|1.0	AOA67_RS00930|98.3|1.0|1.0	CRX61_RS19295|98.3|1.0|1.0	RNH99_06930|98.3|1.0|1.0	ODQ13_13990|98.3|1.0|1.0	FA227_07100|98.3|1.0|1.0	FA228_07500|98.3|1.0|1.0	IHMA87_00185|98.3|1.0|1.0	I5E49_19040|98.3|1.0|1.0	JEZ88_14410|98.3|1.0|1.0	I5R08_12820|98.3|1.0|1.0	I4944_15740|98.3|1.0|1.0	NIA61_006207|98.3|1.0|1.0	I5L13_15200|98.3|1.0|1.0	L6B76_06040|98.3|1.0|1.0	NIA64_000440|98.3|1.0|1.0	NS17_RS10180|98.3|1.0|1.0	P0F76_27085|98.3|1.0|1.0
285785	ABR81068.1	PSPA7_0270		PA0191|97.1|1.0|1.0	OH118_RS06075|100.0|1.0|1.0	OH117_RS27790|100.0|1.0|1.0	OH116_RS04685|100.0|1.0|1.0	OH115_RS13155|100.0|1.0|1.0	AO898_19225|100.0|1.0|1.0	DZ922_RS14985|100.0|1.0|1.0	AO896_16835|100.0|1.0|1.0	AO955_18330|100.0|1.0|1.0	L6B08_00745|100.0|1.0|1.0	L6A01_00745|100.0|1.0|1.0	-	-	APA44_26645|100.0|1.0|1.0	AO882_11885|100.0|1.0|1.0	I5J77_15005|100.0|1.0|1.0	L6B57_09890|100.0|1.0|1.0	L6B26_03985|100.0|1.0|1.0	BH596_06960|100.0|1.0|1.0	JEY13_02255|100.0|1.0|1.0	L6A07_00765|100.0|1.0|1.0	L3677_001499|99.7|1.0|1.0	DY932_02090|99.3|1.0|1.0	DY940_02090|99.3|1.0|1.0	AOA68_RS00945|99.3|1.0|1.0	NS57_RS17500|99.3|1.0|1.0	-	-	-	-	-	-	-	-	-	-	-	-	-	-	-	-	-	-	-	-
287060	ABR80938.1	PSPA7_0271		PA0192|96.2|1.0|1.0	OH118_RS06080|100.0|1.0|1.0	OH117_RS27785|100.0|1.0|1.0	OH116_RS04680|100.0|1.0|1.0	OH115_RS13150|100.0|1.0|1.0	AO898_19220|100.0|1.0|1.0	DZ922_RS14990|100.0|1.0|1.0	AO896_16840|100.0|1.0|1.0	AO955_18335|100.0|1.0|1.0	L6B08_00755|99.9|1.0|1.0	L6A01_00755|99.7|1.0|1.0	I5K76_30445|99.2|1.0|1.0	I5L42_30655|99.7|1.0|1.0	APA44_26650|100.0|1.0|1.0	AO882_11890|100.0|1.0|1.0	I5J77_15000|100.0|1.0|1.0	L6B57_09900|100.0|1.0|1.0	L6B26_03995|100.0|1.0|1.0	BH596_06950|100.0|1.0|1.0	JEY13_02250|100.0|1.0|1.0	L6A07_00775|100.0|1.0|1.0	L3677_001500|99.9|1.0|1.0	DY932_02100|99.9|1.0|1.0	DY940_02100|99.9|1.0|1.0	AOA68_RS00950|99.9|1.0|1.0	NS57_RS17505|99.9|1.0|1.0	-	-	-	-	-	-	-	-	-	-	-	-	-	-	-	-	-	-	-	-
289473	ABR84054.1	PSPA7_0272		PA0193|98.3|1.0|1.0	OH118_RS06085|100.0|1.0|1.0	OH117_RS27780|100.0|1.0|1.0	OH116_RS04675|100.0|1.0|1.0	OH115_RS13145|100.0|1.0|1.0	AO898_19215|100.0|1.0|1.0	DZ922_RS14995|100.0|1.0|1.0	AO896_16845|100.0|1.0|1.0	AO955_18340|100.0|1.0|1.0	L6B08_00760|99.7|1.0|1.0	L6A01_00760|99.7|1.0|1.0	I5K76_30440|99.0|1.0|1.0	I5L42_30660|99.3|1.0|1.0	APA44_26655|99.7|1.0|1.0	AO882_11895|99.7|1.0|1.0	I5J77_14995|99.7|1.0|1.0	L6B57_09905|99.7|1.0|1.0	L6B26_04000|99.7|1.0|1.0	BH596_06945|99.7|1.0|1.0	JEY13_02245|99.7|1.0|1.0	L6A07_00780|99.7|1.0|1.0	L3677_001501|99.7|1.0|1.0	DY932_02105|99.7|1.0|1.0	DY940_02105|99.7|1.0|1.0	AOA68_RS00955|99.7|1.0|1.0	NS57_RS17510|99.7|1.0|1.0	-	-	-	-	-	-	-	-	-	-	-	-	-	-	-	-	-	-	-	-
290442	ABR84406.1	PSPA7_0273		PA0194|97.3|1.0|1.0	OH118_RS06090|100.0|1.0|1.0	OH117_RS27775|100.0|1.0|1.0	OH116_RS04670|100.0|1.0|1.0	OH115_RS13140|100.0|1.0|1.0	AO898_19210|100.0|1.0|1.0	DZ922_RS15000|100.0|1.0|1.0	AO896_16850|100.0|1.0|1.0	AO955_18345|100.0|1.0|1.0	L6B08_00765|99.7|1.0|1.0	L6A01_00765|99.7|1.0|1.0	I5K76_30435|99.7|1.0|1.0	I5L42_30665|99.3|1.0|1.0	APA44_26660|99.7|1.0|1.0	AO882_11900|99.7|1.0|1.0	I5J77_14990|99.7|1.0|1.0	L6B57_09910|99.7|1.0|1.0	L6B26_04005|99.7|1.0|1.0	BH596_06940|99.7|1.0|1.0	JEY13_02240|99.7|1.0|1.0	L6A07_00785|99.7|1.0|1.0	L3677_001502|100.0|1.0|1.0	DY932_02110|100.0|1.0|1.0	DY940_02110|100.0|1.0|1.0	AOA68_RS00960|100.0|1.0|1.0	NS57_RS17515|100.0|1.0|1.0	-	-	-	-	-	-	-	-	-	-	-	-	-	-	-	-	-	-	-	-
291989	ABR81104.1	PSPA7_0275		PA0195|99.2|1.0|1.0	OH118_RS06095|100.0|1.0|1.0	OH117_RS27770|100.0|1.0|1.0	OH116_RS04665|100.0|1.0|1.0	OH115_RS13135|100.0|1.0|1.0	AO898_19205|100.0|1.0|1.0	DZ922_RS15005|100.0|1.0|1.0	AO896_16855|100.0|1.0|1.0	AO955_18350|100.0|1.0|1.0	L6B08_00770|100.0|1.0|1.0	L6A01_00770|100.0|1.0|1.0	I5K76_30430|98.9|1.0|1.0	I5L42_30670|97.3|1.0|1.0	APA44_26665|100.0|1.0|1.0	AO882_11905|100.0|1.0|1.0	I5J77_14985|100.0|1.0|1.0	L6B57_09915|100.0|1.0|1.0	L6B26_04010|100.0|1.0|1.0	BH596_06935|100.0|1.0|1.0	JEY13_02235|100.0|1.0|1.0	L6A07_00790|100.0|1.0|1.0	L3677_001503|99.7|1.0|1.0	DY932_02115|99.7|1.0|1.0	DY940_02115|99.7|1.0|1.0	AOA68_RS00965|99.7|1.0|1.0	NS57_RS17520|99.7|1.0|1.0	NCTC13628_02046|99.2|1.0|1.0	IPC241_01830|99.2|1.0|1.0	JHW37_00930|99.2|1.0|1.0	AOA67_RS00935|99.2|1.0|1.0	CRX61_RS19305|99.2|1.0|1.0	RNH99_06920|99.2|1.0|1.0	ODQ13_13980|98.9|1.0|1.0	FA227_07110|98.9|1.0|1.0	FA228_07510|98.9|1.0|1.0	IHMA87_00186|98.9|1.0|1.0	I5E49_19035|98.9|1.0|1.0	JEZ88_14415|98.9|1.0|1.0	I5R08_12825|98.9|1.0|1.0	I4944_15745|98.9|1.0|1.0	NIA61_006208|98.9|1.0|1.0	I5L13_15205|98.9|1.0|1.0	L6B76_06030|98.9|1.0|1.0	NIA64_000439|98.9|1.0|1.0	NS17_RS10185|98.9|1.0|1.0	P0F76_27095|98.9|1.0|1.0
293183	ABR85692.1	PSPA7_0276		PA0195.1|100.0|1.0|1.0	OH118_RS06100|100.0|1.0|1.0	OH117_RS27765|100.0|1.0|1.0	OH116_RS04660|100.0|1.0|1.0	OH115_RS13130|100.0|1.0|1.0	AO898_19200|100.0|1.0|1.0	DZ922_RS15010|100.0|1.0|1.0	AO896_16860|100.0|1.0|1.0	AO955_18355|100.0|1.0|1.0	L6B08_00775|100.0|1.0|1.0	L6A01_00775|100.0|1.0|1.0	I5K76_30425|100.0|1.0|1.0	I5L42_30675|100.0|1.0|1.0	APA44_26670|100.0|1.0|1.0	AO882_11910|100.0|1.0|1.0	I5J77_14980|100.0|1.0|1.0	L6B57_09920|100.0|1.0|1.0	L6B26_04015|100.0|1.0|1.0	BH596_06930|100.0|1.0|1.0	JEY13_02230|100.0|1.0|1.0	L6A07_00795|100.0|1.0|1.0	L3677_001504|100.0|1.0|1.0	DY932_02120|100.0|1.0|1.0	DY940_02120|100.0|1.0|1.0	AOA68_RS00970|100.0|1.0|1.0	NS57_RS17525|100.0|1.0|1.0	NCTC13628_02045|100.0|1.0|1.0	IPC241_01835|100.0|1.0|1.0	JHW37_00935|100.0|1.0|1.0	AOA67_RS00940|100.0|1.0|1.0	CRX61_RS19310|100.0|1.0|1.0	RNH99_06915|100.0|1.0|1.0	ODQ13_13975|100.0|1.0|1.0	FA227_07115|100.0|1.0|1.0	FA228_07515|100.0|1.0|1.0	IHMA87_00187|100.0|1.0|1.0	I5E49_19030|100.0|1.0|1.0	JEZ88_14420|100.0|1.0|1.0	I5R08_12830|100.0|1.0|1.0	I4944_15750|100.0|1.0|1.0	NIA61_006209|100.0|1.0|1.0	I5L13_15210|100.0|1.0|1.0	L6B76_06025|100.0|1.0|1.0	NIA64_000438|100.0|1.0|1.0	NS17_RS10190|100.0|1.0|1.0	P0F76_27100|100.0|1.0|1.0
293491	ABR82929.1	PSPA7_0277		PA0196|99.4|1.0|1.0	OH118_RS06105|100.0|1.0|1.0	OH117_RS27760|100.0|1.0|1.0	OH116_RS04655|100.0|1.0|1.0	OH115_RS13125|100.0|1.0|1.0	AO898_19195|100.0|1.0|1.0	DZ922_RS15015|100.0|1.0|1.0	AO896_16865|100.0|1.0|1.0	AO955_18360|100.0|1.0|1.0	L6B08_00780|100.0|1.0|1.0	L6A01_00780|100.0|1.0|1.0	-	-	APA44_26675|100.0|1.0|1.0	AO882_11915|100.0|1.0|1.0	-	L6B57_09925|100.0|1.0|1.0	L6B26_04020|100.0|1.0|1.0	BH596_06925|100.0|1.0|1.0	JEY13_02225|100.0|1.0|1.0	L6A07_00800|100.0|1.0|1.0	L3677_001505|99.8|1.0|1.0	DY932_02125|100.0|1.0|1.0	DY940_02125|100.0|1.0|1.0	AOA68_RS00975|100.0|1.0|1.0	NS57_RS17530|100.0|1.0|1.0	NCTC13628_02044|100.0|1.0|1.0	IPC241_01840|100.0|1.0|1.0	JHW37_00940|100.0|1.0|1.0	AOA67_RS00945|100.0|1.0|1.0	CRX61_RS19315|100.0|1.0|1.0	RNH99_06910|100.0|1.0|1.0	ODQ13_13970|99.8|1.0|1.0	-	-	IHMA87_00188|99.8|1.0|1.0	I5E49_19025|99.8|1.0|1.0	JEZ88_14425|99.6|1.0|1.0	I5R08_12835|99.8|1.0|1.0	I4944_15755|99.8|1.0|1.0	-	I5L13_15215|99.8|1.0|1.0	L6B76_06020|99.8|1.0|1.0	NIA64_000437|100.0|1.0|1.0	NS17_RS10195|99.8|1.0|1.0	P0F76_27105|99.8|1.0|1.0
295271	ABR82781.1	PSPA7_0279		PA0197|95.6|1.0|1.02	OH118_RS06110|100.0|1.0|1.0	OH117_RS27755|100.0|1.0|1.0	OH116_RS04650|100.0|1.0|1.0	OH115_RS13120|100.0|1.0|1.0	AO898_19190|100.0|1.0|1.0	-	AO896_16870|100.0|1.0|1.0	AO955_18365|100.0|1.0|1.0	L6B08_00785|100.0|1.0|1.0	L6A01_00785|100.0|1.0|1.0	I5K76_29165|99.2|1.0|1.0	I5L42_28455|98.5|1.0|1.0	APA44_26680|99.6|1.0|1.0	AO882_11920|99.6|1.0|0.92	I5J77_24745|99.2|1.0|1.0	L6B57_09930|99.6|1.0|1.0	L6B26_04025|99.6|1.0|1.0	BH596_06920|99.6|1.0|1.0	JEY13_02220|99.6|1.0|1.0	L6A07_00805|99.6|1.0|1.0	L3677_001506|97.0|1.0|1.02	DY932_02130|97.0|1.0|1.02	DY940_02130|97.0|1.0|1.02	-	NS57_RS17535|97.0|1.0|1.02	-	-	-	-	-	-	-	-	-	-	-	-	-	-	-	-	-	-	-	-
296094	ABR82652.1	PSPA7_0280		PA0198|100.0|1.0|1.0	OH118_RS06115|100.0|1.0|1.0	OH117_RS27750|100.0|1.0|1.0	OH116_RS04645|100.0|1.0|1.0	OH115_RS13115|100.0|1.0|1.0	AO898_19185|100.0|1.0|1.0	DZ922_RS27805|100.0|1.0|1.0	AO896_16875|100.0|1.0|1.0	AO955_18370|100.0|1.0|1.0	L6B08_00790|100.0|1.0|1.0	L6A01_00790|100.0|1.0|1.0	I5K76_29170|98.3|1.0|1.0	I5L42_28460|100.0|1.0|1.0	APA44_26685|100.0|1.0|1.0	AO882_11925|100.0|1.0|1.0	I5J77_24740|100.0|1.0|1.0	L6B57_09935|100.0|1.0|1.0	L6B26_04030|100.0|1.0|1.0	BH596_06915|100.0|1.0|1.0	JEY13_02215|100.0|1.0|1.0	L6A07_00810|100.0|1.0|1.0	L3677_001507|100.0|1.0|1.0	DY932_02135|100.0|1.0|1.0	DY940_02135|100.0|1.0|1.0	AOA68_RS00985|100.0|1.0|1.0	NS57_RS17540|100.0|1.0|1.0	-	-	-	-	-	-	-	-	-	-	-	-	-	-	-	-	-	-	-	-
296815	ABR81241.1	PSPA7_0281		PA0199|100.0|1.0|1.0	OH118_RS06120|100.0|1.0|1.0	OH117_RS27745|100.0|1.0|1.0	OH116_RS04640|100.0|1.0|1.0	OH115_RS13110|100.0|1.0|1.0	AO898_19180|100.0|1.0|1.0	DZ922_RS27810|100.0|1.0|1.0	AO896_16880|100.0|1.0|1.0	AO955_18375|100.0|1.0|1.0	L6B08_00795|100.0|1.0|1.0	L6A01_00795|100.0|1.0|1.0	I5K76_29175|100.0|1.0|1.0	I5L42_28465|99.3|1.0|1.0	APA44_26690|100.0|1.0|1.0	AO882_11930|100.0|1.0|1.0	I5J77_24735|100.0|1.0|1.0	L6B57_09940|100.0|1.0|1.0	L6B26_04035|100.0|1.0|1.0	BH596_06910|100.0|1.0|1.0	JEY13_02210|100.0|1.0|1.0	L6A07_00815|100.0|1.0|1.0	L3677_001508|100.0|1.0|1.0	DY932_02140|100.0|1.0|1.0	DY940_02140|100.0|1.0|1.0	AOA68_RS00990|100.0|1.0|1.0	NS57_RS17545|100.0|1.0|1.0	-	-	-	-	-	-	-	-	-	-	-	-	-	-	-	-	-	-	-	-
297397	ABR80791.1	PSPA7_0282		PA0200|98.6|1.0|1.0	OH118_RS06125|100.0|1.0|1.0	OH117_RS27740|100.0|1.0|1.0	OH116_RS04635|100.0|1.0|1.0	OH115_RS13105|100.0|1.0|1.0	AO898_19175|100.0|1.0|1.0	DZ922_RS27815|100.0|1.0|1.0	AO896_16885|100.0|1.0|1.0	AO955_18380|100.0|1.0|1.0	L6B08_00800|100.0|1.0|1.0	L6A01_00800|100.0|1.0|1.0	I5K76_29180|100.0|1.0|1.0	I5L42_28470|98.6|1.0|1.0	APA44_26695|100.0|1.0|1.0	AO882_11935|100.0|1.0|1.0	I5J77_24730|100.0|1.0|1.0	L6B57_09945|100.0|1.0|1.0	L6B26_04040|100.0|1.0|1.0	BH596_06905|100.0|1.0|1.0	JEY13_02205|100.0|1.0|1.0	L6A07_00820|100.0|1.0|1.0	L3677_001509|100.0|1.0|1.0	DY932_02145|100.0|1.0|1.0	DY940_02145|100.0|1.0|1.0	AOA68_RS00995|100.0|1.0|1.0	NS57_RS17550|100.0|1.0|1.0	-	IPC241_01850|97.0|0.92|0.93	JHW37_00955|97.0|0.92|0.93	AOA67_RS00955|97.0|0.92|0.93	CRX61_RS19330|97.0|0.92|0.93	RNH99_06895|97.0|0.92|0.93	ODQ13_13955|97.0|0.92|0.93	FA227_07135|97.0|0.92|0.93	FA228_07535|97.0|0.92|0.93	-	I5E49_19010|97.0|0.92|0.93	JEZ88_14440|97.0|0.92|0.93	I5R08_12850|97.0|0.92|0.93	I4944_15770|97.0|0.92|0.93	NIA61_002550|97.0|0.92|0.93	I5L13_15230|97.0|0.92|0.93	L6B76_06005|97.0|0.92|0.93	NIA64_000434|98.5|0.92|0.93	NS17_RS10205|97.0|0.92|0.93	P0F76_27120|97.0|0.92|0.93
297822	ABR83325.1	PSPA7_0284	RGP1	PA0201|96.9|1.0|1.0	OH118_RS06130|100.0|1.0|1.0	OH117_RS17865|100.0|1.0|1.0	OH116_RS04630|100.0|1.0|1.0	OH115_RS13100|100.0|1.0|1.0	AO898_19170|100.0|1.0|1.0	DZ922_RS27820|100.0|1.0|1.0	AO896_16890|100.0|1.0|1.0	AO955_18385|100.0|1.0|1.0	L6B08_00805|100.0|1.0|1.0	L6A01_00805|100.0|1.0|1.0	I5K76_29185|99.0|1.0|1.0	I5L42_28475|99.0|1.0|1.0	APA44_26700|99.5|1.0|1.0	AO882_11940|99.5|1.0|1.0	I5J77_24725|99.5|1.0|1.0	L6B57_09950|99.5|1.0|1.0	L6B26_04045|99.5|1.0|1.0	BH596_06900|99.5|1.0|1.0	JEY13_02200|99.5|1.0|1.0	L6A07_00825|99.5|1.0|1.0	L3677_001510|100.0|1.0|1.0	DY932_02150|100.0|1.0|1.0	DY940_02150|100.0|1.0|1.0	AOA68_RS01000|100.0|1.0|1.0	NS57_RS17555|100.0|1.0|1.0	NCTC13628_02042|99.5|1.0|1.0	IPC241_01855|99.5|1.0|1.0	JHW37_00960|99.5|1.0|1.0	AOA67_RS00960|99.5|1.0|1.0	CRX61_RS19335|99.5|1.0|1.0	RNH99_06890|99.5|1.0|1.0	ODQ13_13950|100.0|1.0|1.0	FA227_07140|100.0|1.0|1.0	FA228_07540|100.0|1.0|1.0	IHMA87_00190|100.0|1.0|1.0	I5E49_19005|100.0|1.0|1.0	JEZ88_14445|100.0|1.0|1.0	I5R08_12855|100.0|1.0|1.0	I4944_15775|100.0|1.0|1.0	NIA61_002551|100.0|1.0|1.0	I5L13_15235|100.0|1.0|1.0	L6B76_06000|100.0|1.0|1.0	NIA64_000433|99.5|1.0|1.0	NS17_RS10210|99.0|1.0|1.0	P0F76_27125|99.0|1.0|1.0
298411	ABR85153.1	PSPA7_0285	RGP1	PA0202|94.9|1.0|1.0	OH118_RS06135|100.0|1.0|1.0	OH117_RS17870|100.0|1.0|1.0	OH116_RS04625|100.0|1.0|1.0	OH115_RS13095|100.0|1.0|1.0	AO898_19165|100.0|1.0|1.0	DZ922_RS27825|100.0|1.0|1.0	AO896_16895|100.0|1.0|1.0	AO955_18390|100.0|1.0|1.0	L6B08_00810|99.4|1.0|1.0	L6A01_00810|99.4|1.0|1.0	I5K76_29190|98.6|1.0|1.0	I5L42_28480|98.4|1.0|1.0	APA44_26705|99.0|1.0|1.0	AO882_11945|99.0|1.0|1.0	I5J77_24720|99.0|1.0|1.0	L6B57_09955|99.0|1.0|1.0	L6B26_04050|99.0|1.0|1.0	BH596_06895|99.0|1.0|1.0	JEY13_02195|99.0|1.0|1.0	L6A07_00830|99.0|1.0|1.0	L3677_001511|99.2|1.0|1.0	DY932_02155|99.8|1.0|1.0	DY940_02155|99.8|1.0|1.0	AOA68_RS01005|99.8|1.0|1.0	NS57_RS17560|99.8|1.0|1.0	NCTC13628_02041|99.0|1.0|1.0	IPC241_01860|99.0|1.0|1.0	JHW37_00965|99.0|1.0|1.0	AOA67_RS00965|99.0|1.0|1.0	CRX61_RS19340|99.0|1.0|1.0	RNH99_06885|99.0|1.0|1.0	ODQ13_13945|98.6|1.0|1.0	FA227_07145|98.6|1.0|1.0	FA228_07545|98.6|1.0|1.0	IHMA87_00191|98.6|1.0|1.0	I5E49_19000|98.6|1.0|1.0	JEZ88_14450|98.6|1.0|1.0	I5R08_12860|98.6|1.0|1.0	I4944_15780|98.6|1.0|1.0	NIA61_002552|98.6|1.0|1.0	I5L13_15240|98.6|1.0|1.0	L6B76_05995|98.1|1.0|1.0	NIA64_000432|98.1|1.0|1.0	NS17_RS10215|98.6|1.0|1.0	P0F76_27130|98.6|1.0|1.0
299935	ABR82973.1	PSPA7_0286	RGP1	PA0203|95.4|1.0|1.0	OH118_RS06140|100.0|1.0|1.0	OH117_RS17875|100.0|1.0|1.0	OH116_RS04620|100.0|1.0|1.0	OH115_RS13090|100.0|1.0|1.0	AO898_19160|100.0|1.0|1.0	DZ922_RS27830|100.0|1.0|1.0	AO896_16900|100.0|1.0|1.0	AO955_18395|100.0|1.0|1.0	L6B08_00815|100.0|1.0|1.0	L6A01_00815|100.0|1.0|1.0	I5K76_29195|99.7|1.0|1.0	I5L42_28485|99.7|1.0|1.0	APA44_26710|100.0|1.0|1.0	AO882_11950|100.0|1.0|1.0	I5J77_24715|100.0|1.0|1.0	L6B57_09960|100.0|1.0|1.0	L6B26_04055|100.0|1.0|1.0	BH596_06890|100.0|1.0|1.0	JEY13_02190|100.0|1.0|1.0	L6A07_00835|100.0|1.0|1.0	L3677_001512|100.0|1.0|1.0	DY932_02160|100.0|1.0|1.0	DY940_02160|100.0|1.0|1.0	AOA68_RS01010|100.0|1.0|1.0	NS57_RS17565|100.0|1.0|1.0	NCTC13628_02040|100.0|1.0|1.0	IPC241_01865|100.0|1.0|1.0	JHW37_00970|100.0|1.0|1.0	AOA67_RS00970|100.0|1.0|1.0	CRX61_RS19345|100.0|1.0|1.0	RNH99_06880|100.0|1.0|1.0	ODQ13_13940|99.7|1.0|1.0	FA227_07150|99.7|1.0|1.0	FA228_07550|99.7|1.0|1.0	IHMA87_00192|99.7|1.0|1.0	I5E49_18995|99.7|1.0|1.0	JEZ88_14455|99.7|1.0|1.0	I5R08_12865|99.7|1.0|1.0	I4944_15785|99.7|1.0|1.0	NIA61_002553|99.7|1.0|1.0	I5L13_15245|99.7|1.0|1.0	L6B76_05990|100.0|1.0|1.0	NIA64_000431|99.7|1.0|1.0	NS17_RS10220|99.7|1.0|1.0	P0F76_27135|99.7|1.0|1.0
300991	ABR85554.1	PSPA7_0287	RGP1	PA0204|95.9|1.0|1.0	OH118_RS06145|100.0|1.0|1.0	OH117_RS17880|100.0|1.0|1.0	OH116_RS04615|100.0|1.0|1.0	OH115_RS13085|100.0|1.0|1.0	AO898_19155|100.0|1.0|1.0	DZ922_RS27835|100.0|1.0|1.0	AO896_16905|100.0|1.0|1.0	AO955_18400|100.0|1.0|1.0	L6B08_00820|100.0|1.0|1.0	L6A01_00820|100.0|1.0|1.0	-	-	-	-	-	-	-	-	-	-	L3677_001513|100.0|1.0|1.0	DY932_02165|100.0|1.0|1.0	DY940_02165|100.0|1.0|1.0	AOA68_RS01015|100.0|1.0|1.0	NS57_RS17570|100.0|1.0|1.0	NCTC13628_02039|100.0|1.0|1.0	IPC241_01870|100.0|1.0|1.0	JHW37_00975|100.0|1.0|1.0	AOA67_RS00975|100.0|1.0|1.0	CRX61_RS19350|100.0|1.0|1.0	RNH99_06875|100.0|1.0|1.0	ODQ13_13935|100.0|1.0|1.0	FA227_07155|100.0|1.0|1.0	FA228_07555|100.0|1.0|1.0	IHMA87_00193|100.0|1.0|1.0	I5E49_18990|100.0|1.0|1.0	JEZ88_14460|100.0|1.0|1.0	I5R08_12870|100.0|1.0|1.0	I4944_15790|100.0|1.0|1.0	NIA61_002554|100.0|1.0|1.0	I5L13_15250|100.0|1.0|1.0	L6B76_05985|100.0|1.0|1.0	NIA64_000430|100.0|1.0|1.0	NS17_RS10225|100.0|1.0|1.0	P0F76_27140|100.0|1.0|1.0
301797	ABR83389.1	PSPA7_0288	RGP1	PA0205|92.2|1.0|1.0	OH118_RS06150|100.0|1.0|1.0	OH117_RS17885|100.0|1.0|1.0	OH116_RS04610|100.0|1.0|1.0	OH115_RS13080|100.0|1.0|1.0	AO898_19150|100.0|1.0|1.0	DZ922_RS27840|100.0|1.0|1.0	AO896_16910|100.0|1.0|1.0	AO955_18405|100.0|1.0|1.0	L6B08_00825|100.0|1.0|1.0	L6A01_00825|100.0|1.0|1.0	I5K76_29205|100.0|1.0|1.0	I5L42_28495|100.0|1.0|1.0	APA44_26720|100.0|1.0|1.0	AO882_11960|100.0|1.0|1.0	I5J77_24705|100.0|1.0|1.0	L6B57_09970|100.0|1.0|1.0	L6B26_04065|100.0|1.0|1.0	BH596_06880|100.0|1.0|1.0	JEY13_02180|100.0|1.0|1.0	L6A07_00845|100.0|1.0|1.0	L3677_001514|100.0|1.0|1.0	DY932_02170|100.0|1.0|1.0	DY940_02170|100.0|1.0|1.0	AOA68_RS01020|100.0|1.0|1.0	NS57_RS17575|100.0|1.0|1.0	NCTC13628_02038|99.7|1.0|1.0	IPC241_01875|99.7|1.0|1.0	JHW37_00980|99.7|1.0|1.0	AOA67_RS00980|99.7|1.0|1.0	CRX61_RS19355|99.7|1.0|1.0	RNH99_06870|99.7|1.0|1.0	ODQ13_13930|99.7|1.0|1.0	FA227_07160|99.7|1.0|1.0	FA228_07560|99.7|1.0|1.0	IHMA87_00194|99.7|1.0|1.0	I5E49_18985|99.7|1.0|1.0	JEZ88_14465|99.7|1.0|1.0	I5R08_12875|99.7|1.0|1.0	I4944_15795|99.7|1.0|1.0	NIA61_002555|99.7|1.0|1.0	I5L13_15255|99.7|1.0|1.0	L6B76_05980|99.7|1.0|1.0	NIA64_000429|100.0|1.0|1.0	NS17_RS10230|100.0|1.0|1.0	P0F76_27145|100.0|1.0|1.0
302742	ABR82612.1	PSPA7_0289	RGP1	PA0206|92.7|1.0|1.0	OH118_RS06155|100.0|1.0|1.0	OH117_RS17890|100.0|1.0|1.0	OH116_RS04605|100.0|1.0|1.0	OH115_RS13075|100.0|1.0|1.0	AO898_19145|100.0|1.0|1.0	DZ922_RS27845|100.0|1.0|1.0	AO896_16915|100.0|1.0|1.0	AO955_18410|100.0|1.0|1.0	L6B08_00830|99.7|1.0|1.0	L6A01_00830|99.7|1.0|1.0	I5K76_29210|99.7|1.0|1.0	I5L42_28500|97.8|1.0|1.0	APA44_26725|99.7|1.0|1.0	AO882_11965|99.7|1.0|1.0	I5J77_24700|99.7|1.0|1.0	L6B57_09975|99.7|1.0|1.0	L6B26_04070|99.7|1.0|1.0	BH596_06875|99.7|1.0|1.0	JEY13_02175|99.7|1.0|1.0	L6A07_00850|99.7|1.0|1.0	L3677_001515|99.5|1.0|1.0	DY932_02175|99.7|1.0|1.0	DY940_02175|99.7|1.0|1.0	AOA68_RS01025|99.7|1.0|1.0	NS57_RS17580|100.0|1.0|1.0	NCTC13628_02037|99.5|1.0|1.0	IPC241_01880|99.5|1.0|1.0	JHW37_00985|99.5|1.0|1.0	AOA67_RS00985|99.5|1.0|1.0	CRX61_RS19360|99.5|1.0|1.0	RNH99_06865|99.5|1.0|1.0	ODQ13_13925|99.7|1.0|1.0	FA227_07165|99.7|1.0|1.0	FA228_07565|99.7|1.0|1.0	IHMA87_00195|99.7|1.0|1.0	I5E49_18980|99.7|1.0|1.0	JEZ88_14470|99.7|1.0|1.0	I5R08_12880|99.7|1.0|1.0	I4944_15800|99.7|1.0|1.0	NIA61_002556|99.7|1.0|1.0	I5L13_15260|99.7|1.0|1.0	L6B76_05975|99.7|1.0|1.0	NIA64_000428|99.7|1.0|1.0	NS17_RS10235|99.5|1.0|1.0	P0F76_27150|99.5|1.0|1.0
304084	ABR81133.1	PSPA7_0291	RGP1	PA0207|94.0|1.0|1.0	OH118_RS06160|100.0|1.0|1.0	OH117_RS17895|100.0|1.0|1.0	OH116_RS04600|100.0|1.0|1.0	OH115_RS13070|100.0|1.0|1.0	AO898_19140|100.0|1.0|1.0	DZ922_RS27850|100.0|1.0|1.0	AO896_16920|100.0|1.0|1.0	AO955_18415|100.0|1.0|1.0	L6B08_00835|99.7|1.0|1.0	L6A01_00835|99.7|1.0|1.0	I5K76_29215|98.0|1.0|1.0	I5L42_28505|97.7|1.0|1.0	APA44_26730|99.7|1.0|1.0	AO882_11970|99.7|1.0|1.0	I5J77_24695|99.7|1.0|1.0	L6B57_09980|99.7|1.0|1.0	L6B26_04075|99.7|1.0|1.0	BH596_06870|99.7|1.0|1.0	JEY13_02170|99.7|1.0|1.0	L6A07_00855|99.7|1.0|1.0	L3677_001516|99.7|1.0|1.0	DY932_02180|99.7|1.0|1.0	DY940_02180|99.7|1.0|1.0	AOA68_RS01030|99.7|1.0|1.0	NS57_RS17585|99.7|1.0|1.0	NCTC13628_02036|100.0|1.0|1.0	IPC241_01885|100.0|1.0|1.0	JHW37_00990|100.0|1.0|1.0	AOA67_RS00990|100.0|1.0|1.0	CRX61_RS19365|100.0|1.0|1.0	RNH99_06860|100.0|1.0|1.0	ODQ13_13920|100.0|1.0|1.0	FA227_07170|100.0|1.0|1.0	FA228_07570|100.0|1.0|1.0	IHMA87_00196|100.0|1.0|1.0	I5E49_18975|100.0|1.0|1.0	JEZ88_14475|100.0|1.0|1.0	I5R08_12885|100.0|1.0|1.0	I4944_15805|100.0|1.0|1.0	NIA61_002557|100.0|1.0|1.0	I5L13_15265|100.0|1.0|1.0	L6B76_05970|100.0|1.0|1.0	NIA64_000427|100.0|1.0|1.0	NS17_RS10240|100.0|1.0|1.0	P0F76_27155|100.0|1.0|1.0
305097	ABR85208.1	PSPA7_0292	RGP1	PA0208|97.5|1.0|1.0	OH118_RS06165|100.0|1.0|1.0	OH117_RS17900|100.0|1.0|1.0	OH116_RS04595|100.0|1.0|1.0	OH115_RS13065|100.0|1.0|1.0	AO898_19135|100.0|1.0|1.0	DZ922_RS27855|100.0|1.0|1.0	AO896_16925|100.0|1.0|1.0	AO955_18420|100.0|1.0|1.0	L6B08_00840|100.0|1.0|1.0	L6A01_00840|100.0|1.0|1.0	I5K76_29220|99.6|1.0|1.0	I5L42_28510|99.5|1.0|1.0	APA44_26735|99.6|1.0|1.0	AO882_11975|99.6|1.0|1.0	I5J77_24690|99.6|1.0|1.0	L6B57_09985|99.6|1.0|1.0	L6B26_04080|99.6|1.0|1.0	BH596_06865|99.6|1.0|1.0	JEY13_02165|99.6|1.0|1.0	L6A07_00860|99.6|1.0|1.0	L3677_001517|99.5|1.0|1.0	DY932_02185|99.6|1.0|1.0	DY940_02185|99.6|1.0|1.0	AOA68_RS01035|99.6|1.0|1.0	NS57_RS17590|99.6|1.0|1.0	NCTC13628_02035|99.6|1.0|1.0	IPC241_01890|99.6|1.0|1.0	JHW37_00995|99.6|1.0|1.0	AOA67_RS00995|99.6|1.0|1.0	CRX61_RS19370|99.6|1.0|1.0	RNH99_06855|99.6|1.0|1.0	ODQ13_13915|99.6|1.0|1.0	FA227_07175|99.6|1.0|1.0	FA228_07575|99.6|1.0|1.0	IHMA87_00197|99.6|1.0|1.0	I5E49_18970|99.6|1.0|1.0	JEZ88_14480|99.6|1.0|1.0	I5R08_12890|99.6|1.0|1.0	I4944_15810|99.6|1.0|1.0	NIA61_002558|99.6|1.0|1.0	I5L13_15270|99.6|1.0|1.0	L6B76_05965|99.6|1.0|1.0	NIA64_000426|99.6|1.0|1.0	NS17_RS10245|99.5|1.0|1.0	P0F76_27160|99.5|1.0|1.0
306761	ABR85098.1	PSPA7_0293		PA0209|95.6|1.0|1.0	OH118_RS06170|100.0|1.0|1.0	OH117_RS17905|100.0|1.0|1.0	OH116_RS04590|100.0|1.0|1.0	OH115_RS13060|100.0|1.0|1.0	AO898_19130|100.0|1.0|1.0	-	AO896_16930|100.0|1.0|1.0	AO955_18425|100.0|1.0|1.0	L6B08_00845|99.7|1.0|1.0	L6A01_00845|99.7|1.0|1.0	-	I5L42_28515|97.3|1.0|1.0	APA44_26740|98.6|1.0|1.0	AO882_11980|98.6|1.0|1.0	I5J77_24685|98.6|1.0|1.0	L6B57_09990|98.6|1.0|1.0	L6B26_04085|98.6|1.0|1.0	BH596_06860|98.6|1.0|1.0	JEY13_02160|98.6|1.0|1.0	L6A07_00865|98.6|1.0|1.0	L3677_001518|99.0|1.0|1.0	DY932_02190|99.3|1.0|1.0	DY940_02190|99.3|1.0|1.0	AOA68_RS01040|99.3|1.0|1.0	NS57_RS17595|99.3|1.0|1.0	NCTC13628_02034|98.6|1.0|1.0	IPC241_01895|98.6|1.0|1.0	JHW37_01000|98.6|1.0|1.0	-	CRX61_RS19375|98.6|1.0|1.0	RNH99_06850|98.6|1.0|1.0	ODQ13_13910|98.6|1.0|1.0	FA227_07180|98.6|1.0|1.0	FA228_07580|98.6|1.0|1.0	IHMA87_00198|98.6|1.0|1.0	I5E49_18965|98.6|1.0|1.0	JEZ88_14485|98.6|1.0|1.0	I5R08_12895|98.6|1.0|1.0	I4944_15815|98.6|1.0|1.0	NIA61_002559|98.6|1.0|1.0	I5L13_15275|98.3|1.0|1.0	L6B76_05960|98.3|1.0|1.0	NIA64_000425|98.6|1.0|1.0	NS17_RS10250|98.3|1.0|1.0	-
307644	ABR84687.1	PSPA7_0294		PA0210|97.0|1.0|1.0	OH118_RS06175|100.0|1.0|1.0	OH117_RS17910|100.0|1.0|1.0	OH116_RS04585|100.0|1.0|1.0	OH115_RS13055|100.0|1.0|1.0	AO898_19125|100.0|1.0|1.0	DZ922_RS29500|100.0|1.0|1.0	AO896_16935|100.0|1.0|1.0	AO955_18430|100.0|1.0|1.0	L6B08_00850|100.0|1.0|1.0	L6A01_00850|100.0|1.0|1.0	I5K76_32080|100.0|1.0|1.0	I5L42_28520|99.0|1.0|1.0	APA44_26745|100.0|1.0|1.0	AO882_11985|100.0|1.0|1.0	I5J77_24680|100.0|1.0|1.0	L6B57_09995|100.0|1.0|1.0	L6B26_04090|100.0|1.0|1.0	BH596_06855|100.0|1.0|1.0	JEY13_02155|100.0|1.0|1.0	L6A07_00870|100.0|1.0|1.0	L3677_001519|100.0|1.0|1.0	DY932_02195|100.0|1.0|1.0	DY940_02195|100.0|1.0|1.0	AOA68_RS01045|100.0|1.0|1.0	NS57_RS17600|100.0|1.0|1.0	NCTC13628_02033|100.0|1.0|1.0	IPC241_01900|100.0|1.0|1.0	JHW37_01005|100.0|1.0|1.0	AOA67_RS01005|100.0|1.0|1.0	CRX61_RS19380|100.0|1.0|1.0	RNH99_06845|100.0|1.0|1.0	ODQ13_13905|100.0|1.0|1.0	FA227_07185|100.0|1.0|1.0	FA228_07585|100.0|1.0|1.0	IHMA87_00199|100.0|1.0|1.0	I5E49_18960|100.0|1.0|1.0	JEZ88_14490|100.0|1.0|1.0	I5R08_12900|100.0|1.0|1.0	I4944_15820|100.0|1.0|1.0	NIA61_002560|100.0|1.0|1.0	I5L13_15280|100.0|1.0|1.0	L6B76_05955|99.0|1.0|1.0	NIA64_000424|100.0|1.0|1.0	NS17_RS10255|100.0|1.0|1.0	-
307936	ABR84439.1	PSPA7_0295		PA0211|95.5|1.0|1.0	OH118_RS06180|100.0|1.0|1.0	OH117_RS17915|100.0|1.0|1.0	OH116_RS04580|100.0|1.0|1.0	OH115_RS13050|100.0|1.0|1.0	AO898_19120|100.0|1.0|1.0	DZ922_RS29495|100.0|1.0|1.0	AO896_16940|100.0|1.0|1.0	AO955_18435|100.0|1.0|1.0	L6B08_00855|96.9|1.0|1.0	L6A01_00855|96.9|1.0|1.0	I5K76_32075|99.7|1.0|1.0	I5L42_28525|98.2|1.0|0.98	APA44_26750|99.7|1.0|1.0	AO882_11990|99.7|1.0|1.0	I5J77_24675|99.7|1.0|1.0	L6B57_10000|99.7|1.0|1.0	L6B26_04095|99.7|1.0|1.0	BH596_06850|99.7|1.0|1.0	JEY13_02150|99.7|1.0|1.0	L6A07_00875|99.7|1.0|1.0	L3677_001520|99.7|1.0|1.0	DY932_02200|100.0|1.0|1.0	DY940_02200|100.0|1.0|1.0	AOA68_RS01050|100.0|1.0|1.0	NS57_RS17605|100.0|1.0|1.0	NCTC13628_02032|99.7|1.0|1.0	IPC241_01905|99.7|1.0|1.0	JHW37_01010|99.7|1.0|1.0	AOA67_RS01010|99.7|1.0|1.0	CRX61_RS19385|99.7|1.0|1.0	RNH99_06840|99.7|1.0|1.0	ODQ13_13900|99.7|1.0|1.0	FA227_07190|99.7|1.0|1.0	FA228_07590|99.7|1.0|1.0	IHMA87_00200|99.7|1.0|1.0	I5E49_18955|99.7|1.0|1.0	JEZ88_14495|99.7|1.0|1.0	I5R08_12905|99.7|1.0|1.0	I4944_15825|99.7|1.0|1.0	NIA61_002561|99.7|1.0|1.0	I5L13_15285|99.7|1.0|1.0	L6B76_05950|99.3|1.0|1.0	NIA64_000423|99.3|1.0|1.0	NS17_RS10260|99.0|1.0|1.0	-
308796	ABR85941.1	PSPA7_0296		PA0212|91.1|1.0|1.0	OH118_RS06185|100.0|1.0|1.0	OH117_RS17920|100.0|1.0|1.0	OH116_RS04575|100.0|1.0|1.0	OH115_RS13045|100.0|1.0|1.0	AO898_19115|100.0|1.0|1.0	-	AO896_16945|100.0|1.0|1.0	AO955_18440|100.0|1.0|1.0	L6B08_00860|91.1|1.0|1.0	L6A01_00860|91.1|1.0|1.0	I5K76_32070|98.1|1.0|1.0	I5L42_28530|97.4|1.0|1.0	APA44_26755|98.5|1.0|1.0	AO882_11995|98.5|1.0|1.0	I5J77_24670|98.5|1.0|1.0	L6B57_10005|98.5|1.0|1.0	L6B26_04100|98.5|1.0|1.0	BH596_06845|98.5|1.0|1.0	JEY13_02145|98.5|1.0|1.0	L6A07_00880|98.5|1.0|1.0	L3677_001521|100.0|1.0|1.0	DY932_02205|99.6|1.0|1.0	DY940_02205|99.6|1.0|1.0	AOA68_RS01055|99.6|1.0|1.0	NS57_RS17610|99.6|1.0|1.0	NCTC13628_02031|98.1|1.0|1.0	IPC241_01910|98.1|1.0|1.0	JHW37_01015|98.1|1.0|1.0	AOA67_RS01015|98.1|1.0|1.0	CRX61_RS19390|98.1|1.0|1.0	RNH99_06835|98.1|1.0|1.0	ODQ13_13895|98.1|1.0|1.0	FA227_07195|98.1|1.0|1.0	FA228_07595|98.1|1.0|1.0	IHMA87_00201|98.1|1.0|1.0	I5E49_18950|98.1|1.0|1.0	JEZ88_14500|98.1|1.0|1.0	I5R08_12910|98.1|1.0|1.0	I4944_15830|98.1|1.0|1.0	NIA61_002562|98.1|1.0|1.0	I5L13_15290|98.1|1.0|1.0	L6B76_05945|98.5|1.0|1.0	NIA64_000422|98.9|1.0|1.0	NS17_RS10265|98.9|1.0|1.0	-
309618	ABR81519.1	PSPA7_0297		PA0213|86.1|1.0|1.0	OH118_RS06190|100.0|1.0|1.0	OH117_RS17925|100.0|1.0|1.0	OH116_RS04570|100.0|1.0|1.0	OH115_RS13040|100.0|1.0|1.0	AO898_19110|100.0|1.0|1.0	-	AO896_16950|100.0|1.0|1.0	AO955_18445|100.0|1.0|1.0	L6B08_00865|86.1|1.0|1.0	L6A01_00865|86.1|1.0|1.0	-	I5L42_28535|100.0|1.0|1.0	APA44_26760|100.0|1.0|1.0	AO882_12000|100.0|1.0|1.0	I5J77_24665|100.0|1.0|1.0	L6B57_10010|100.0|1.0|1.0	L6B26_04105|100.0|1.0|1.0	BH596_06835|100.0|1.0|0.91	JEY13_02140|100.0|1.0|1.0	L6A07_00885|100.0|1.0|1.0	L3677_001522|99.6|1.0|1.0	DY932_02210|99.6|1.0|1.0	DY940_02210|99.6|1.0|1.0	AOA68_RS01060|99.6|1.0|1.0	NS57_RS17615|99.6|1.0|1.0	NCTC13628_02030|99.6|1.0|1.0	IPC241_01915|99.6|1.0|1.0	JHW37_01020|99.6|1.0|1.0	-	CRX61_RS19395|99.6|1.0|1.0	RNH99_06830|99.6|1.0|1.0	ODQ13_13890|99.1|1.0|1.0	FA227_07200|99.1|1.0|1.0	FA228_07600|99.1|1.0|1.0	IHMA87_00202|99.1|1.0|1.0	I5E49_18945|99.1|1.0|1.0	JEZ88_14505|99.1|1.0|1.0	I5R08_12915|99.1|1.0|1.0	I4944_15835|99.1|1.0|1.0	NIA61_002563|99.1|1.0|1.0	I5L13_15295|99.1|1.0|1.0	L6B76_05940|98.7|1.0|1.0	NIA64_000421|99.1|1.0|1.0	NS17_RS10270|98.7|1.0|1.0	-
310307	ABR83602.1	PSPA7_0298		PA0214|92.0|1.0|1.0	OH118_RS06195|100.0|1.0|1.0	OH117_RS17930|100.0|1.0|1.0	OH116_RS04565|100.0|1.0|1.0	OH115_RS13035|100.0|1.0|1.0	AO898_19105|100.0|1.0|1.0	-	AO896_16955|100.0|1.0|1.0	AO955_18450|100.0|1.0|1.0	L6B08_00870|92.0|1.0|1.0	L6A01_00870|92.0|1.0|1.0	-	-	APA44_26765|99.4|1.0|1.0	AO882_12005|99.4|1.0|1.0	I5J77_24660|99.4|1.0|1.0	L6B57_10015|99.4|1.0|1.0	L6B26_04110|99.4|1.0|1.0	BH596_06830|99.4|1.0|1.0	JEY13_02135|99.4|1.0|1.0	L6A07_00890|99.4|1.0|1.0	L3677_001523|100.0|1.0|1.0	DY932_02215|100.0|1.0|1.0	DY940_02215|100.0|1.0|1.0	AOA68_RS01065|100.0|1.0|1.0	NS57_RS17620|100.0|1.0|1.0	NCTC13628_02029|99.4|1.0|1.0	IPC241_01920|99.4|1.0|1.0	JHW37_01025|99.4|1.0|1.0	-	CRX61_RS19400|99.4|1.0|1.0	RNH99_06825|99.4|1.0|1.0	ODQ13_13885|99.7|1.0|1.0	FA227_07205|99.7|1.0|1.0	FA228_07605|99.7|1.0|1.0	IHMA87_00203|99.7|1.0|1.0	I5E49_18940|99.7|1.0|1.0	JEZ88_14510|99.7|1.0|1.0	I5R08_12920|99.7|1.0|1.0	I4944_15840|99.7|1.0|1.0	NIA61_002564|99.7|1.0|1.0	I5L13_15300|99.7|1.0|1.0	L6B76_05935|100.0|1.0|1.0	NIA64_000420|100.0|1.0|1.0	NS17_RS10275|99.4|1.0|1.0	-
311295	ABR83408.1	PSPA7_0299		PA0215|92.6|1.0|1.0	OH118_RS06200|100.0|1.0|1.0	OH117_RS17935|100.0|1.0|1.0	OH116_RS04560|100.0|1.0|1.0	OH115_RS13030|100.0|1.0|1.0	AO898_19100|100.0|1.0|1.0	DZ922_RS11225|100.0|1.0|1.0	AO896_16960|100.0|1.0|1.0	AO955_18455|100.0|1.0|1.0	L6B08_00875|92.6|1.0|1.0	L6A01_00875|92.6|1.0|1.0	I5K76_23445|99.3|1.0|1.0	I5L42_27075|98.5|1.0|1.0	APA44_26770|100.0|1.0|1.0	AO882_12010|100.0|1.0|1.0	I5J77_24655|100.0|1.0|1.0	L6B57_10020|100.0|1.0|1.0	L6B26_04115|100.0|1.0|1.0	BH596_06825|100.0|1.0|1.0	JEY13_02130|100.0|1.0|1.0	L6A07_00895|100.0|1.0|1.0	L3677_001524|100.0|1.0|1.0	DY932_02220|100.0|1.0|1.0	DY940_02220|100.0|1.0|1.0	AOA68_RS01070|100.0|1.0|1.0	NS57_RS17625|100.0|1.0|1.0	NCTC13628_02028|99.3|1.0|1.0	IPC241_01925|99.3|1.0|1.0	JHW37_01030|99.3|1.0|1.0	AOA67_RS01030|99.3|1.0|1.0	CRX61_RS19405|99.3|1.0|1.0	RNH99_06820|99.3|1.0|1.0	ODQ13_13880|99.3|1.0|1.0	FA227_07210|99.3|1.0|1.0	FA228_07610|99.3|1.0|1.0	IHMA87_00204|99.3|1.0|1.0	I5E49_18935|99.3|1.0|1.0	JEZ88_14515|99.3|1.0|1.0	I5R08_12925|99.3|1.0|1.0	I4944_15845|99.3|1.0|1.0	NIA61_002565|99.3|1.0|1.0	I5L13_15305|99.3|1.0|1.0	L6B76_05930|100.0|1.0|1.0	NIA64_000419|100.0|1.0|1.0	NS17_RS10280|100.0|1.0|1.0	P0F76_17835|100.0|1.0|1.0
311705	ABR82958.1	PSPA7_0300		PA0216|97.3|1.0|1.0	OH118_RS06205|100.0|1.0|1.0	OH117_RS17940|100.0|1.0|1.0	OH116_RS04555|100.0|1.0|1.0	OH115_RS13025|100.0|1.0|1.0	AO898_19095|100.0|1.0|1.0	DZ922_RS11230|100.0|1.0|1.0	AO896_16965|100.0|1.0|1.0	AO955_18460|100.0|1.0|1.0	L6B08_00880|97.3|1.0|1.0	L6A01_00880|97.3|1.0|1.0	I5K76_23450|99.6|1.0|1.0	I5L42_27080|98.8|1.0|1.0	APA44_26775|100.0|1.0|1.0	AO882_12015|100.0|1.0|1.0	I5J77_24650|100.0|1.0|1.0	L6B57_10025|100.0|1.0|1.0	L6B26_04120|100.0|1.0|1.0	BH596_06820|100.0|1.0|1.0	JEY13_02125|100.0|1.0|1.0	L6A07_00900|100.0|1.0|1.0	L3677_001525|100.0|1.0|1.0	DY932_02225|100.0|1.0|1.0	DY940_02225|100.0|1.0|1.0	AOA68_RS01075|100.0|1.0|1.0	NS57_RS17630|100.0|1.0|1.0	NCTC13628_02027|100.0|1.0|1.0	IPC241_01930|100.0|1.0|1.0	JHW37_01035|100.0|1.0|1.0	AOA67_RS01035|100.0|1.0|1.0	CRX61_RS19410|100.0|1.0|1.0	RNH99_06815|100.0|1.0|1.0	ODQ13_13875|99.6|1.0|1.0	FA227_07215|99.6|1.0|1.0	FA228_07615|99.6|1.0|1.0	IHMA87_00205|99.6|1.0|1.0	I5E49_18930|99.6|1.0|1.0	JEZ88_14520|99.6|1.0|1.0	I5R08_12930|99.6|1.0|1.0	I4944_15850|99.6|1.0|1.0	NIA61_002566|99.6|1.0|1.0	I5L13_15310|99.6|1.0|1.0	L6B76_05925|100.0|1.0|1.0	NIA64_000418|100.0|1.0|1.0	NS17_RS10285|100.0|1.0|1.0	P0F76_17840|100.0|1.0|1.0
312580	ABR81583.1	PSPA7_0301		PA0217|97.1|1.0|1.0	OH118_RS06210|100.0|1.0|1.0	OH117_RS17945|100.0|1.0|1.0	OH116_RS04550|100.0|1.0|1.0	OH115_RS13020|100.0|1.0|1.0	AO898_19090|100.0|1.0|1.0	DZ922_RS11235|100.0|1.0|1.0	AO896_16970|100.0|1.0|1.0	AO955_18465|100.0|1.0|1.0	L6B08_00885|97.4|1.0|1.0	L6A01_00885|97.4|1.0|1.0	I5K76_23455|100.0|1.0|1.0	I5L42_27085|99.4|1.0|1.0	APA44_26780|100.0|1.0|1.0	AO882_12020|100.0|1.0|1.0	I5J77_24645|100.0|1.0|1.0	L6B57_10030|100.0|1.0|1.0	L6B26_04125|100.0|1.0|1.0	BH596_06815|100.0|1.0|1.0	JEY13_02120|100.0|1.0|1.0	L6A07_00905|100.0|1.0|1.0	L3677_001526|100.0|1.0|1.0	DY932_02230|100.0|1.0|1.0	DY940_02230|100.0|1.0|1.0	AOA68_RS01080|100.0|1.0|1.0	NS57_RS17635|100.0|1.0|1.0	NCTC13628_02026|99.7|1.0|1.0	IPC241_01935|99.7|1.0|1.0	JHW37_01040|99.7|1.0|1.0	AOA67_RS01040|99.7|1.0|1.0	CRX61_RS19415|99.7|1.0|1.0	RNH99_06810|99.7|1.0|1.0	ODQ13_13870|99.7|1.0|1.0	FA227_07220|99.7|1.0|1.0	FA228_07620|99.7|1.0|1.0	IHMA87_00206|99.7|1.0|1.0	I5E49_18925|99.7|1.0|1.0	JEZ88_14525|99.7|1.0|1.0	I5R08_12935|99.7|1.0|1.0	I4944_15855|99.7|1.0|1.0	NIA61_002567|99.7|1.0|1.0	I5L13_15315|99.7|1.0|1.0	L6B76_05920|99.7|1.0|1.0	NIA64_000417|99.7|1.0|1.0	NS17_RS10290|99.7|1.0|1.0	P0F76_17845|99.7|1.0|1.0
313695	ABR83970.1	PSPA7_0302		-	OH118_RS06215|100.0|1.0|1.0	OH117_RS17950|100.0|1.0|1.0	OH116_RS04545|100.0|1.0|1.0	OH115_RS13015|100.0|1.0|1.0	AO898_19085|100.0|1.0|1.0	DZ922_RS11240|100.0|1.0|1.0	AO896_16975|100.0|1.0|1.0	AO955_18470|100.0|1.0|1.0	L6B08_00890|100.0|1.0|1.0	L6A01_00890|100.0|1.0|1.0	I5K76_23460|99.3|1.0|1.0	I5L42_27090|100.0|1.0|1.0	APA44_26785|100.0|1.0|1.0	AO882_12025|100.0|1.0|1.0	I5J77_24640|100.0|1.0|1.0	L6B57_10035|100.0|1.0|1.0	L6B26_04130|100.0|1.0|1.0	BH596_06810|100.0|1.0|1.0	JEY13_02115|100.0|1.0|1.0	L6A07_00910|100.0|1.0|1.0	L3677_001527|100.0|1.0|1.0	DY932_02235|100.0|1.0|1.0	DY940_02235|100.0|1.0|1.0	AOA68_RS01085|100.0|1.0|1.0	NS57_RS17640|100.0|1.0|1.0	NCTC13628_02025|97.9|1.0|1.0	IPC241_01940|97.9|1.0|1.0	JHW37_01045|97.9|1.0|1.0	AOA67_RS01045|97.9|1.0|1.0	CRX61_RS19420|97.9|1.0|1.0	RNH99_06805|97.9|1.0|1.0	ODQ13_13865|97.9|1.0|1.0	FA227_07225|97.9|1.0|1.0	FA228_07625|97.9|1.0|1.0	IHMA87_00207|97.9|1.0|1.0	I5E49_18920|97.9|1.0|1.0	JEZ88_14530|97.9|1.0|1.0	I5R08_12940|97.9|1.0|1.0	I4944_15860|97.9|1.0|1.0	NIA61_002568|97.9|1.0|1.0	I5L13_15320|97.9|1.0|1.0	L6B76_05915|96.5|1.0|1.0	NIA64_000416|97.2|1.0|1.0	NS17_RS10295|97.2|1.0|1.0	P0F76_17850|97.2|1.0|1.0
314318	ABR82294.1	PSPA7_0303		PA0218|99.3|1.0|1.0	OH118_RS06220|100.0|1.0|1.0	OH117_RS17955|100.0|1.0|1.0	OH116_RS04540|100.0|1.0|1.0	OH115_RS13010|100.0|1.0|1.0	AO898_19080|100.0|1.0|1.0	DZ922_RS11245|100.0|1.0|1.0	AO896_16980|100.0|1.0|1.0	AO955_18475|100.0|1.0|1.0	L6B08_00895|100.0|1.0|1.0	L6A01_00895|100.0|1.0|1.0	I5K76_23465|100.0|1.0|1.0	I5L42_27095|100.0|1.0|1.0	APA44_26790|100.0|1.0|1.0	AO882_12030|100.0|1.0|1.0	I5J77_24635|100.0|1.0|1.0	L6B57_10040|100.0|1.0|1.0	L6B26_04135|100.0|1.0|1.0	BH596_06805|100.0|1.0|1.0	JEY13_02110|99.7|1.0|1.0	L6A07_00915|100.0|1.0|1.0	L3677_001528|100.0|1.0|1.0	DY932_02240|99.3|1.0|1.0	DY940_02240|99.3|1.0|1.0	AOA68_RS01090|99.3|1.0|1.0	NS57_RS17645|99.3|1.0|1.0	NCTC13628_02024|100.0|1.0|1.0	IPC241_01945|100.0|1.0|1.0	JHW37_01050|100.0|1.0|1.0	AOA67_RS01050|100.0|1.0|1.0	CRX61_RS19425|100.0|1.0|1.0	RNH99_06800|100.0|1.0|1.0	ODQ13_13860|100.0|1.0|1.0	FA227_07230|100.0|1.0|1.0	FA228_07630|100.0|1.0|1.0	IHMA87_00208|100.0|1.0|1.0	I5E49_18915|100.0|1.0|1.0	JEZ88_14535|100.0|1.0|1.0	I5R08_12945|100.0|1.0|1.0	I4944_15865|100.0|1.0|1.0	NIA61_002569|100.0|1.0|1.0	I5L13_15325|100.0|1.0|1.0	L6B76_05910|100.0|1.0|1.0	NIA64_000415|100.0|1.0|1.0	NS17_RS10300|100.0|1.0|1.0	P0F76_17855|100.0|1.0|1.0
315589	ABR84927.1	PSPA7_0305		PA0219|98.8|1.0|1.0	OH118_RS06225|100.0|1.0|1.0	OH117_RS17960|100.0|1.0|1.0	OH116_RS04535|100.0|1.0|1.0	OH115_RS13005|100.0|1.0|1.0	AO898_19075|100.0|1.0|1.0	DZ922_RS11250|100.0|1.0|1.0	AO896_16985|100.0|1.0|1.0	AO955_18480|100.0|1.0|1.0	L6B08_00905|99.8|1.0|1.0	L6A01_00905|99.8|1.0|1.0	I5K76_23470|98.4|1.0|1.0	I5L42_27100|99.2|1.0|1.0	APA44_26795|99.8|1.0|1.0	AO882_12035|99.8|1.0|1.0	I5J77_24630|99.8|1.0|1.0	L6B57_10050|99.8|1.0|1.0	L6B26_04145|99.8|1.0|1.0	BH596_06800|99.8|1.0|1.0	JEY13_02105|99.8|1.0|1.0	L6A07_00925|99.8|1.0|1.0	L3677_001529|100.0|1.0|1.0	DY932_02250|99.8|1.0|1.0	DY940_02250|99.8|1.0|1.0	AOA68_RS01095|99.8|1.0|1.0	NS57_RS17650|99.8|1.0|1.0	NCTC13628_02023|99.8|1.0|1.0	IPC241_01955|99.6|1.0|1.0	JHW37_01055|99.8|1.0|1.0	AOA67_RS01055|99.8|1.0|1.0	CRX61_RS19435|99.8|1.0|1.0	RNH99_06795|99.8|1.0|1.0	ODQ13_13855|99.8|1.0|1.0	FA227_07240|99.8|1.0|1.0	FA228_07640|99.8|1.0|1.0	IHMA87_00209|99.8|1.0|1.0	I5E49_18910|99.8|1.0|1.0	JEZ88_14540|99.8|1.0|1.0	I5R08_12950|99.8|1.0|1.0	I4944_15870|99.8|1.0|1.0	NIA61_002570|99.8|1.0|1.0	I5L13_15330|99.8|1.0|1.0	L6B76_05900|99.6|1.0|1.0	NIA64_000414|99.8|1.0|1.0	NS17_RS10305|99.4|1.0|1.0	P0F76_17860|99.8|1.0|1.0
317137	ABR86912.1	PSPA7_0306		PA0220|99.2|1.0|1.0	OH118_RS06230|100.0|1.0|1.0	OH117_RS17965|100.0|1.0|1.0	OH116_RS04530|100.0|1.0|1.0	OH115_RS13000|100.0|1.0|1.0	AO898_19070|100.0|1.0|1.0	DZ922_RS11255|100.0|1.0|1.0	AO896_16990|100.0|1.0|1.0	AO955_18485|100.0|1.0|1.0	L6B08_00910|100.0|1.0|1.0	L6A01_00910|100.0|1.0|1.0	I5K76_23475|100.0|1.0|1.0	I5L42_27105|99.6|1.0|1.0	APA44_26800|100.0|1.0|1.0	AO882_12040|100.0|1.0|1.0	I5J77_24625|100.0|1.0|1.0	L6B57_10055|100.0|1.0|1.0	L6B26_04150|100.0|1.0|1.0	BH596_06795|100.0|1.0|1.0	JEY13_02100|100.0|1.0|1.0	L6A07_00930|100.0|1.0|1.0	L3677_001530|100.0|1.0|1.0	DY932_02255|100.0|1.0|1.0	DY940_02255|100.0|1.0|1.0	AOA68_RS01100|100.0|1.0|1.0	NS57_RS17655|100.0|1.0|1.0	NCTC13628_02022|99.8|1.0|1.0	IPC241_01960|99.8|1.0|1.0	JHW37_01060|99.8|1.0|1.0	AOA67_RS01060|99.8|1.0|1.0	CRX61_RS19440|99.8|1.0|1.0	RNH99_06790|99.8|1.0|1.0	ODQ13_13850|99.6|1.0|1.0	FA227_07245|99.6|1.0|1.0	FA228_07645|99.6|1.0|1.0	IHMA87_00210|99.6|1.0|1.0	I5E49_18905|99.6|1.0|1.0	JEZ88_14545|99.6|1.0|1.0	I5R08_12955|99.6|1.0|1.0	I4944_15875|99.6|1.0|1.0	NIA61_002571|99.6|1.0|1.0	I5L13_15335|99.6|1.0|1.0	L6B76_05895|99.8|1.0|1.0	NIA64_000413|99.8|1.0|1.0	NS17_RS10310|99.8|1.0|1.0	P0F76_17865|99.8|1.0|1.0
318601	ABR85304.1	PSPA7_0307		PA0221|97.8|1.0|1.0	OH118_RS06235|100.0|1.0|1.0	OH117_RS17970|100.0|1.0|1.0	OH116_RS04525|100.0|1.0|1.0	OH115_RS12995|100.0|1.0|1.0	AO898_19065|100.0|1.0|1.0	DZ922_RS11260|100.0|1.0|1.0	AO896_16995|100.0|1.0|1.0	AO955_18490|100.0|1.0|1.0	L6B08_00915|99.8|1.0|1.0	L6A01_00915|99.8|1.0|1.0	I5K76_23480|99.6|1.0|1.0	I5L42_27110|100.0|1.0|1.0	APA44_26805|100.0|1.0|1.0	AO882_12045|100.0|1.0|1.0	I5J77_24620|100.0|1.0|1.0	L6B57_10060|99.8|1.0|1.0	L6B26_04155|99.8|1.0|1.0	BH596_06790|100.0|1.0|1.0	JEY13_02095|100.0|1.0|1.0	L6A07_00935|100.0|1.0|1.0	L3677_001531|99.8|1.0|1.0	DY932_02260|100.0|1.0|1.0	DY940_02260|100.0|1.0|1.0	AOA68_RS01105|100.0|1.0|1.0	NS57_RS17660|100.0|1.0|1.0	NCTC13628_02021|99.8|1.0|1.0	IPC241_01965|99.3|1.0|1.0	JHW37_01065|99.8|1.0|1.0	AOA67_RS01065|99.8|1.0|1.0	CRX61_RS19445|99.8|1.0|1.0	RNH99_06785|99.8|1.0|1.0	ODQ13_13845|99.8|1.0|1.0	FA227_07250|99.8|1.0|1.0	FA228_07650|99.8|1.0|1.0	IHMA87_00211|99.8|1.0|1.0	I5E49_18900|99.8|1.0|1.0	JEZ88_14550|99.8|1.0|1.0	I5R08_12960|99.8|1.0|1.0	I4944_15880|99.8|1.0|1.0	NIA61_002572|99.8|1.0|1.0	I5L13_15340|99.8|1.0|1.0	L6B76_05890|99.8|1.0|1.0	NIA64_000412|99.8|1.0|1.0	NS17_RS10315|99.8|1.0|1.0	P0F76_17870|99.8|1.0|1.0
320147	ABR85537.1	PSPA7_0308		PA0222|97.5|1.0|1.0	OH118_RS06240|100.0|1.0|1.0	OH117_RS17975|100.0|1.0|1.0	OH116_RS04520|100.0|1.0|1.0	OH115_RS12990|100.0|1.0|1.0	AO898_19060|100.0|1.0|1.0	DZ922_RS11265|100.0|1.0|1.0	AO896_17000|100.0|1.0|1.0	AO955_18495|100.0|1.0|1.0	L6B08_00920|100.0|1.0|1.0	L6A01_00920|100.0|1.0|1.0	I5K76_23485|99.7|1.0|1.0	I5L42_27115|100.0|1.0|1.0	APA44_26810|100.0|1.0|1.0	AO882_12050|100.0|1.0|1.0	I5J77_28900|100.0|1.0|1.0	L6B57_10065|100.0|1.0|1.0	L6B26_04160|100.0|1.0|1.0	BH596_06785|100.0|1.0|0.97	JEY13_02090|100.0|1.0|1.0	L6A07_00940|100.0|1.0|1.0	L3677_001532|100.0|1.0|1.0	DY932_02265|100.0|1.0|1.0	DY940_02265|100.0|1.0|1.0	AOA68_RS01110|100.0|1.0|1.0	NS57_RS17665|100.0|1.0|1.0	NCTC13628_02020|99.4|1.0|1.0	IPC241_01970|99.4|1.0|1.0	JHW37_01070|99.4|1.0|1.0	AOA67_RS01070|99.4|1.0|1.0	CRX61_RS19450|99.4|1.0|1.0	RNH99_06780|99.4|1.0|1.0	ODQ13_13840|99.4|1.0|1.0	FA227_07255|99.4|1.0|1.0	FA228_07655|99.4|1.0|1.0	IHMA87_00212|99.4|1.0|1.0	I5E49_18895|99.4|1.0|1.0	JEZ88_14555|99.4|1.0|1.0	I5R08_12965|99.4|1.0|1.0	I4944_15885|99.4|1.0|1.0	NIA61_002573|99.4|1.0|1.0	I5L13_15345|99.4|1.0|1.0	L6B76_05885|99.2|1.0|1.0	NIA64_000411|99.2|1.0|1.0	NS17_RS10320|99.7|1.0|1.0	P0F76_17875|99.7|1.0|1.0
321283	ABR83610.1	PSPA7_0309		PA0223|98.0|1.0|1.0	OH118_RS06245|100.0|1.0|1.0	OH117_RS17980|100.0|1.0|1.0	OH116_RS04515|100.0|1.0|1.0	OH115_RS12985|100.0|1.0|1.0	AO898_19055|100.0|1.0|1.0	DZ922_RS11270|100.0|1.0|1.0	AO896_17005|100.0|1.0|1.0	AO955_18500|100.0|1.0|1.0	L6B08_00925|100.0|1.0|1.0	L6A01_00925|100.0|1.0|1.0	I5K76_23490|100.0|1.0|1.0	I5L42_27120|99.3|1.0|1.0	APA44_26815|100.0|1.0|1.0	AO882_12055|100.0|1.0|1.0	I5J77_28895|100.0|1.0|1.0	L6B57_10070|100.0|1.0|1.0	L6B26_04165|100.0|1.0|1.0	BH596_06780|100.0|1.0|1.0	JEY13_02085|100.0|1.0|1.0	L6A07_00945|100.0|1.0|1.0	L3677_001533|100.0|1.0|1.0	DY932_02270|99.7|1.0|1.0	DY940_02270|99.7|1.0|1.0	AOA68_RS01115|99.7|1.0|1.0	NS57_RS17670|99.7|1.0|1.0	NCTC13628_02019|100.0|1.0|1.0	IPC241_01975|100.0|1.0|1.0	JHW37_01075|100.0|1.0|1.0	AOA67_RS01075|100.0|1.0|1.0	CRX61_RS19455|100.0|1.0|1.0	RNH99_06775|100.0|1.0|1.0	ODQ13_13835|100.0|1.0|1.0	FA227_07260|100.0|1.0|1.0	FA228_07660|100.0|1.0|1.0	IHMA87_00213|100.0|1.0|1.0	I5E49_18890|100.0|1.0|1.0	JEZ88_14560|100.0|1.0|1.0	I5R08_12970|100.0|1.0|1.0	I4944_15890|100.0|1.0|1.0	NIA61_002574|100.0|1.0|1.0	I5L13_15350|100.0|1.0|1.0	L6B76_05880|100.0|1.0|1.0	NIA64_000410|100.0|1.0|1.0	NS17_RS10325|100.0|1.0|1.0	P0F76_17880|100.0|1.0|1.0
322224	ABR83740.1	PSPA7_0310		PA0224|99.2|1.0|1.0	OH118_RS06250|100.0|1.0|1.0	OH117_RS17985|100.0|1.0|1.0	OH116_RS04510|100.0|1.0|1.0	OH115_RS12980|100.0|1.0|1.0	AO898_19050|100.0|1.0|1.0	DZ922_RS11275|100.0|1.0|1.0	AO896_17010|100.0|1.0|1.0	AO955_18505|100.0|1.0|1.0	L6B08_00930|98.9|1.0|1.0	L6A01_00930|98.9|1.0|1.0	I5K76_23495|100.0|1.0|1.0	I5L42_27125|100.0|1.0|1.0	APA44_26820|100.0|1.0|1.0	AO882_12060|100.0|1.0|1.0	I5J77_28890|100.0|1.0|1.0	L6B57_10075|100.0|1.0|1.0	L6B26_04170|100.0|1.0|1.0	BH596_06775|100.0|1.0|1.0	JEY13_02080|100.0|1.0|1.0	L6A07_00950|100.0|1.0|1.0	L3677_001534|100.0|1.0|1.0	DY932_02275|100.0|1.0|1.0	DY940_02275|100.0|1.0|1.0	AOA68_RS01120|100.0|1.0|1.0	NS57_RS17675|100.0|1.0|1.0	NCTC13628_02018|100.0|1.0|1.0	IPC241_01980|100.0|1.0|1.0	JHW37_01080|100.0|1.0|1.0	AOA67_RS01080|100.0|1.0|1.0	CRX61_RS19460|100.0|1.0|1.0	RNH99_06770|100.0|1.0|1.0	ODQ13_13830|100.0|1.0|1.0	FA227_07265|100.0|1.0|1.0	FA228_07665|100.0|1.0|1.0	IHMA87_00214|100.0|1.0|1.0	I5E49_18885|100.0|1.0|1.0	JEZ88_14565|100.0|1.0|1.0	I5R08_12975|100.0|1.0|1.0	I4944_15895|100.0|1.0|1.0	NIA61_002575|100.0|1.0|1.0	I5L13_15355|100.0|1.0|1.0	L6B76_05875|100.0|1.0|1.0	NIA64_000409|100.0|1.0|1.0	NS17_RS10330|99.6|1.0|1.0	P0F76_17885|99.6|1.0|1.0
323160	ABR83269.1	PSPA7_0311		PA0225|97.8|1.0|1.0	OH118_RS06255|100.0|1.0|1.0	OH117_RS17990|100.0|1.0|1.0	OH116_RS04505|100.0|1.0|1.0	OH115_RS12975|100.0|1.0|1.0	AO898_19045|100.0|1.0|1.0	DZ922_RS11280|100.0|1.0|1.0	AO896_17015|100.0|1.0|1.0	AO955_18510|100.0|1.0|1.0	L6B08_00935|100.0|1.0|1.0	L6A01_00935|100.0|1.0|1.0	I5K76_23500|100.0|1.0|1.0	I5L42_27130|99.4|1.0|1.0	APA44_26825|100.0|1.0|1.0	AO882_12065|100.0|1.0|1.0	I5J77_28885|100.0|1.0|1.0	L6B57_10080|100.0|1.0|1.0	L6B26_04175|100.0|1.0|1.0	BH596_06770|100.0|1.0|1.0	JEY13_02075|100.0|1.0|1.0	L6A07_00955|100.0|1.0|1.0	L3677_001535|100.0|1.0|1.0	DY932_02280|100.0|1.0|1.0	DY940_02280|100.0|1.0|1.0	AOA68_RS01125|100.0|1.0|1.0	NS57_RS17680|100.0|1.0|1.0	NCTC13628_02017|100.0|1.0|1.0	IPC241_01985|100.0|1.0|1.0	JHW37_01085|100.0|1.0|1.0	AOA67_RS01085|100.0|1.0|1.0	CRX61_RS19465|100.0|1.0|1.0	RNH99_06765|100.0|1.0|1.0	ODQ13_13825|100.0|1.0|1.0	FA227_07270|100.0|1.0|1.0	FA228_07670|100.0|1.0|1.0	IHMA87_00215|100.0|1.0|1.0	I5E49_18880|100.0|1.0|1.0	JEZ88_14570|100.0|1.0|1.0	I5R08_12980|100.0|1.0|1.0	I4944_15900|100.0|1.0|1.0	NIA61_002576|100.0|1.0|1.0	I5L13_15360|100.0|1.0|1.0	L6B76_05870|100.0|1.0|1.0	NIA64_000408|100.0|1.0|1.0	NS17_RS10335|100.0|1.0|1.0	P0F76_17890|100.0|1.0|1.0
323928	ABR82401.1	PSPA7_0312		PA0226|97.5|1.0|1.0	OH118_RS06260|100.0|1.0|1.0	OH117_RS17995|100.0|1.0|1.0	OH116_RS04500|100.0|1.0|1.0	OH115_RS12970|100.0|1.0|1.0	AO898_19040|100.0|1.0|1.0	DZ922_RS11285|100.0|1.0|1.0	AO896_17020|100.0|1.0|1.0	AO955_18515|100.0|1.0|1.0	L6B08_00940|100.0|1.0|1.0	L6A01_00940|100.0|1.0|1.0	I5K76_23505|100.0|1.0|1.0	I5L42_27135|99.3|1.0|1.0	APA44_26830|100.0|1.0|1.0	AO882_12070|100.0|1.0|1.0	I5J77_28880|100.0|1.0|1.0	L6B57_10085|100.0|1.0|1.0	L6B26_04180|100.0|1.0|1.0	BH596_06765|100.0|1.0|1.0	JEY13_02070|100.0|1.0|1.0	L6A07_00960|100.0|1.0|1.0	L3677_001536|100.0|1.0|1.0	DY932_02285|100.0|1.0|1.0	DY940_02285|100.0|1.0|1.0	AOA68_RS01130|100.0|1.0|1.0	NS57_RS17685|100.0|1.0|1.0	NCTC13628_02016|100.0|1.0|1.0	IPC241_01990|100.0|1.0|1.0	JHW37_01090|100.0|1.0|1.0	AOA67_RS01090|100.0|1.0|1.0	CRX61_RS19470|100.0|1.0|1.0	RNH99_06760|100.0|1.0|1.0	ODQ13_13820|100.0|1.0|1.0	FA227_07275|99.6|1.0|1.0	FA228_07675|100.0|1.0|1.0	IHMA87_00216|100.0|1.0|1.0	I5E49_18875|100.0|1.0|1.0	JEZ88_14575|100.0|1.0|1.0	I5R08_12985|100.0|1.0|1.0	I4944_15905|100.0|1.0|1.0	NIA61_002577|100.0|1.0|1.0	I5L13_15365|100.0|1.0|1.0	L6B76_05865|100.0|1.0|1.0	NIA64_000407|100.0|1.0|1.0	NS17_RS10340|100.0|1.0|1.0	P0F76_17895|100.0|1.0|1.0
324776	ABR85606.1	PSPA7_0313		PA0227|98.9|1.0|1.0	OH118_RS06265|100.0|1.0|1.0	OH117_RS18000|100.0|1.0|1.0	OH116_RS04495|100.0|1.0|1.0	OH115_RS12965|100.0|1.0|1.0	AO898_19035|100.0|1.0|1.0	DZ922_RS11290|100.0|1.0|1.0	AO896_17025|100.0|1.0|1.0	AO955_18520|100.0|1.0|1.0	L6B08_00945|100.0|1.0|1.0	L6A01_00945|100.0|1.0|1.0	I5K76_23510|99.2|1.0|1.0	I5L42_27140|100.0|1.0|1.0	APA44_26835|100.0|1.0|1.0	AO882_12075|100.0|1.0|1.0	I5J77_28875|100.0|1.0|1.0	L6B57_10090|100.0|1.0|1.0	L6B26_04185|100.0|1.0|1.0	BH596_06760|100.0|1.0|1.0	JEY13_02065|100.0|1.0|1.0	L6A07_00965|100.0|1.0|1.0	L3677_001537|100.0|1.0|1.0	DY932_02290|100.0|1.0|1.0	DY940_02290|100.0|1.0|1.0	AOA68_RS01135|100.0|1.0|1.0	NS57_RS17690|100.0|1.0|1.0	NCTC13628_02015|99.6|1.0|1.0	IPC241_01995|99.6|1.0|1.0	JHW37_01095|99.6|1.0|1.0	AOA67_RS01095|99.6|1.0|1.0	CRX61_RS19475|99.6|1.0|1.0	RNH99_06755|99.6|1.0|1.0	ODQ13_13815|99.6|1.0|1.0	FA227_07280|99.6|1.0|1.0	FA228_07680|99.6|1.0|1.0	IHMA87_00217|99.6|1.0|1.0	I5E49_18870|99.6|1.0|1.0	JEZ88_14580|99.6|1.0|1.0	I5R08_12990|99.6|1.0|1.0	I4944_15910|99.6|1.0|1.0	NIA61_002578|99.6|1.0|1.0	I5L13_15370|99.6|1.0|1.0	L6B76_05860|99.6|1.0|1.0	NIA64_000406|99.6|1.0|1.0	NS17_RS10345|100.0|1.0|1.0	P0F76_17900|100.0|1.0|1.0
325555	ABR83493.1	PSPA7_0314		PA0228|98.3|1.0|1.0	OH118_RS06270|100.0|1.0|1.0	OH117_RS18005|100.0|1.0|1.0	OH116_RS04490|100.0|1.0|1.0	OH115_RS12960|100.0|1.0|1.0	AO898_19030|100.0|1.0|1.0	DZ922_RS11295|100.0|1.0|1.0	AO896_17030|100.0|1.0|1.0	AO955_18525|100.0|1.0|1.0	L6B08_00950|99.0|1.0|1.0	L6A01_00950|99.0|1.0|1.0	I5K76_23515|97.3|1.0|1.0	I5L42_27145|99.3|1.0|1.0	APA44_26840|99.3|1.0|1.0	AO882_12080|99.3|1.0|1.0	I5J77_28870|99.3|1.0|1.0	L6B57_10095|99.3|1.0|1.0	L6B26_04190|99.3|1.0|1.0	BH596_06755|99.3|1.0|1.0	JEY13_02060|99.3|1.0|1.0	L6A07_00970|99.3|1.0|1.0	L3677_001538|99.3|1.0|1.0	DY932_02295|99.3|1.0|1.0	DY940_02295|99.3|1.0|1.0	AOA68_RS01140|99.3|1.0|1.0	NS57_RS17695|99.3|1.0|1.0	NCTC13628_02014|98.8|1.0|1.0	IPC241_02000|98.8|1.0|1.0	JHW37_01100|98.8|1.0|1.0	AOA67_RS01100|98.8|1.0|1.0	CRX61_RS19480|98.8|1.0|1.0	RNH99_06750|98.8|1.0|1.0	ODQ13_13810|99.0|1.0|1.0	FA227_07285|99.0|1.0|1.0	FA228_07685|99.0|1.0|1.0	IHMA87_00218|99.0|1.0|1.0	I5E49_18865|99.0|1.0|1.0	JEZ88_14585|99.0|1.0|1.0	I5R08_12995|99.0|1.0|1.0	I4944_15915|99.0|1.0|1.0	NIA61_002579|99.0|1.0|1.0	I5L13_15375|99.0|1.0|1.0	L6B76_05855|98.3|1.0|1.0	NIA64_000405|98.3|1.0|1.0	NS17_RS10350|99.8|1.0|1.0	P0F76_17905|99.8|1.0|1.0
326913	ABR86488.1	PSPA7_0315		PA0229|99.1|1.0|1.0	OH118_RS06275|100.0|1.0|1.0	OH117_RS18010|100.0|1.0|1.0	OH116_RS04485|100.0|1.0|1.0	OH115_RS12955|100.0|1.0|1.0	AO898_19025|100.0|1.0|1.0	DZ922_RS11300|100.0|1.0|1.0	AO896_17035|100.0|1.0|1.0	AO955_18530|100.0|1.0|1.0	L6B08_00955|99.5|1.0|1.0	L6A01_00955|99.5|1.0|1.0	I5K76_23520|100.0|1.0|1.0	I5L42_27150|100.0|1.0|1.0	APA44_26845|100.0|1.0|1.0	AO882_12085|100.0|1.0|1.0	I5J77_28865|100.0|1.0|1.0	L6B57_10100|100.0|1.0|1.0	L6B26_04195|100.0|1.0|1.0	BH596_06750|100.0|1.0|1.0	JEY13_02055|100.0|1.0|1.0	L6A07_00975|100.0|1.0|1.0	L3677_001539|99.5|1.0|1.0	DY932_02300|100.0|1.0|1.0	DY940_02300|100.0|1.0|1.0	AOA68_RS01145|100.0|1.0|1.0	NS57_RS17700|100.0|1.0|1.0	NCTC13628_02013|100.0|1.0|1.0	IPC241_02005|100.0|1.0|1.0	JHW37_01105|100.0|1.0|1.0	AOA67_RS01105|100.0|1.0|1.0	CRX61_RS19485|100.0|1.0|1.0	RNH99_06745|100.0|1.0|1.0	ODQ13_13805|99.8|1.0|1.0	FA227_07290|99.8|1.0|1.0	FA228_07690|99.8|1.0|1.0	IHMA87_00219|99.8|1.0|1.0	I5E49_18860|99.8|1.0|1.0	JEZ88_14590|99.8|1.0|1.0	I5R08_13000|99.8|1.0|1.0	I4944_15920|99.8|1.0|1.0	NIA61_002580|99.8|1.0|1.0	I5L13_15380|99.8|1.0|1.0	L6B76_05850|100.0|1.0|1.0	NIA64_000404|100.0|1.0|1.0	NS17_RS10355|100.0|1.0|1.0	P0F76_17910|100.0|1.0|1.0
328237	ABR83863.1	PSPA7_0316		PA0230|96.7|1.0|1.0	OH118_RS06280|100.0|1.0|1.0	OH117_RS18015|100.0|1.0|1.0	OH116_RS04480|100.0|1.0|1.0	OH115_RS12950|100.0|1.0|1.0	AO898_19020|100.0|1.0|1.0	DZ922_RS11305|100.0|1.0|1.0	AO896_17040|100.0|1.0|1.0	AO955_18535|100.0|1.0|1.0	L6B08_00960|100.0|1.0|1.0	L6A01_00960|100.0|1.0|1.0	-	-	APA44_26850|100.0|1.0|1.0	AO882_12090|100.0|1.0|1.0	I5J77_28860|100.0|1.0|1.0	L6B57_10105|100.0|1.0|1.0	L6B26_04200|100.0|1.0|1.0	BH596_06745|100.0|1.0|1.0	JEY13_02050|100.0|1.0|1.0	L6A07_00980|100.0|1.0|1.0	L3677_001540|99.8|1.0|1.0	DY932_02305|100.0|1.0|1.0	DY940_02305|100.0|1.0|1.0	AOA68_RS01150|100.0|1.0|1.0	NS57_RS17705|99.8|1.0|1.0	NCTC13628_02012|98.7|1.0|1.0	IPC241_02010|98.7|1.0|1.0	JHW37_01110|98.7|1.0|1.0	AOA67_RS01110|98.7|1.0|1.0	CRX61_RS19490|98.7|1.0|1.0	RNH99_06740|98.7|1.0|1.0	ODQ13_13800|99.1|1.0|1.0	FA227_07295|99.1|1.0|1.0	FA228_07695|99.1|1.0|1.0	IHMA87_00220|99.1|1.0|1.0	I5E49_18855|99.1|1.0|1.0	JEZ88_14595|98.7|1.0|1.0	I5R08_13005|99.1|1.0|1.0	I4944_15925|99.1|1.0|1.0	NIA61_002581|99.1|1.0|1.0	I5L13_15385|99.1|1.0|1.0	L6B76_05845|98.5|1.0|1.0	NIA64_000403|98.3|1.0|1.0	NS17_RS10360|98.9|1.0|1.0	P0F76_17915|98.9|1.0|1.0
329631	ABR86164.1	PSPA7_0317		PA0231|95.8|1.0|1.0	OH118_RS06285|100.0|1.0|1.0	OH117_RS18020|100.0|1.0|1.0	OH116_RS04475|100.0|1.0|1.0	OH115_RS12945|100.0|1.0|1.0	AO898_19015|100.0|1.0|1.0	DZ922_RS11310|100.0|1.0|1.0	AO896_17045|100.0|1.0|1.0	AO955_18540|100.0|1.0|1.0	L6B08_00965|99.6|1.0|1.0	L6A01_00965|99.6|1.0|1.0	I5K76_23535|99.6|1.0|1.0	I5L42_30790|99.6|1.0|1.0	APA44_26855|99.6|1.0|1.0	AO882_12095|99.6|1.0|1.0	I5J77_28855|99.6|1.0|1.0	L6B57_10110|99.6|1.0|1.0	L6B26_04205|99.6|1.0|1.0	BH596_06740|99.6|1.0|1.0	JEY13_02045|99.6|1.0|1.0	L6A07_00985|99.6|1.0|1.0	L3677_001541|99.6|1.0|1.0	DY932_02310|99.6|1.0|1.0	DY940_02310|99.6|1.0|1.0	AOA68_RS01155|99.6|1.0|1.0	NS57_RS17710|99.6|1.0|1.0	NCTC13628_02011|98.9|1.0|1.0	IPC241_02015|98.9|1.0|1.0	JHW37_01115|98.9|1.0|1.0	AOA67_RS01115|98.9|1.0|1.0	CRX61_RS19495|98.9|1.0|1.0	RNH99_06735|98.9|1.0|1.0	ODQ13_13795|98.1|1.0|1.0	FA227_07300|98.1|1.0|1.0	FA228_07700|98.1|1.0|1.0	IHMA87_00221|98.1|1.0|1.0	I5E49_18850|98.1|1.0|1.0	JEZ88_14600|98.1|1.0|1.0	I5R08_13010|98.1|1.0|1.0	I4944_15930|98.1|1.0|1.0	NIA61_002582|98.1|1.0|1.0	I5L13_15390|98.1|1.0|1.0	L6B76_05840|98.9|1.0|1.0	NIA64_000402|98.9|1.0|1.0	NS17_RS10365|98.9|1.0|1.0	P0F76_17920|98.9|1.0|1.0
330433	ABR83196.1	PSPA7_0318		PA0232|96.3|1.0|1.0	OH118_RS06290|100.0|1.0|1.0	OH117_RS18025|100.0|1.0|1.0	OH116_RS04470|100.0|1.0|1.0	OH115_RS12940|100.0|1.0|1.0	AO898_19010|100.0|1.0|1.0	DZ922_RS11315|100.0|1.0|1.0	AO896_17050|100.0|1.0|1.0	AO955_18545|100.0|1.0|1.0	L6B08_00970|100.0|1.0|1.0	L6A01_00970|100.0|1.0|1.0	I5K76_23540|100.0|1.0|1.0	I5L42_30795|100.0|1.0|1.0	APA44_26860|100.0|1.0|1.0	AO882_12100|100.0|1.0|1.0	I5J77_28850|100.0|1.0|1.0	L6B57_10115|100.0|1.0|1.0	L6B26_04210|100.0|1.0|1.0	BH596_06735|100.0|1.0|1.0	JEY13_02040|100.0|1.0|1.0	L6A07_00990|100.0|1.0|1.0	L3677_001542|100.0|1.0|1.0	DY932_02315|100.0|1.0|1.0	DY940_02315|100.0|1.0|1.0	AOA68_RS01160|100.0|1.0|1.0	NS57_RS17715|100.0|1.0|1.0	NCTC13628_02010|100.0|1.0|1.0	IPC241_02020|100.0|1.0|1.0	JHW37_01120|100.0|1.0|1.0	AOA67_RS01120|100.0|1.0|1.0	CRX61_RS19500|100.0|1.0|1.0	RNH99_06730|100.0|1.0|1.0	ODQ13_13790|100.0|1.0|1.0	FA227_07305|100.0|1.0|1.0	FA228_07705|100.0|1.0|1.0	IHMA87_00222|100.0|1.0|1.0	I5E49_18845|100.0|1.0|1.0	JEZ88_14605|100.0|1.0|1.0	I5R08_13015|100.0|1.0|1.0	I4944_15935|100.0|1.0|1.0	NIA61_002583|100.0|1.0|1.0	I5L13_15395|100.0|1.0|1.0	L6B76_05835|100.0|1.0|1.0	NIA64_000401|100.0|1.0|1.0	NS17_RS10370|100.0|1.0|1.0	P0F76_17925|100.0|1.0|1.0
330985	ABR83200.1	PSPA7_0319		PA0233|94.6|1.0|1.0	OH118_RS06295|100.0|1.0|1.0	OH117_RS18030|100.0|1.0|1.0	OH116_RS04465|100.0|1.0|1.0	OH115_RS12935|100.0|1.0|1.0	AO898_19005|100.0|1.0|1.0	DZ922_RS11320|100.0|1.0|1.0	AO896_17055|100.0|1.0|1.0	AO955_18550|100.0|1.0|1.0	L6B08_00975|99.7|1.0|1.0	-	I5K76_23545|99.4|1.0|1.0	I5L42_30800|99.0|1.0|1.0	APA44_26865|99.7|1.0|1.0	AO882_12105|99.7|1.0|1.0	I5J77_28845|99.7|1.0|1.0	L6B57_10120|99.7|1.0|1.0	L6B26_04215|99.7|1.0|1.0	BH596_06730|99.7|1.0|1.0	JEY13_02035|99.7|1.0|1.0	L6A07_00995|99.7|1.0|1.0	L3677_001543|99.7|1.0|1.0	DY932_02320|99.7|1.0|1.0	DY940_02320|99.7|1.0|1.0	AOA68_RS01165|99.7|1.0|1.0	NS57_RS17720|99.7|1.0|1.0	NCTC13628_02009|99.7|1.0|1.0	IPC241_02025|99.7|1.0|1.0	JHW37_01125|99.7|1.0|1.0	AOA67_RS01125|99.7|1.0|1.0	CRX61_RS19505|99.7|1.0|1.0	RNH99_06725|99.7|1.0|1.0	ODQ13_13785|99.7|1.0|1.0	FA227_07310|99.7|1.0|1.0	FA228_07710|99.7|1.0|1.0	IHMA87_00223|99.7|1.0|1.0	I5E49_18840|99.7|1.0|1.0	JEZ88_14610|99.7|1.0|1.0	I5R08_13020|99.7|1.0|1.0	I4944_15940|99.7|1.0|1.0	NIA61_002584|99.7|1.0|1.0	I5L13_15400|99.7|1.0|1.0	L6B76_05830|99.7|1.0|1.0	NIA64_000400|99.7|1.0|1.0	NS17_RS10375|99.7|1.0|1.0	P0F76_17930|99.7|1.0|1.0
332106	ABR85204.1	PSPA7_0320		PA0234|97.8|1.0|1.0	OH118_RS06300|100.0|1.0|1.0	OH117_RS18035|100.0|1.0|1.0	OH116_RS04460|100.0|1.0|1.0	OH115_RS12930|100.0|1.0|1.0	AO898_19000|100.0|1.0|1.0	DZ922_RS11325|100.0|1.0|1.0	AO896_17060|100.0|1.0|1.0	AO955_18555|100.0|1.0|1.0	L6B08_00980|100.0|1.0|1.0	L6A01_00980|100.0|1.0|1.0	I5K76_23550|100.0|1.0|1.0	I5L42_30805|99.6|1.0|1.0	APA44_26870|100.0|1.0|1.0	AO882_12110|100.0|1.0|1.0	I5J77_28840|100.0|1.0|1.0	L6B57_10125|100.0|1.0|1.0	L6B26_04220|100.0|1.0|1.0	BH596_06725|100.0|1.0|1.0	JEY13_02030|100.0|1.0|1.0	L6A07_01000|100.0|1.0|1.0	L3677_001544|100.0|1.0|1.0	DY932_02325|100.0|1.0|1.0	DY940_02325|100.0|1.0|1.0	AOA68_RS01170|100.0|1.0|1.0	NS57_RS17725|100.0|1.0|1.0	NCTC13628_02008|100.0|1.0|1.0	IPC241_02030|99.3|1.0|1.0	JHW37_01130|100.0|1.0|1.0	AOA67_RS01130|100.0|1.0|1.0	CRX61_RS19510|100.0|1.0|1.0	RNH99_06720|100.0|1.0|1.0	ODQ13_13780|100.0|1.0|1.0	FA227_07315|100.0|1.0|1.0	FA228_07715|100.0|1.0|1.0	IHMA87_00224|100.0|1.0|1.0	I5E49_18835|100.0|1.0|1.0	JEZ88_14615|100.0|1.0|1.0	I5R08_13025|100.0|1.0|1.0	I4944_15945|100.0|1.0|1.0	NIA61_002585|100.0|1.0|1.0	I5L13_15405|100.0|1.0|1.0	L6B76_05825|100.0|1.0|1.0	NIA64_000399|100.0|1.0|1.0	NS17_RS10380|100.0|1.0|1.0	P0F76_17935|100.0|1.0|1.0
333059	ABR82296.1	PSPA7_0321		PA0235|98.2|1.0|1.0	OH118_RS06305|100.0|1.0|1.0	OH117_RS18040|100.0|1.0|1.0	OH116_RS04455|100.0|1.0|1.0	OH115_RS12925|100.0|1.0|1.0	AO898_18995|100.0|1.0|1.0	DZ922_RS11330|100.0|1.0|1.0	AO896_17065|100.0|1.0|1.0	AO955_18560|100.0|1.0|1.0	L6B08_00985|100.0|1.0|1.0	L6A01_00985|100.0|1.0|1.0	I5K76_23555|98.9|1.0|1.0	I5L42_30810|100.0|1.0|1.0	APA44_26875|100.0|1.0|1.0	AO882_12115|100.0|1.0|1.0	I5J77_28835|100.0|1.0|1.0	L6B57_10130|100.0|1.0|1.0	L6B26_04225|100.0|1.0|1.0	BH596_06720|100.0|1.0|1.0	JEY13_02025|100.0|1.0|1.0	L6A07_01005|100.0|1.0|1.0	L3677_001545|99.3|1.0|1.0	DY932_02330|100.0|1.0|1.0	DY940_02330|100.0|1.0|1.0	AOA68_RS01175|100.0|1.0|1.0	NS57_RS17730|100.0|1.0|1.0	NCTC13628_02007|99.6|1.0|1.0	IPC241_02035|99.6|1.0|1.0	JHW37_01135|99.6|1.0|1.0	AOA67_RS01135|99.6|1.0|1.0	CRX61_RS19515|99.6|1.0|1.0	RNH99_06715|99.6|1.0|1.0	ODQ13_13775|99.3|1.0|1.0	FA227_07320|99.3|1.0|1.0	FA228_07720|99.3|1.0|1.0	IHMA87_00225|99.3|1.0|1.0	I5E49_18830|99.3|1.0|1.0	JEZ88_14620|99.3|1.0|1.0	I5R08_13030|99.3|1.0|1.0	I4944_15950|99.3|1.0|1.0	NIA61_002586|99.3|1.0|1.0	I5L13_15410|99.3|1.0|1.0	L6B76_05820|99.8|1.0|1.0	NIA64_000398|99.8|1.0|1.0	NS17_RS10385|99.8|1.0|1.0	P0F76_17940|99.8|1.0|1.0
334694	ABR85541.1	PSPA7_0323		PA0239|95.2|1.0|1.0	OH118_RS06310|100.0|1.0|1.0	OH117_RS18045|100.0|1.0|1.0	OH116_RS04450|100.0|1.0|1.0	OH115_RS12920|100.0|1.0|1.0	AO898_18990|100.0|1.0|1.0	DZ922_RS11335|100.0|1.0|1.0	AO896_17070|100.0|1.0|1.0	AO955_18565|100.0|1.0|1.0	L6B08_00990|100.0|1.0|1.0	L6A01_00990|100.0|1.0|1.0	I5K76_23560|100.0|1.0|1.0	I5L42_30815|99.7|1.0|1.0	APA44_26880|100.0|1.0|1.0	AO882_12120|100.0|1.0|1.0	I5J77_28830|100.0|1.0|1.0	L6B57_10135|100.0|1.0|1.0	L6B26_04230|100.0|1.0|1.0	BH596_06715|100.0|1.0|1.0	JEY13_02020|100.0|1.0|1.0	L6A07_01010|100.0|1.0|1.0	L3677_001546|99.7|1.0|1.0	DY932_02335|100.0|1.0|1.0	DY940_02335|100.0|1.0|1.0	AOA68_RS01180|100.0|1.0|1.0	NS57_RS17735|100.0|1.0|1.0	NCTC13628_02006|99.7|1.0|1.0	IPC241_02040|99.7|1.0|1.0	JHW37_01140|99.7|1.0|1.0	AOA67_RS01140|99.7|1.0|1.0	CRX61_RS19520|99.7|1.0|1.0	RNH99_06710|99.7|1.0|1.0	ODQ13_13770|100.0|1.0|1.0	FA227_07325|100.0|1.0|1.0	FA228_07725|100.0|1.0|1.0	IHMA87_00226|100.0|1.0|1.0	I5E49_18825|100.0|1.0|1.0	JEZ88_14625|100.0|1.0|1.0	I5R08_13035|100.0|1.0|1.0	I4944_15955|100.0|1.0|1.0	NIA61_002587|100.0|1.0|1.0	I5L13_15415|100.0|1.0|1.0	L6B76_05815|100.0|1.0|1.0	NIA64_000397|100.0|1.0|1.0	NS17_RS10390|99.7|1.0|1.0	P0F76_17945|99.7|1.0|1.0
335600	ABR84934.1	PSPA7_0324		PA0240|90.5|1.0|1.01	OH118_RS06315|100.0|1.0|1.0	OH117_RS18050|100.0|1.0|1.0	OH116_RS04445|100.0|1.0|1.0	OH115_RS12915|100.0|1.0|1.0	AO898_18985|100.0|1.0|1.0	DZ922_RS11340|100.0|1.0|1.0	AO896_17075|100.0|1.0|1.0	AO955_18570|100.0|1.0|1.0	L6B08_00995|99.8|1.0|1.0	L6A01_00995|99.8|1.0|1.0	-	-	-	-	-	-	-	-	-	-	L3677_001547|99.5|1.0|1.0	DY932_02340|99.8|1.0|1.0	DY940_02340|99.8|1.0|1.0	AOA68_RS01185|99.8|1.0|1.0	NS57_RS17740|99.8|1.0|1.0	NCTC13628_02005|99.0|1.0|1.0	IPC241_02045|99.0|1.0|1.0	JHW37_01145|99.0|1.0|1.0	AOA67_RS01145|99.0|1.0|1.0	CRX61_RS19525|99.0|1.0|1.0	RNH99_06705|99.0|1.0|1.0	ODQ13_13765|99.0|1.0|1.0	FA227_07330|99.0|1.0|1.0	FA228_07730|99.0|1.0|1.0	IHMA87_00227|99.0|1.0|1.0	I5E49_18820|99.0|1.0|1.0	JEZ88_14630|99.0|1.0|1.0	I5R08_13040|99.0|1.0|1.0	I4944_15960|99.0|1.0|1.0	NIA61_002588|99.0|1.0|1.0	I5L13_15420|99.0|1.0|1.0	L6B76_05810|99.0|1.0|1.0	NIA64_000396|99.0|1.0|1.0	NS17_RS10395|99.0|1.0|1.0	P0F76_17950|99.0|1.0|1.0
336916	ABR84677.1	PSPA7_0325		PA0241|93.0|1.0|1.0	OH118_RS06320|100.0|1.0|1.0	OH117_RS18055|100.0|1.0|1.0	OH116_RS04440|100.0|1.0|1.0	OH115_RS12910|100.0|1.0|1.0	AO898_18980|100.0|1.0|1.0	DZ922_RS11345|100.0|1.0|1.0	AO896_17080|100.0|1.0|1.0	AO955_18575|100.0|1.0|1.0	L6B08_01000|99.8|1.0|1.0	L6A01_01000|99.8|1.0|1.0	I5K76_24235|100.0|1.0|1.0	I5L42_24040|99.8|1.0|1.0	APA44_26890|100.0|1.0|1.0	AO882_12130|100.0|1.0|1.0	I5J77_24905|100.0|1.0|1.0	L6B57_10145|100.0|1.0|1.0	L6B26_04240|100.0|1.0|1.0	BH596_06705|100.0|1.0|1.0	JEY13_02010|100.0|1.0|1.0	L6A07_01020|100.0|1.0|1.0	L3677_001548|100.0|1.0|1.0	DY932_02345|100.0|1.0|1.0	DY940_02345|100.0|1.0|1.0	AOA68_RS01190|100.0|1.0|1.0	NS57_RS17745|100.0|1.0|1.0	NCTC13628_02004|99.8|1.0|1.0	IPC241_02050|99.8|1.0|1.0	JHW37_01150|99.8|1.0|1.0	AOA67_RS01150|99.8|1.0|1.0	CRX61_RS19530|99.8|1.0|1.0	RNH99_06700|99.8|1.0|1.0	ODQ13_13760|100.0|1.0|1.0	FA227_07335|100.0|1.0|1.0	FA228_07735|100.0|1.0|1.0	IHMA87_00228|100.0|1.0|1.0	I5E49_18815|100.0|1.0|1.0	JEZ88_14635|100.0|1.0|1.0	I5R08_13045|100.0|1.0|1.0	I4944_15965|100.0|1.0|1.0	NIA61_002589|100.0|1.0|1.0	I5L13_15425|100.0|1.0|1.0	L6B76_05805|100.0|1.0|1.0	NIA64_000395|100.0|1.0|1.0	NS17_RS10400|99.8|1.0|1.0	P0F76_17955|99.8|1.0|1.0
338772	ABR84446.1	PSPA7_0327		PA0242|90.9|1.0|1.0	OH118_RS06325|100.0|1.0|1.0	OH117_RS18060|100.0|1.0|1.0	OH116_RS04435|100.0|1.0|1.0	OH115_RS12905|100.0|1.0|1.0	AO898_18970|100.0|1.0|1.0	DZ922_RS11350|100.0|1.0|1.0	AO896_17090|100.0|1.0|1.0	AO955_18585|100.0|1.0|1.0	L6B08_01010|99.8|1.0|1.0	L6A01_01010|99.8|1.0|1.0	I5K76_24240|99.1|1.0|1.0	I5L42_24045|99.7|1.0|1.0	APA44_26900|99.8|1.0|1.0	AO882_12140|99.8|1.0|1.0	I5J77_24910|99.8|1.0|1.0	L6B57_10155|99.8|1.0|1.0	L6B26_04250|99.8|1.0|1.0	BH596_06695|99.8|1.0|1.0	JEY13_02005|99.8|1.0|1.0	L6A07_01030|99.8|1.0|1.0	L3677_001549|99.8|1.0|1.0	DY932_02355|100.0|1.0|1.0	DY940_02355|100.0|1.0|1.0	AOA68_RS01200|100.0|1.0|1.0	NS57_RS17755|100.0|1.0|1.0	NCTC13628_02003|99.7|1.0|0.96	IPC241_02060|99.7|1.0|1.0	JHW37_01155|99.7|1.0|1.0	AOA67_RS01160|99.7|1.0|1.0	CRX61_RS19540|99.7|1.0|1.0	RNH99_06695|99.7|1.0|1.0	ODQ13_13755|99.7|1.0|1.0	FA227_07345|99.7|1.0|1.0	FA228_07745|99.7|1.0|1.0	IHMA87_00229|99.7|1.0|1.0	I5E49_18810|99.7|1.0|1.0	JEZ88_14640|99.7|1.0|1.0	I5R08_13050|99.7|1.0|1.0	I4944_15970|99.7|1.0|1.0	NIA61_002590|99.7|1.0|1.0	I5L13_15430|99.7|1.0|1.0	L6B76_05795|99.4|1.0|1.0	NIA64_000394|99.2|1.0|1.0	NS17_RS10405|99.5|1.0|1.0	P0F76_17960|99.5|1.0|1.0
340769	ABR86770.1	PSPA7_0328		PA0243|90.6|1.0|1.0	OH118_RS06330|100.0|1.0|1.0	OH117_RS18065|100.0|1.0|1.0	OH116_RS04430|100.0|1.0|1.0	OH115_RS12900|100.0|1.0|1.0	AO898_18965|100.0|1.0|1.0	DZ922_RS11355|100.0|1.0|1.0	AO896_17095|100.0|1.0|1.0	AO955_18590|100.0|1.0|1.0	L6B08_01015|100.0|1.0|1.0	L6A01_01015|100.0|1.0|1.0	I5K76_24245|100.0|1.0|1.0	I5L42_24050|100.0|1.0|1.0	APA44_26905|100.0|1.0|1.0	AO882_12145|100.0|1.0|1.0	I5J77_24915|100.0|1.0|1.0	L6B57_10160|100.0|1.0|1.0	L6B26_04255|100.0|1.0|1.0	BH596_06690|100.0|1.0|1.0	JEY13_02000|100.0|1.0|1.0	L6A07_01035|100.0|1.0|1.0	L3677_001550|100.0|1.0|1.0	DY932_02360|100.0|1.0|1.0	DY940_02360|100.0|1.0|1.0	AOA68_RS01205|100.0|1.0|1.0	NS57_RS17760|100.0|1.0|1.0	NCTC13628_02002|100.0|1.0|1.0	IPC241_02065|100.0|1.0|1.0	JHW37_01160|100.0|1.0|1.0	AOA67_RS01165|100.0|1.0|1.0	CRX61_RS19545|100.0|1.0|1.0	RNH99_06690|100.0|1.0|1.0	ODQ13_13750|100.0|1.0|1.0	FA227_07350|100.0|1.0|1.0	FA228_07750|100.0|1.0|1.0	IHMA87_00230|100.0|1.0|1.0	I5E49_18805|100.0|1.0|1.0	JEZ88_14645|100.0|1.0|1.0	I5R08_13055|100.0|1.0|1.0	I4944_15975|100.0|1.0|1.0	NIA61_002591|100.0|1.0|1.0	I5L13_15435|100.0|1.0|1.0	L6B76_05790|100.0|1.0|1.0	NIA64_000393|100.0|1.0|1.0	NS17_RS10410|100.0|1.0|1.0	P0F76_17965|100.0|1.0|1.0
341502	ABR85570.2	PSPA7_0329		PA0244|93.0|1.0|1.0	OH118_RS06335|100.0|1.0|1.0	OH117_RS18070|100.0|1.0|1.0	OH116_RS04425|100.0|1.0|1.0	OH115_RS12895|100.0|1.0|1.0	AO898_18960|100.0|1.0|1.0	DZ922_RS11360|100.0|1.0|1.0	AO896_17100|100.0|1.0|1.0	AO955_18595|100.0|1.0|1.0	L6B08_01020|99.6|1.0|1.0	L6A01_01020|99.6|1.0|1.0	I5K76_24250|99.6|1.0|1.0	-	APA44_26910|100.0|1.0|1.0	AO882_12150|100.0|1.0|1.0	I5J77_24920|100.0|1.0|1.0	L6B57_10165|100.0|1.0|1.0	L6B26_04260|100.0|1.0|1.0	BH596_06685|100.0|1.0|1.0	JEY13_01995|100.0|1.0|1.0	L6A07_01040|100.0|1.0|1.0	L3677_001551|100.0|1.0|1.0	DY932_02365|100.0|1.0|1.0	DY940_02365|100.0|1.0|1.0	AOA68_RS01210|100.0|1.0|1.0	NS57_RS17765|99.6|1.0|1.0	NCTC13628_02001|100.0|1.0|1.0	IPC241_02070|100.0|1.0|1.0	JHW37_01165|100.0|1.0|1.0	AOA67_RS01170|100.0|1.0|1.0	CRX61_RS19550|100.0|1.0|1.0	RNH99_06685|100.0|1.0|1.0	ODQ13_13745|99.6|1.0|1.0	FA227_07355|99.6|1.0|1.0	FA228_07755|99.6|1.0|1.0	IHMA87_00231|99.6|1.0|1.0	I5E49_18800|99.6|1.0|1.0	JEZ88_14650|99.6|1.0|1.0	I5R08_13060|99.6|1.0|1.0	I4944_15980|99.6|1.0|1.0	NIA61_002592|99.6|1.0|1.0	I5L13_15440|99.6|1.0|1.0	L6B76_05785|98.6|1.0|1.0	NIA64_000392|98.6|1.0|1.0	NS17_RS10415|99.6|1.0|1.0	P0F76_17970|99.6|1.0|1.0
342353	ABR82604.1	PSPA7_0330		PA0245|85.2|1.0|1.0	OH118_RS06340|100.0|1.0|1.0	OH117_RS18075|100.0|1.0|1.0	OH116_RS04420|100.0|1.0|1.0	OH115_RS12890|100.0|1.0|1.0	AO898_18955|100.0|1.0|1.0	DZ922_RS11365|100.0|1.0|1.0	AO896_17105|100.0|1.0|1.0	AO955_18600|100.0|1.0|1.0	L6B08_01025|99.3|1.0|1.0	L6A01_01025|99.3|1.0|1.0	I5K76_24255|99.3|1.0|1.0	I5L42_24060|99.3|1.0|1.0	APA44_26915|99.3|1.0|1.0	AO882_12155|99.3|1.0|1.0	I5J77_24925|99.3|1.0|1.0	L6B57_10170|99.3|1.0|1.0	L6B26_04265|99.3|1.0|1.0	BH596_06680|99.3|1.0|1.0	JEY13_01990|99.3|1.0|1.0	L6A07_01045|99.3|1.0|1.0	L3677_001552|99.3|1.0|1.0	DY932_02370|99.3|1.0|1.0	DY940_02370|99.3|1.0|1.0	AOA68_RS01215|99.3|1.0|1.0	NS57_RS17770|99.3|1.0|1.0	NCTC13628_02000|98.0|1.0|1.0	IPC241_02075|98.0|1.0|1.0	JHW37_01170|98.0|1.0|1.0	AOA67_RS01175|98.0|1.0|1.0	CRX61_RS19555|98.0|1.0|1.0	RNH99_06680|98.0|1.0|1.0	ODQ13_13740|98.7|1.0|1.0	FA227_07360|98.7|1.0|1.0	FA228_07760|98.7|1.0|1.0	IHMA87_00232|98.7|1.0|1.0	I5E49_18795|98.7|1.0|1.0	JEZ88_14655|98.7|1.0|1.0	I5R08_13065|98.7|1.0|1.0	I4944_15985|98.7|1.0|1.0	NIA61_002593|98.7|1.0|1.0	I5L13_15445|98.7|1.0|1.0	L6B76_05780|99.3|1.0|1.0	NIA64_000391|99.3|1.0|1.0	NS17_RS10420|98.7|1.0|1.0	P0F76_17975|98.7|1.0|1.0
342916	ABR84302.2	PSPA7_0331		PA0246|90.6|1.0|1.0	OH118_RS06345|100.0|1.0|1.0	OH117_RS18080|100.0|1.0|1.0	OH116_RS04415|100.0|1.0|1.0	OH115_RS12885|100.0|1.0|1.0	AO898_18950|100.0|1.0|1.0	DZ922_RS11370|100.0|1.0|1.0	AO896_17110|100.0|1.0|1.0	AO955_18605|100.0|1.0|1.0	L6B08_01030|99.8|1.0|1.0	L6A01_01030|99.8|1.0|1.0	I5K76_24260|98.8|1.0|1.0	I5L42_24065|99.2|1.0|1.0	APA44_26920|99.4|1.0|1.0	AO882_12160|99.4|1.0|1.0	I5J77_24930|99.4|1.0|1.0	L6B57_10175|99.4|1.0|1.0	L6B26_04270|99.4|1.0|1.0	BH596_06675|99.4|1.0|1.0	JEY13_01985|99.4|1.0|1.0	L6A07_01050|99.4|1.0|1.0	L3677_001553|99.6|1.0|1.0	DY932_02375|99.8|1.0|1.0	DY940_02375|99.8|1.0|1.0	AOA68_RS01220|99.8|1.0|1.0	-	NCTC13628_01999|99.4|0.97|1.0	IPC241_02080|99.4|1.0|1.0	JHW37_01175|99.4|1.0|1.0	AOA67_RS01180|99.4|1.0|1.0	CRX61_RS19560|99.4|1.0|1.0	RNH99_06675|99.4|1.0|1.0	ODQ13_13735|99.2|1.0|1.0	FA227_07365|99.2|1.0|1.0	FA228_07765|99.2|1.0|1.0	IHMA87_00233|99.2|0.97|1.0	I5E49_18790|99.2|1.0|1.0	JEZ88_14660|99.2|1.0|1.0	I5R08_13070|99.2|1.0|1.0	I4944_15990|99.2|1.0|1.0	NIA61_002594|99.2|1.0|1.0	I5L13_15450|99.2|1.0|1.0	L6B76_05775|99.8|1.0|1.0	NIA64_000390|99.4|1.0|1.0	NS17_RS10425|99.0|1.0|1.0	P0F76_17980|99.2|1.0|1.0
344581	ABR80760.1	PSPA7_0332		PA0247|94.2|1.0|1.0	OH118_RS06350|100.0|1.0|1.0	OH117_RS18085|100.0|1.0|1.0	OH116_RS04410|100.0|1.0|1.0	OH115_RS12880|100.0|1.0|1.0	AO898_18945|100.0|1.0|1.0	DZ922_RS11375|100.0|1.0|1.0	AO896_17115|100.0|1.0|1.0	AO955_18610|100.0|1.0|1.0	L6B08_01035|99.5|1.0|1.0	L6A01_01035|99.5|1.0|1.0	I5K76_24265|99.7|1.0|1.0	I5L42_24070|99.7|1.0|1.0	APA44_26925|99.7|1.0|1.0	AO882_12165|99.7|1.0|1.0	I5J77_24935|99.7|1.0|1.0	L6B57_10180|99.7|1.0|1.0	L6B26_04275|99.7|1.0|1.0	BH596_06670|99.7|1.0|1.0	JEY13_01980|99.7|1.0|1.0	L6A07_01055|99.7|1.0|1.0	L3677_001554|99.7|1.0|1.0	DY932_02380|99.7|1.0|1.0	DY940_02380|99.7|1.0|1.0	AOA68_RS01225|99.7|1.0|1.0	NS57_RS12440|99.7|1.0|1.0	NCTC13628_01998|99.7|1.0|1.0	IPC241_02085|99.5|1.0|1.0	JHW37_01180|99.7|1.0|1.0	AOA67_RS01185|99.7|1.0|1.0	CRX61_RS19565|99.7|1.0|1.0	RNH99_06670|99.7|1.0|1.0	ODQ13_13730|99.7|1.0|1.0	FA227_07370|99.7|1.0|1.0	FA228_07770|99.7|1.0|1.0	IHMA87_00234|99.7|1.0|1.0	I5E49_18785|99.7|1.0|1.0	JEZ88_14665|99.7|1.0|1.0	I5R08_13075|99.7|1.0|1.0	I4944_15995|99.7|1.0|1.0	NIA61_002595|99.7|1.0|1.0	I5L13_15455|99.7|1.0|1.0	L6B76_05770|99.7|1.0|1.0	NIA64_000389|99.7|1.0|1.0	NS17_RS10430|99.7|1.0|1.0	P0F76_17985|99.7|1.0|1.0
345943	ABR85615.1	PSPA7_0334		PA0248|94.8|1.0|1.0	OH118_RS06355|100.0|1.0|1.0	OH117_RS18090|100.0|1.0|1.0	OH116_RS04405|100.0|1.0|1.0	OH115_RS12875|100.0|1.0|1.0	AO898_18940|100.0|1.0|1.0	DZ922_RS11380|100.0|1.0|1.0	AO896_17120|100.0|1.0|1.0	AO955_18615|100.0|1.0|1.0	L6B08_01040|100.0|1.0|1.0	L6A01_01040|100.0|1.0|1.0	I5K76_24270|100.0|1.0|1.0	I5L42_24075|99.7|1.0|1.0	APA44_26930|100.0|1.0|1.0	AO882_12170|100.0|1.0|1.0	I5J77_24940|100.0|1.0|1.0	L6B57_10185|100.0|1.0|1.0	L6B26_04280|100.0|1.0|1.0	BH596_06665|100.0|1.0|1.0	JEY13_01975|100.0|1.0|1.0	L6A07_01060|100.0|1.0|1.0	L3677_001555|100.0|1.0|1.0	DY932_02385|99.7|1.0|1.0	DY940_02385|99.7|1.0|1.0	AOA68_RS01230|99.7|1.0|1.0	NS57_RS12435|99.7|1.0|1.0	NCTC13628_01997|99.7|1.0|1.0	IPC241_02090|99.3|1.0|1.0	JHW37_01185|99.7|1.0|1.0	AOA67_RS01190|99.7|1.0|1.0	CRX61_RS19570|99.7|1.0|1.0	RNH99_06665|99.7|1.0|1.0	ODQ13_13725|99.7|1.0|1.0	FA227_07375|99.7|1.0|1.0	FA228_07775|99.7|1.0|1.0	IHMA87_00235|99.7|1.0|1.0	I5E49_18780|99.7|1.0|1.0	JEZ88_14670|99.7|1.0|1.0	I5R08_13080|99.7|1.0|1.0	I4944_16000|99.7|1.0|1.0	NIA61_002596|99.7|1.0|1.0	I5L13_15460|99.7|1.0|1.0	L6B76_05765|99.7|1.0|1.0	NIA64_000388|99.7|1.0|1.0	NS17_RS10435|99.7|1.0|1.0	P0F76_17990|99.7|1.0|1.0
346806	ABR83304.1	PSPA7_0333		PA0249|89.0|0.98|0.98	OH118_RS06360|100.0|1.0|1.0	OH117_RS18095|100.0|1.0|1.0	OH116_RS04400|100.0|1.0|1.0	OH115_RS12870|100.0|1.0|1.0	AO898_18935|100.0|1.0|1.0	DZ922_RS11385|100.0|1.0|1.0	AO896_17125|100.0|1.0|1.0	AO955_18620|100.0|1.0|1.0	L6B08_01045|99.3|1.0|1.0	L6A01_01045|99.3|1.0|1.0	I5K76_24275|100.0|1.0|1.0	I5L42_24080|100.0|1.0|1.0	APA44_26935|100.0|1.0|1.0	AO882_12175|100.0|1.0|1.0	I5J77_24945|100.0|1.0|1.0	L6B57_10190|100.0|1.0|1.0	L6B26_04285|100.0|1.0|1.0	BH596_06660|100.0|1.0|1.0	JEY13_01970|100.0|1.0|1.0	L6A07_01065|100.0|1.0|1.0	L3677_001556|99.3|1.0|1.0	DY932_02390|100.0|1.0|1.0	DY940_02390|100.0|1.0|1.0	AOA68_RS01235|100.0|1.0|1.0	NS57_RS12430|100.0|1.0|1.0	NCTC13628_01996|100.0|1.0|1.0	IPC241_02095|100.0|1.0|1.0	JHW37_01190|100.0|1.0|1.0	AOA67_RS01195|100.0|1.0|1.0	CRX61_RS19575|100.0|1.0|1.0	RNH99_06660|100.0|1.0|1.0	ODQ13_13720|100.0|1.0|1.0	FA227_07380|100.0|1.0|1.0	FA228_07780|100.0|1.0|1.0	IHMA87_00236|100.0|1.0|1.0	I5E49_18775|100.0|1.0|1.0	JEZ88_14675|100.0|1.0|1.0	I5R08_13085|100.0|1.0|1.0	I4944_16005|100.0|1.0|1.0	NIA61_002597|100.0|1.0|1.0	I5L13_15465|100.0|1.0|1.0	L6B76_05760|100.0|1.0|1.0	NIA64_000387|100.0|1.0|1.0	NS17_RS10440|100.0|1.0|1.0	P0F76_17995|99.3|1.0|1.0
347344	ABR83978.1	PSPA7_0335		PA0250|97.2|1.0|1.0	OH118_RS06365|100.0|1.0|1.0	OH117_RS18100|100.0|1.0|1.0	OH116_RS04395|100.0|1.0|1.0	OH115_RS12865|100.0|1.0|1.0	AO898_18930|100.0|1.0|1.0	DZ922_RS11390|100.0|1.0|1.0	AO896_17130|100.0|1.0|1.0	AO955_18625|100.0|1.0|1.0	L6B08_01050|100.0|1.0|1.0	L6A01_01050|100.0|1.0|1.0	I5K76_24280|100.0|1.0|1.0	I5L42_24085|100.0|1.0|1.0	APA44_26940|100.0|1.0|1.0	AO882_12180|100.0|1.0|1.0	I5J77_24950|100.0|1.0|1.0	L6B57_10195|100.0|1.0|1.0	L6B26_04290|100.0|1.0|1.0	BH596_06655|100.0|1.0|1.0	JEY13_01965|100.0|1.0|1.0	L6A07_01070|100.0|1.0|1.0	L3677_001557|100.0|1.0|1.0	DY932_02395|100.0|1.0|1.0	DY940_02395|100.0|1.0|1.0	AOA68_RS01240|100.0|1.0|1.0	NS57_RS12425|100.0|1.0|1.0	NCTC13628_01995|100.0|1.0|1.0	IPC241_02100|100.0|1.0|1.0	JHW37_01195|100.0|1.0|1.0	AOA67_RS01200|100.0|1.0|1.0	CRX61_RS19580|100.0|1.0|1.0	RNH99_06655|100.0|1.0|1.0	ODQ13_13715|100.0|1.0|1.0	FA227_07385|100.0|1.0|1.0	FA228_07785|100.0|1.0|1.0	IHMA87_00237|100.0|1.0|1.0	I5E49_18770|100.0|1.0|1.0	JEZ88_14680|100.0|1.0|1.0	I5R08_13090|100.0|1.0|1.0	I4944_16010|100.0|1.0|1.0	NIA61_002598|100.0|1.0|1.0	I5L13_15470|100.0|1.0|1.0	L6B76_05755|100.0|1.0|1.0	NIA64_000386|99.3|1.0|1.0	NS17_RS10445|100.0|1.0|1.0	P0F76_18000|100.0|1.0|1.0
347920	ABR82957.1	PSPA7_0336		PA0251|79.9|1.0|1.0	OH118_RS06370|100.0|1.0|1.0	OH117_RS18105|100.0|1.0|1.0	OH116_RS04390|100.0|1.0|1.0	OH115_RS12860|100.0|1.0|1.0	AO898_18925|100.0|1.0|1.0	DZ922_RS11395|100.0|1.0|1.0	AO896_17135|100.0|1.0|1.0	AO955_18630|100.0|1.0|1.0	L6B08_01055|99.5|1.0|1.0	L6A01_01055|99.5|1.0|1.0	I5K76_24285|100.0|1.0|1.0	I5L42_24090|100.0|1.0|1.0	APA44_26945|100.0|1.0|1.0	AO882_12185|100.0|1.0|1.0	I5J77_24955|100.0|1.0|1.0	L6B57_10200|100.0|1.0|1.0	L6B26_04295|100.0|1.0|1.0	BH596_06650|100.0|1.0|1.0	JEY13_01960|100.0|1.0|1.0	L6A07_01075|100.0|1.0|1.0	L3677_001558|100.0|1.0|1.0	DY932_02400|100.0|1.0|1.0	DY940_02400|100.0|1.0|1.0	AOA68_RS01245|100.0|1.0|1.0	NS57_RS12420|100.0|1.0|1.0	NCTC13628_01994|100.0|1.0|1.0	IPC241_02105|100.0|1.0|1.0	JHW37_01200|100.0|1.0|1.0	AOA67_RS01205|100.0|1.0|1.0	CRX61_RS19585|100.0|1.0|1.0	RNH99_06650|100.0|1.0|1.0	ODQ13_13710|100.0|1.0|1.0	FA227_07390|100.0|1.0|1.0	FA228_07790|100.0|1.0|1.0	IHMA87_00238|100.0|1.0|1.0	I5E49_18765|100.0|1.0|1.0	JEZ88_14685|100.0|1.0|1.0	I5R08_13095|100.0|1.0|1.0	I4944_16015|100.0|1.0|1.0	NIA61_002599|100.0|1.0|1.0	I5L13_15475|100.0|1.0|1.0	L6B76_05750|100.0|1.0|1.0	NIA64_000385|100.0|1.0|1.0	NS17_RS10450|99.5|1.0|1.0	P0F76_18005|100.0|1.0|1.0
349039	ABR85993.1	PSPA7_0337		PA0253|83.3|0.94|1.0	OH118_RS06375|100.0|1.0|1.0	OH117_RS18110|100.0|1.0|1.0	OH116_RS04385|100.0|1.0|1.0	OH115_RS12855|100.0|1.0|1.0	AO898_18920|100.0|1.0|1.0	DZ922_RS11400|100.0|1.0|1.0	AO896_17140|100.0|1.0|1.0	AO955_18635|100.0|1.0|1.0	L6B08_01060|100.0|1.0|1.0	L6A01_01060|100.0|1.0|1.0	I5K76_24290|98.0|1.0|1.0	I5L42_24095|98.7|1.0|1.0	APA44_26950|98.7|1.0|1.0	AO882_12190|98.7|1.0|1.0	I5J77_24960|98.7|1.0|1.0	L6B57_10205|98.7|1.0|1.0	L6B26_04300|98.7|1.0|1.0	BH596_06645|98.7|1.0|1.0	JEY13_01955|98.7|1.0|1.0	L6A07_01080|98.7|1.0|1.0	L3677_001559|99.3|1.0|1.0	DY932_02405|98.7|1.0|1.0	DY940_02405|98.7|1.0|1.0	AOA68_RS01250|98.7|1.0|1.0	NS57_RS12415|98.7|1.0|1.0	NCTC13628_01993|98.0|1.0|1.0	IPC241_02110|98.0|1.0|1.0	JHW37_01205|98.0|1.0|1.0	AOA67_RS01210|98.0|1.0|1.0	CRX61_RS19590|98.0|1.0|1.0	RNH99_06645|98.0|1.0|1.0	ODQ13_13705|98.7|1.0|1.0	FA227_07395|98.7|1.0|1.0	FA228_07795|98.7|1.0|1.0	IHMA87_00239|98.7|1.0|1.0	I5E49_18760|98.7|1.0|1.0	JEZ88_14690|98.7|1.0|1.0	I5R08_13100|98.7|1.0|1.0	I4944_16020|98.7|1.0|1.0	NIA61_002600|98.7|1.0|1.0	I5L13_15480|98.7|1.0|1.0	L6B76_05745|98.7|1.0|1.0	NIA64_000384|98.7|1.0|1.0	NS17_RS10455|99.3|1.0|1.0	P0F76_18010|98.7|1.0|1.0
349541	ABR84897.1	PSPA7_0338		PA0254|89.3|1.0|1.0	OH118_RS06380|100.0|1.0|1.0	OH117_RS18115|100.0|1.0|1.0	OH116_RS04380|100.0|1.0|1.0	OH115_RS12850|100.0|1.0|1.0	AO898_18915|100.0|1.0|1.0	DZ922_RS11405|100.0|1.0|1.0	AO896_17145|100.0|1.0|1.0	AO955_18640|100.0|1.0|1.0	L6B08_01065|100.0|1.0|1.0	L6A01_01065|100.0|1.0|1.0	I5K76_24295|98.6|1.0|1.0	I5L42_24100|98.6|1.0|1.0	APA44_26955|99.6|1.0|1.0	AO882_12195|99.6|1.0|1.0	I5J77_24965|99.6|1.0|1.0	L6B57_10210|99.6|1.0|1.0	L6B26_04305|99.6|1.0|1.0	BH596_06640|99.6|1.0|1.0	JEY13_01950|99.6|1.0|1.0	L6A07_01085|99.6|1.0|1.0	L3677_001560|100.0|1.0|1.0	DY932_02410|100.0|1.0|1.0	DY940_02410|100.0|1.0|1.0	AOA68_RS01255|100.0|1.0|1.0	NS57_RS12410|100.0|1.0|1.0	NCTC13628_01992|99.4|1.0|1.0	IPC241_02115|99.4|1.0|1.0	JHW37_01210|99.4|1.0|1.0	AOA67_RS01215|99.4|1.0|1.0	CRX61_RS19595|99.4|1.0|1.0	RNH99_06640|99.4|1.0|1.0	ODQ13_13700|99.2|1.0|1.0	FA227_07400|99.2|1.0|1.0	FA228_07800|99.2|1.0|1.0	IHMA87_00240|99.2|1.0|1.0	I5E49_18755|99.2|1.0|1.0	JEZ88_14695|99.2|1.0|1.0	I5R08_13105|99.2|1.0|1.0	I4944_16025|99.2|1.0|1.0	NIA61_002601|99.2|1.0|1.0	I5L13_15485|99.2|1.0|1.0	L6B76_05740|99.4|1.0|1.0	NIA64_000383|99.4|1.0|1.0	NS17_RS10460|99.4|1.0|1.0	P0F76_18015|99.2|1.0|1.0
351163	ABR85488.1	PSPA7_0339	RGP2	PA0255|94.3|1.0|0.98	OH118_RS06385|100.0|1.0|0.98	OH117_RS18120|100.0|1.0|0.98	OH116_RS04375|100.0|1.0|0.98	OH115_RS12845|100.0|1.0|0.98	AO898_18910|100.0|1.0|0.98	DZ922_RS11410|100.0|1.0|0.98	AO896_17150|100.0|1.0|0.98	AO955_18645|100.0|1.0|0.98	L6B08_01070|99.6|1.0|0.98	L6A01_01070|99.6|1.0|0.98	I5K76_24300|99.6|1.0|0.98	I5L42_24105|98.7|1.0|0.98	APA44_26960|99.6|1.0|0.98	AO882_12200|99.6|1.0|0.98	I5J77_24970|99.6|1.0|0.98	L6B57_10215|99.6|1.0|0.98	L6B26_04310|99.6|1.0|0.98	BH596_06635|99.6|1.0|1.0	JEY13_01945|99.6|1.0|0.98	L6A07_01090|99.6|1.0|0.98	L3677_001561|100.0|1.0|0.98	DY932_02415|99.6|1.0|0.98	DY940_02415|99.6|1.0|0.98	AOA68_RS01260|99.6|1.0|0.98	NS57_RS12405|99.6|1.0|0.98	NCTC13628_01991|100.0|1.0|1.0	IPC241_02120|100.0|1.0|0.98	JHW37_01215|100.0|1.0|0.98	AOA67_RS01220|100.0|1.0|0.98	CRX61_RS19600|100.0|1.0|0.98	RNH99_06635|100.0|1.0|0.98	ODQ13_13695|100.0|1.0|0.98	FA227_07405|100.0|1.0|0.98	FA228_07805|100.0|1.0|0.98	IHMA87_00241|100.0|1.0|1.0	I5E49_18750|100.0|1.0|0.98	JEZ88_14700|100.0|1.0|0.98	I5R08_13110|100.0|1.0|0.98	I4944_16030|100.0|1.0|0.98	NIA61_002602|100.0|1.0|0.98	I5L13_15490|100.0|1.0|0.98	L6B76_05735|99.6|1.0|0.98	NIA64_000382|99.6|1.0|0.98	NS17_RS10465|100.0|1.0|0.98	P0F76_18020|95.6|1.0|0.98
352935	ABR85403.1	PSPA7_0343	RGP2	PA0265|98.8|1.0|1.0	OH118_RS06395|100.0|1.0|1.0	OH117_RS18130|100.0|1.0|1.0	OH116_RS04365|100.0|1.0|1.0	OH115_RS12835|100.0|1.0|1.0	AO898_18895|100.0|1.0|1.0	DZ922_RS11420|100.0|1.0|1.0	AO896_17165|100.0|1.0|1.0	AO955_18660|100.0|1.0|1.0	L6B08_01085|100.0|1.0|1.0	L6A01_01085|100.0|1.0|1.0	I5K76_24310|99.6|1.0|1.0	I5L42_24115|99.0|1.0|1.0	APA44_26975|99.6|1.0|1.0	AO882_12215|99.6|1.0|1.0	I5J77_24980|99.6|1.0|1.0	L6B57_10230|99.6|1.0|1.0	L6B26_04325|99.6|1.0|1.0	BH596_06620|99.6|1.0|1.0	JEY13_01935|99.6|1.0|1.0	L6A07_01105|99.6|1.0|1.0	L3677_001605|100.0|1.0|1.0	DY932_02495|99.8|1.0|1.0	DY940_02495|99.8|1.0|1.0	AOA68_RS01325|99.8|1.0|1.0	NS57_RS12310|99.8|1.0|1.0	NCTC13628_01989|100.0|1.0|1.0	IPC241_02135|100.0|1.0|1.0	JHW37_01225|100.0|1.0|1.0	AOA67_RS01235|100.0|1.0|1.0	CRX61_RS19615|100.0|1.0|1.0	RNH99_06625|100.0|1.0|1.0	ODQ13_13685|100.0|1.0|1.0	FA227_07420|100.0|1.0|1.0	FA228_07820|100.0|1.0|1.0	IHMA87_00243|100.0|1.0|1.0	I5E49_18740|100.0|1.0|1.0	JEZ88_14710|100.0|1.0|1.0	I5R08_13120|100.0|1.0|1.0	I4944_16040|100.0|1.0|1.0	NIA61_002604|100.0|1.0|1.0	I5L13_15500|100.0|1.0|1.0	L6B76_05720|100.0|1.0|1.0	NIA64_000380|100.0|1.0|1.0	NS17_RS22575|64.1|0.99|0.98	P0F76_18030|100.0|1.0|1.0
354631	ABR83703.1	PSPA7_0344		PA0266|100.0|1.0|1.0	OH118_RS06400|100.0|1.0|1.0	OH117_RS18135|100.0|1.0|1.0	OH116_RS04360|100.0|1.0|1.0	OH115_RS12830|100.0|1.0|1.0	AO898_18890|100.0|1.0|1.0	DZ922_RS11425|100.0|1.0|1.0	AO896_17170|100.0|1.0|1.0	AO955_18665|100.0|1.0|1.0	L6B08_01095|100.0|1.0|1.0	L6A01_01095|100.0|1.0|1.0	I5K76_24315|99.1|1.0|1.0	I5L42_24120|99.1|1.0|1.0	APA44_26980|100.0|1.0|1.0	AO882_12220|100.0|1.0|1.0	I5J77_24985|100.0|1.0|1.0	L6B57_10240|100.0|1.0|1.0	L6B26_04335|100.0|1.0|1.0	BH596_06610|100.0|1.0|1.0	JEY13_01930|100.0|1.0|1.0	L6A07_01115|100.0|1.0|1.0	L3677_001606|100.0|1.0|1.0	DY932_02505|100.0|1.0|1.0	DY940_02505|100.0|1.0|1.0	AOA68_RS01330|100.0|1.0|1.0	NS57_RS12305|100.0|1.0|1.0	NCTC13628_01987|99.8|1.0|1.0	IPC241_02145|99.8|1.0|1.0	JHW37_01230|99.8|1.0|1.0	AOA67_RS01240|99.8|1.0|1.0	CRX61_RS19625|99.8|1.0|1.0	RNH99_06620|99.8|1.0|1.0	ODQ13_13680|100.0|1.0|1.0	FA227_07430|100.0|1.0|1.0	FA228_07830|100.0|1.0|1.0	IHMA87_00245|100.0|1.0|1.0	I5E49_18735|100.0|1.0|1.0	JEZ88_14715|100.0|1.0|1.0	I5R08_13125|100.0|1.0|1.0	I4944_16045|100.0|1.0|1.0	NIA61_002605|100.0|1.0|1.0	I5L13_15505|100.0|1.0|1.0	L6B76_05710|100.0|1.0|1.0	NIA64_000379|100.0|1.0|1.0	NS17_RS11820|99.8|1.0|1.0	P0F76_18035|99.8|1.0|1.0
356225	ABR82577.1	PSPA7_0345		PA0267|91.3|1.0|1.0	OH118_RS06405|100.0|1.0|1.0	OH117_RS18140|100.0|1.0|1.0	OH116_RS04355|100.0|1.0|1.0	OH115_RS12825|100.0|1.0|1.0	AO898_18885|100.0|1.0|1.0	DZ922_RS11430|100.0|1.0|1.0	AO896_17175|100.0|1.0|1.0	AO955_18670|100.0|1.0|1.0	L6B08_01100|99.8|1.0|1.0	L6A01_01100|99.8|1.0|1.0	I5K76_24320|99.0|1.0|1.0	I5L42_24125|99.3|1.0|1.0	APA44_26985|99.5|1.0|1.0	AO882_12225|99.5|1.0|1.0	I5J77_24990|99.5|1.0|1.0	L6B57_10245|99.5|1.0|1.0	L6B26_04340|99.5|1.0|1.0	BH596_06605|99.5|1.0|1.0	JEY13_01925|99.5|1.0|1.0	L6A07_01120|99.5|1.0|1.0	L3677_001607|99.8|1.0|1.0	DY932_02510|99.8|1.0|1.0	DY940_02510|99.8|1.0|1.0	AOA68_RS01335|99.8|1.0|1.0	NS57_RS12300|99.8|1.0|1.0	NCTC13628_01986|99.3|1.0|1.0	IPC241_02150|99.3|1.0|1.0	JHW37_01235|99.3|1.0|1.0	AOA67_RS01245|99.3|1.0|1.0	CRX61_RS19630|99.3|1.0|1.0	RNH99_06615|99.3|1.0|1.0	ODQ13_13675|99.3|1.0|1.0	FA227_07435|99.3|1.0|1.0	FA228_07835|99.3|1.0|1.0	IHMA87_00246|99.3|1.0|1.0	I5E49_18730|99.3|1.0|1.0	JEZ88_14720|99.3|1.0|1.0	I5R08_13130|99.3|1.0|1.0	I4944_16050|99.3|1.0|1.0	NIA61_002606|99.3|1.0|1.0	I5L13_15510|99.3|1.0|1.0	L6B76_05705|99.3|1.0|1.0	NIA64_000378|99.3|1.0|1.0	NS17_RS11825|99.3|1.0|1.0	P0F76_18040|99.3|1.0|1.0
357659	ABR81080.1	PSPA7_0346		PA0268|93.7|1.0|0.99	OH118_RS06410|100.0|1.0|1.0	OH117_RS18145|100.0|1.0|1.0	OH116_RS04350|100.0|1.0|1.0	OH115_RS12820|100.0|1.0|1.0	AO898_18880|100.0|1.0|1.0	DZ922_RS11435|100.0|1.0|1.0	AO896_17180|100.0|1.0|1.0	AO955_18675|100.0|1.0|1.0	L6B08_01105|100.0|1.0|1.0	L6A01_01105|100.0|1.0|1.0	I5K76_24325|99.2|1.0|1.0	I5L42_24130|100.0|1.0|1.0	APA44_26990|100.0|1.0|1.0	AO882_12230|100.0|1.0|1.0	I5J77_24995|100.0|1.0|1.0	L6B57_10250|100.0|1.0|1.0	L6B26_04345|100.0|1.0|1.0	BH596_06600|100.0|1.0|1.0	JEY13_01920|100.0|1.0|1.0	L6A07_01125|100.0|1.0|1.0	L3677_001608|100.0|1.0|1.0	DY932_02515|100.0|1.0|1.0	DY940_02515|100.0|1.0|1.0	AOA68_RS01340|100.0|1.0|1.0	NS57_RS12295|100.0|1.0|1.0	NCTC13628_01985|99.6|1.0|1.0	IPC241_02155|99.6|1.0|1.0	JHW37_01240|99.6|1.0|1.0	AOA67_RS01250|99.6|1.0|1.0	CRX61_RS19635|99.6|1.0|1.0	RNH99_06610|99.6|1.0|1.0	ODQ13_13670|99.4|1.0|1.0	FA227_07440|99.4|1.0|1.0	FA228_07840|99.4|1.0|1.0	IHMA87_00247|99.4|1.0|1.0	I5E49_18725|99.4|1.0|1.0	JEZ88_14725|99.4|1.0|1.0	I5R08_13135|99.4|1.0|1.0	I4944_16055|99.4|1.0|1.0	NIA61_002607|99.4|1.0|1.0	I5L13_15515|99.4|1.0|1.0	L6B76_05700|99.2|1.0|1.0	NIA64_000377|99.8|1.0|1.0	NS17_RS11830|99.8|1.0|1.0	P0F76_18045|99.8|1.0|1.0
359216	ABR83711.1	PSPA7_0347		PA0269|95.9|1.0|1.0	OH118_RS06415|99.3|1.0|1.0	OH117_RS18150|100.0|1.0|1.0	OH116_RS04345|100.0|1.0|1.0	OH115_RS12815|100.0|1.0|1.0	AO898_18875|100.0|1.0|1.0	DZ922_RS11440|100.0|1.0|1.0	AO896_17185|100.0|1.0|1.0	AO955_18680|100.0|1.0|1.0	L6B08_01110|100.0|1.0|1.0	L6A01_01110|100.0|1.0|1.0	I5K76_24330|99.3|1.0|1.0	I5L42_24135|99.3|1.0|1.0	APA44_26995|99.3|1.0|1.0	AO882_12235|99.3|1.0|1.0	I5J77_25000|99.3|1.0|1.0	L6B57_10255|99.3|1.0|1.0	L6B26_04350|99.3|1.0|1.0	BH596_06595|99.3|1.0|1.0	JEY13_01915|99.3|1.0|1.0	L6A07_01130|99.3|1.0|1.0	L3677_001609|100.0|1.0|1.0	DY932_02520|99.3|1.0|1.0	DY940_02520|99.3|1.0|1.0	AOA68_RS01345|99.3|1.0|1.0	NS57_RS12290|99.3|1.0|1.0	NCTC13628_01984|99.3|1.0|1.0	IPC241_02160|99.3|1.0|1.0	JHW37_01245|99.3|1.0|1.0	AOA67_RS01255|99.3|1.0|1.0	CRX61_RS19640|99.3|1.0|1.0	RNH99_06605|99.3|1.0|1.0	ODQ13_13665|100.0|1.0|1.0	FA227_07445|100.0|1.0|1.0	FA228_07845|100.0|1.0|1.0	IHMA87_00248|100.0|1.0|1.0	I5E49_18720|100.0|1.0|1.0	JEZ88_14730|100.0|1.0|1.0	I5R08_13140|100.0|1.0|1.0	I4944_16060|100.0|1.0|1.0	NIA61_002608|100.0|1.0|1.0	I5L13_15520|100.0|1.0|1.0	L6B76_05695|100.0|1.0|1.0	NIA64_000376|100.0|1.0|1.0	NS17_RS11835|100.0|1.0|1.0	P0F76_18050|100.0|1.0|1.0
359665	ABR83931.1	PSPA7_0348		PA0270|81.6|1.0|1.0	OH118_RS06420|100.0|1.0|1.0	OH117_RS18155|100.0|1.0|1.0	OH116_RS04340|100.0|1.0|1.0	OH115_RS12810|100.0|1.0|1.0	AO898_18870|100.0|1.0|1.0	DZ922_RS11445|100.0|1.0|1.0	AO896_17190|100.0|1.0|1.0	AO955_18685|100.0|1.0|1.0	L6B08_01115|99.3|1.0|1.0	L6A01_01115|99.3|1.0|1.0	I5K76_24335|97.8|1.0|1.0	I5L42_24140|97.8|1.0|1.0	APA44_27000|97.8|1.0|1.0	AO882_12240|97.8|1.0|1.0	I5J77_25005|97.8|1.0|1.0	L6B57_10260|97.8|1.0|1.0	L6B26_04355|97.8|1.0|1.0	BH596_06590|97.8|1.0|1.0	JEY13_01910|97.8|1.0|1.0	L6A07_01135|97.8|1.0|1.0	L3677_001610|99.3|1.0|1.0	DY932_02525|98.5|1.0|1.0	DY940_02525|98.5|1.0|1.0	AOA68_RS01350|98.5|1.0|1.0	NS57_RS12285|98.5|1.0|1.0	NCTC13628_01983|97.8|1.0|1.0	IPC241_02165|97.8|1.0|1.0	JHW37_01250|97.8|1.0|1.0	AOA67_RS01260|97.8|1.0|1.0	CRX61_RS19645|97.8|1.0|1.0	RNH99_06600|97.8|1.0|1.0	ODQ13_13660|97.8|1.0|1.0	FA227_07450|97.8|1.0|1.0	FA228_07850|97.8|1.0|1.0	IHMA87_00249|97.8|1.0|1.0	I5E49_18715|97.8|1.0|1.0	JEZ88_14735|97.8|1.0|1.0	I5R08_13145|97.8|1.0|1.0	I4944_16065|97.8|1.0|1.0	NIA61_002609|97.8|1.0|1.0	-	L6B76_05690|97.8|1.0|1.0	NIA64_000375|98.5|1.0|1.0	NS17_RS11840|98.5|1.0|1.0	P0F76_18055|98.5|1.0|1.0
360101	ABR85099.1	PSPA7_0349		PA0271|80.0|1.0|1.0	OH118_RS06425|100.0|1.0|1.0	OH117_RS18160|100.0|1.0|1.0	OH116_RS04335|100.0|1.0|1.0	OH115_RS12805|100.0|1.0|1.0	AO898_18865|100.0|1.0|1.0	DZ922_RS11450|100.0|1.0|1.0	AO896_17195|100.0|1.0|1.0	AO955_18690|100.0|1.0|1.0	L6B08_01120|100.0|1.0|1.0	L6A01_01120|100.0|1.0|1.0	I5K76_24340|100.0|1.0|1.0	I5L42_24145|100.0|1.0|1.0	APA44_27005|100.0|1.0|1.0	AO882_12245|100.0|1.0|1.0	I5J77_25010|100.0|1.0|1.0	L6B57_10265|100.0|1.0|1.0	L6B26_04360|100.0|1.0|1.0	BH596_06585|100.0|1.0|1.0	JEY13_01905|100.0|1.0|1.0	L6A07_01140|100.0|1.0|1.0	L3677_001611|100.0|1.0|1.0	DY932_02530|100.0|1.0|1.0	DY940_02530|100.0|1.0|1.0	AOA68_RS01355|100.0|1.0|1.0	NS57_RS12280|100.0|1.0|1.0	NCTC13628_01982|100.0|1.0|1.0	IPC241_02170|100.0|1.0|1.0	JHW37_01255|100.0|1.0|1.0	AOA67_RS01265|100.0|1.0|1.0	CRX61_RS19650|100.0|1.0|1.0	RNH99_06595|100.0|1.0|1.0	ODQ13_13655|100.0|1.0|1.0	FA227_07455|100.0|1.0|1.0	FA228_07855|100.0|1.0|1.0	IHMA87_00250|100.0|1.0|1.0	I5E49_18710|100.0|1.0|1.0	JEZ88_14740|100.0|1.0|1.0	I5R08_13150|100.0|1.0|1.0	I4944_16070|100.0|1.0|1.0	NIA61_002610|100.0|1.0|1.0	I5L13_15530|100.0|1.0|1.0	L6B76_05685|100.0|1.0|1.0	NIA64_000374|100.0|1.0|1.0	NS17_RS11845|97.9|1.0|1.0	P0F76_18060|97.9|1.0|1.0
360503	ABR84976.1	PSPA7_0350		PA0274|93.7|0.99|0.99	OH118_RS06430|100.0|1.0|1.0	OH117_RS18165|100.0|1.0|1.0	OH116_RS04330|100.0|1.0|1.0	OH115_RS12800|100.0|1.0|1.0	AO898_18860|100.0|1.0|1.0	DZ922_RS11455|100.0|1.0|1.0	AO896_17200|100.0|1.0|1.0	AO955_18695|100.0|1.0|1.0	L6B08_01125|99.2|1.0|1.0	L6A01_01125|99.2|1.0|1.0	-	I5L42_24150|98.1|1.0|1.0	APA44_27010|99.6|1.0|1.0	AO882_12250|99.6|1.0|1.0	I5J77_25015|99.6|1.0|1.0	L6B57_10270|99.6|1.0|1.0	L6B26_04365|99.6|1.0|1.0	BH596_06580|99.6|1.0|1.0	JEY13_01900|99.6|1.0|1.0	L6A07_01145|99.6|1.0|1.0	L3677_001612|99.2|1.0|1.0	DY932_02535|99.6|1.0|1.0	DY940_02535|99.6|1.0|1.0	AOA68_RS01360|99.6|1.0|1.0	NS57_RS12275|99.6|1.0|1.0	NCTC13628_01981|98.8|1.0|1.0	IPC241_02175|98.8|1.0|1.0	JHW37_01260|98.8|1.0|1.0	AOA67_RS01270|98.8|1.0|1.0	CRX61_RS19655|98.8|1.0|1.0	RNH99_06590|98.8|1.0|1.0	ODQ13_13650|98.1|1.0|1.0	FA227_07460|98.1|1.0|1.0	FA228_07860|98.1|1.0|1.0	IHMA87_00251|98.1|1.0|1.0	I5E49_18705|98.1|1.0|1.0	JEZ88_14745|98.1|1.0|1.0	I5R08_13155|98.1|1.0|1.0	I4944_16075|98.1|1.0|1.0	NIA61_002611|98.1|1.0|1.0	I5L13_15535|98.1|1.0|1.0	L6B76_05680|98.1|1.0|1.0	NIA64_000373|98.8|1.0|1.0	NS17_RS11850|98.8|1.0|1.0	P0F76_18065|98.8|1.0|1.0
361384	ABR86845.1	PSPA7_0351		PA0275|96.1|1.0|1.0	OH118_RS06435|100.0|1.0|1.0	OH117_RS18170|100.0|1.0|1.0	OH116_RS04325|100.0|1.0|1.0	OH115_RS12795|100.0|1.0|1.0	AO898_18855|100.0|1.0|1.0	DZ922_RS11460|100.0|1.0|1.0	AO896_17205|100.0|1.0|1.0	AO955_18700|100.0|1.0|1.0	L6B08_01130|99.6|1.0|1.0	L6A01_01130|99.6|1.0|1.0	I5K76_28730|97.4|1.0|1.0	I5L42_24155|99.1|1.0|1.0	APA44_27015|99.1|1.0|1.0	AO882_12255|99.1|1.0|1.0	I5J77_25020|99.1|1.0|1.0	L6B57_10275|99.1|1.0|1.0	L6B26_04370|99.1|1.0|1.0	BH596_06575|99.1|1.0|1.0	JEY13_01895|99.1|1.0|1.0	L6A07_01150|99.1|1.0|1.0	L3677_001613|99.6|1.0|1.0	DY932_02540|99.1|1.0|1.0	DY940_02540|99.1|1.0|1.0	AOA68_RS01365|99.1|1.0|1.0	NS57_RS12270|99.1|1.0|1.0	NCTC13628_01980|100.0|1.0|1.0	IPC241_02180|100.0|1.0|1.0	JHW37_01265|100.0|1.0|1.0	AOA67_RS01275|100.0|1.0|1.0	CRX61_RS19660|100.0|1.0|1.0	RNH99_06585|100.0|1.0|1.0	ODQ13_13645|99.6|1.0|1.0	FA227_07465|99.6|1.0|1.0	FA228_07865|99.6|1.0|1.0	IHMA87_00252|99.6|1.0|1.0	I5E49_18700|99.6|1.0|1.0	JEZ88_14750|99.6|1.0|1.0	I5R08_13160|99.6|1.0|1.0	I4944_16080|99.6|1.0|1.0	NIA61_002612|99.6|1.0|1.0	I5L13_15540|99.6|1.0|1.0	L6B76_05675|100.0|1.0|1.0	NIA64_000372|100.0|1.0|1.0	NS17_RS11855|99.6|1.0|1.0	P0F76_18070|99.6|1.0|1.0
362113	ABR84053.1	PSPA7_0352		PA0276|92.4|1.0|0.94	OH118_RS06440|100.0|1.0|0.94	OH117_RS18175|100.0|1.0|0.94	OH116_RS04320|100.0|1.0|0.94	OH115_RS12790|100.0|1.0|0.94	AO898_18850|100.0|1.0|0.94	DZ922_RS11465|99.4|1.0|0.94	AO896_17210|100.0|1.0|0.94	AO955_18705|100.0|1.0|0.94	L6B08_01135|99.4|1.0|0.94	L6A01_01135|99.4|1.0|0.94	I5K76_28735|99.4|1.0|0.94	I5L42_24160|99.4|1.0|0.94	APA44_27020|99.4|1.0|0.94	AO882_12260|99.4|1.0|0.94	I5J77_25025|99.4|1.0|0.94	L6B57_10280|99.4|1.0|0.94	L6B26_04375|99.4|1.0|0.94	BH596_06570|99.4|1.0|0.94	JEY13_01890|99.4|1.0|0.94	L6A07_01155|99.4|1.0|0.94	L3677_001614|99.4|1.0|0.94	DY932_02545|99.4|1.0|0.94	DY940_02545|99.4|1.0|0.94	AOA68_RS01370|99.4|1.0|0.94	NS57_RS12265|99.4|1.0|0.94	NCTC13628_01979|99.4|1.0|0.94	IPC241_02185|99.4|1.0|0.94	JHW37_01270|99.4|1.0|0.94	AOA67_RS01280|99.4|1.0|0.94	CRX61_RS19665|99.4|1.0|0.94	RNH99_06580|99.4|1.0|0.94	ODQ13_13640|99.4|1.0|0.94	FA227_07470|99.4|1.0|0.94	FA228_07870|99.4|1.0|0.94	IHMA87_00253|99.4|1.0|0.94	I5E49_18695|99.4|1.0|0.94	JEZ88_14755|99.4|1.0|0.94	I5R08_13165|99.4|1.0|0.94	I4944_16085|99.4|1.0|0.94	NIA61_002613|99.4|1.0|0.94	I5L13_15545|99.4|1.0|0.94	L6B76_05670|99.4|1.0|0.94	NIA64_000371|99.4|1.0|0.94	NS17_RS11860|98.8|1.0|0.94	P0F76_18075|98.8|1.0|0.94
362701	ABR82424.1	PSPA7_0353	RGP64	PA0277|95.3|1.0|1.0	OH118_RS06445|100.0|1.0|1.0	OH117_RS18180|100.0|1.0|1.0	OH116_RS04315|100.0|1.0|1.0	OH115_RS12785|100.0|1.0|1.0	AO898_18845|100.0|1.0|1.0	DZ922_RS11470|100.0|1.0|1.0	AO896_17215|100.0|1.0|1.0	AO955_18710|100.0|1.0|1.0	L6B08_01140|99.6|1.0|1.0	L6A01_01140|99.6|1.0|1.0	I5K76_28740|99.6|1.0|1.0	I5L42_25835|100.0|1.0|1.0	APA44_27025|100.0|1.0|1.0	AO882_12265|100.0|1.0|1.0	I5J77_27170|100.0|1.0|1.0	L6B57_10285|100.0|1.0|1.0	L6B26_04380|100.0|1.0|1.0	BH596_06565|100.0|1.0|1.0	JEY13_01885|100.0|1.0|1.0	L6A07_01160|100.0|1.0|1.0	L3677_001615|99.6|1.0|1.0	DY932_02550|100.0|1.0|1.0	DY940_02550|100.0|1.0|1.0	AOA68_RS01375|100.0|1.0|1.0	NS57_RS12260|100.0|1.0|1.0	NCTC13628_01978|99.2|1.0|1.0	IPC241_02190|99.2|1.0|1.0	JHW37_01275|99.2|1.0|1.0	AOA67_RS01285|99.2|1.0|1.0	CRX61_RS19670|99.2|1.0|1.0	RNH99_06575|99.2|1.0|1.0	ODQ13_13635|98.8|1.0|1.0	FA227_07475|98.8|1.0|1.0	FA228_07875|98.8|1.0|1.0	IHMA87_00254|98.8|1.0|1.0	I5E49_18690|98.8|1.0|1.0	JEZ88_14760|98.8|1.0|1.0	I5R08_13170|98.8|1.0|1.0	I4944_16090|98.8|1.0|1.0	NIA61_002614|98.8|1.0|1.0	I5L13_15550|98.8|1.0|1.0	L6B76_05665|99.2|1.0|1.0	NIA64_000370|98.8|1.0|1.0	NS17_RS11865|98.8|1.0|1.0	P0F76_18080|98.8|1.0|1.0
364553	ABR85897.1	PSPA7_0355	RGP64	-	OH118_RS06455|100.0|1.0|1.0	OH117_RS26220|100.0|1.0|1.0	OH116_RS04305|100.0|1.0|1.0	OH115_RS12775|100.0|1.0|1.0	-	-	AO896_25075|55.7|0.97|0.93	-	-	-	-	-	-	-	-	-	-	-	-	-	-	-	-	-	-	-	-	-	-	-	-	-	-	-	-	-	-	-	I4944_21025|56.3|0.98|0.92	NIA61_000155|56.3|0.98|0.92	I5L13_13205|56.3|0.98|0.92	-	-	-	-
365677	ABR82007.1	PSPA7_0356	RGP64	-	OH118_RS06460|100.0|1.0|1.0	OH117_RS26215|100.0|1.0|1.0	OH116_RS04300|100.0|1.0|1.0	OH115_RS30595|100.0|1.0|1.0	-	-	AO896_20085|94.0|1.0|1.0	-	-	-	-	-	-	-	-	-	-	-	-	-	-	-	-	-	-	-	-	-	-	-	-	-	-	-	-	-	-	-	I4944_21040|94.8|1.0|1.0	NIA61_000152|94.8|1.0|1.0	I5L13_13190|94.8|1.0|1.0	-	-	-	-
366452	ABR86516.2	PSPA7_0357	RGP64	-	OH118_RS06465|100.0|1.0|1.0	OH117_RS26210|100.0|1.0|1.0	OH116_RS04295|100.0|1.0|1.0	OH115_RS30590|100.0|1.0|1.0	-	-	AO896_20080|98.5|1.0|1.0	-	-	-	-	-	-	-	-	-	-	-	-	-	-	-	-	-	-	-	-	-	-	-	-	-	-	-	-	-	-	-	I4944_21035|98.8|1.0|1.0	NIA61_000153|98.8|1.0|1.0	I5L13_13195|98.8|1.0|1.0	-	-	-	-
367732	ABR85431.1	PSPA7_0358	RGP64	-	OH118_RS06470|100.0|1.0|1.0	OH117_RS26205|100.0|1.0|1.0	OH116_RS04290|100.0|1.0|1.0	OH115_RS30585|100.0|1.0|1.0	-	-	AO896_20075|87.9|1.0|1.0	-	-	-	-	-	-	-	-	-	-	-	-	-	-	-	-	-	-	-	-	-	-	-	-	-	-	-	-	-	-	-	I4944_21030|87.9|1.0|1.0	NIA61_000154|87.9|1.0|1.0	I5L13_13200|87.9|1.0|1.0	-	-	-	-
368015	ABR84712.1	PSPA7_0359	RGP64	-	OH118_RS06475|100.0|1.0|1.0	OH117_RS26200|100.0|1.0|1.0	OH116_RS04285|100.0|1.0|1.0	OH115_RS30580|100.0|1.0|1.0	-	-	-	-	-	-	-	-	-	-	-	-	-	-	-	-	-	-	-	-	-	-	-	-	-	-	-	-	-	-	-	-	-	-	-	-	-	-	-	-	-
368359	ABR85266.1	PSPA7_0360	RGP64	-	OH118_RS06480|100.0|1.0|1.0	OH117_RS26195|100.0|1.0|1.0	OH116_RS04280|100.0|1.0|1.0	OH115_RS05875|100.0|1.0|1.0	-	-	-	-	-	-	-	-	-	-	-	-	-	-	-	-	-	-	-	-	-	-	-	-	-	-	-	-	-	-	-	-	-	-	-	-	-	-	-	-	-
369687	ABR81928.1	PSPA7_0361	RGP64	-	OH118_RS06485|100.0|1.0|1.0	OH117_RS26190|100.0|1.0|1.0	OH116_RS04275|100.0|1.0|1.0	OH115_RS05870|100.0|1.0|1.0	-	-	-	-	-	-	-	-	-	-	-	-	-	-	-	-	-	-	-	-	-	-	-	-	-	-	-	-	-	-	-	-	-	-	-	-	-	-	-	-	-
369974	ABR84149.1	PSPA7_0362	RGP64	-	OH118_RS06490|100.0|1.0|1.0	OH117_RS26185|100.0|1.0|1.0	OH116_RS04270|100.0|1.0|1.0	OH115_RS05865|100.0|1.0|1.0	-	-	-	-	-	-	I5K76_18780|70.6|0.96|0.95	I5L42_13425|70.6|0.96|0.95	APA44_04285|70.6|0.96|0.95	AO882_04285|70.6|0.96|0.95	I5J77_19925|70.6|0.96|0.95	L6B57_05570|70.6|0.96|0.95	L6B26_08650|70.6|0.96|0.95	BH596_04665|70.6|0.96|0.95	JEY13_03000|70.4|0.96|0.95	L6A07_05335|70.6|0.96|0.95	-	-	-	-	-	-	-	-	-	-	-	-	-	-	-	-	-	-	-	-	-	-	-	-	-
371530	ABR81900.1	PSPA7_0363	RGP64	-	OH118_RS06495|100.0|1.0|1.0	OH117_RS26180|100.0|1.0|1.0	OH116_RS04265|100.0|1.0|1.0	OH115_RS05860|100.0|1.0|1.0	-	-	-	-	-	-	I5K76_18785|75.0|1.02|1.0	I5L42_13430|75.0|1.02|1.0	APA44_04280|75.0|1.02|1.0	AO882_04280|75.0|1.02|1.0	I5J77_19930|75.0|1.02|1.0	L6B57_05565|75.0|1.02|1.0	L6B26_08645|75.0|1.02|1.0	BH596_04670|75.0|1.02|1.0	JEY13_03005|75.0|1.02|1.0	L6A07_05330|75.0|1.02|1.0	-	-	-	-	-	-	-	-	-	-	-	-	-	-	-	-	-	-	-	-	-	-	-	-	-
371910	ABR86102.1	PSPA7_0364	RGP64	-	OH118_RS06500|100.0|1.0|1.0	OH117_RS26175|100.0|1.0|1.0	OH116_RS04260|100.0|1.0|1.0	OH115_RS05855|100.0|1.0|1.0	-	-	AO896_20055|90.3|0.98|0.98	-	-	-	-	-	-	-	-	-	-	-	-	-	-	-	-	-	-	-	-	-	-	-	-	-	-	-	-	-	-	-	I4944_21010|90.3|0.98|0.98	NIA61_000158|90.3|0.98|0.98	I5L13_13220|90.3|0.98|0.98	-	-	-	-
372543	ABR83290.1	PSPA7_0365	RGP64	-	OH118_RS06505|100.0|1.0|1.0	OH117_RS26170|100.0|1.0|1.0	OH116_RS04255|100.0|1.0|1.0	OH115_RS05850|100.0|1.0|1.0	-	-	-	-	-	-	-	-	-	-	-	-	-	-	-	-	-	-	-	-	-	-	-	-	-	-	-	-	-	-	-	-	-	-	-	-	-	-	-	-	-
372926	ABR81181.1	PSPA7_0366	RGP64	-	OH118_RS06510|100.0|1.0|1.0	OH117_RS26165|100.0|1.0|1.0	OH116_RS04250|100.0|1.0|1.0	OH115_RS05845|100.0|1.0|1.0	-	-	AO896_20045|94.7|1.0|1.0	-	-	-	-	-	-	-	-	-	-	-	-	-	-	-	-	-	-	-	-	-	-	-	-	-	-	-	-	-	-	-	I4944_21000|92.1|1.0|1.0	NIA61_000160|92.1|1.0|1.0	I5L13_13230|92.1|1.0|1.0	-	-	-	-
373150	ABR84674.1	PSPA7_0367	RGP64	-	OH118_RS06515|100.0|1.0|1.0	OH117_RS26160|100.0|1.0|1.0	OH116_RS04245|100.0|1.0|1.0	OH115_RS05840|100.0|1.0|1.0	-	-	AO896_20040|71.6|1.0|1.0	-	-	-	-	-	-	-	-	-	-	-	-	-	-	-	-	-	-	-	-	-	-	-	-	-	-	-	-	-	-	-	I4944_20995|71.6|1.0|1.0	NIA61_000161|71.6|1.0|1.0	I5L13_13235|71.6|1.0|1.0	-	-	-	-
373651	QCB64559.1	PSPA7_6385	RGP64	-	OH118_RS06520|100.0|1.0|1.0	OH117_RS26155|100.0|1.0|1.0	OH116_RS04240|100.0|1.0|1.0	OH115_RS05835|100.0|1.0|1.0	-	-	-	-	-	-	-	-	-	-	-	-	-	-	-	-	-	-	-	-	-	-	-	-	-	-	-	-	-	-	-	-	-	-	-	-	-	-	-	-	-
374267	ABR82267.2	PSPA7_0368	RGP64	-	OH118_RS06525|100.0|1.0|1.0	OH117_RS26150|100.0|1.0|1.0	OH116_RS04235|100.0|1.0|1.0	OH115_RS05830|100.0|1.0|1.0	-	-	-	-	-	-	-	-	-	-	-	-	-	-	-	-	-	-	-	-	-	-	-	-	-	-	-	-	-	-	-	-	-	-	-	-	-	-	-	-	-
376066	ABR84385.1	PSPA7_0370	RGP64	PA0279|97.4|1.0|1.0	OH118_RS06535|100.0|1.0|1.0	OH117_RS26140|100.0|1.0|1.0	OH116_RS04225|100.0|1.0|1.0	OH115_RS05820|100.0|1.0|1.0	AO898_18835|100.0|1.0|1.0	DZ922_RS11480|100.0|1.0|1.0	AO896_17225|100.0|1.0|1.0	AO955_18720|100.0|1.0|1.0	L6B08_01150|99.6|1.0|1.0	L6A01_01150|99.6|1.0|1.0	I5K76_28750|98.7|1.0|1.0	I5L42_25845|98.7|0.93|1.0	APA44_27035|99.6|1.0|1.0	AO882_12275|99.6|1.0|1.0	I5J77_27160|99.6|1.0|1.0	L6B57_10295|99.6|1.0|1.0	L6B26_04390|99.6|1.0|1.0	BH596_06555|99.6|1.0|1.0	JEY13_01875|99.6|1.0|1.0	L6A07_01170|99.6|1.0|1.0	L3677_001617|99.6|1.0|1.0	DY932_02560|99.6|1.0|1.0	DY940_02560|99.6|1.0|1.0	AOA68_RS01385|99.6|1.0|1.0	NS57_RS12250|99.6|1.0|1.0	NCTC13628_01976|99.6|1.0|1.0	IPC241_02200|99.1|1.0|1.0	JHW37_01285|99.6|1.0|1.0	AOA67_RS01295|99.6|1.0|1.0	CRX61_RS19680|99.6|1.0|1.0	RNH99_06565|99.6|1.0|1.0	ODQ13_13625|99.6|1.0|1.0	FA227_07485|99.6|1.0|1.0	FA228_07885|99.6|1.0|1.0	-	I5E49_18680|99.6|1.0|1.0	JEZ88_14770|99.6|1.0|1.0	I5R08_13180|99.6|1.0|1.0	I4944_16100|99.6|1.0|1.0	NIA61_002616|99.6|1.0|1.0	I5L13_15560|99.6|1.0|1.0	L6B76_05655|99.6|1.0|1.0	NIA64_000368|99.6|1.0|1.0	-	P0F76_18090|99.6|1.0|1.0
376778	ABR81439.1	PSPA7_0371		PA0280|99.1|1.0|1.0	OH118_RS06540|100.0|1.0|1.0	OH117_RS26135|100.0|1.0|1.0	OH116_RS04220|100.0|1.0|1.0	OH115_RS05815|100.0|1.0|1.0	AO898_18830|100.0|1.0|1.0	DZ922_RS11485|100.0|1.0|1.0	AO896_17230|100.0|1.0|1.0	AO955_18725|100.0|1.0|1.0	L6B08_01155|100.0|1.0|1.0	L6A01_01155|100.0|1.0|1.0	I5K76_28755|100.0|1.0|1.0	I5L42_25850|99.1|1.0|1.0	APA44_27040|100.0|1.0|1.0	AO882_12280|100.0|1.0|1.0	I5J77_27155|100.0|1.0|1.0	L6B57_10300|100.0|1.0|1.0	L6B26_04395|100.0|1.0|1.0	BH596_06550|100.0|1.0|1.0	JEY13_01870|100.0|1.0|1.0	L6A07_01175|100.0|1.0|1.0	L3677_001618|100.0|1.0|1.0	DY932_02565|100.0|1.0|1.0	DY940_02565|100.0|1.0|1.0	AOA68_RS01390|100.0|1.0|1.0	NS57_RS12245|100.0|1.0|1.0	NCTC13628_01975|99.7|1.0|1.0	IPC241_02205|99.7|1.0|1.0	JHW37_01290|99.7|1.0|1.0	AOA67_RS01300|99.7|1.0|1.0	CRX61_RS19685|99.7|1.0|1.0	RNH99_06560|99.7|1.0|1.0	ODQ13_13620|99.7|1.0|1.0	FA227_07490|99.7|1.0|1.0	FA228_07890|99.7|1.0|1.0	IHMA87_00257|99.7|1.0|1.0	I5E49_18675|99.7|1.0|1.0	JEZ88_14775|99.7|1.0|1.0	I5R08_13185|99.7|1.0|1.0	I4944_16105|99.7|1.0|1.0	NIA61_002617|99.7|1.0|1.0	I5L13_15565|99.7|1.0|1.0	L6B76_05650|99.7|1.0|1.0	NIA64_000367|99.7|1.0|1.0	NS17_RS23570|99.7|1.0|1.0	P0F76_18095|99.7|1.0|1.0
377771	ABR84850.1	PSPA7_0372		PA0281|98.3|1.0|1.0	OH118_RS06545|100.0|1.0|1.0	-	OH116_RS04215|100.0|1.0|1.0	OH115_RS05810|90.7|1.1|1.0	AO898_18825|100.0|1.0|1.0	DZ922_RS11490|100.0|1.0|1.0	AO896_17235|100.0|1.0|1.0	AO955_18730|100.0|1.0|1.0	L6B08_01160|100.0|1.0|1.0	L6A01_01160|100.0|1.0|1.0	I5K76_28760|99.7|1.0|1.0	I5L42_25855|100.0|1.0|1.0	APA44_27045|100.0|1.0|1.0	AO882_12285|100.0|1.0|1.0	I5J77_27150|100.0|1.0|1.0	L6B57_10305|100.0|1.0|1.0	L6B26_04400|100.0|1.0|1.0	BH596_06545|100.0|1.0|1.0	JEY13_01865|100.0|1.0|1.0	L6A07_01180|100.0|1.0|1.0	L3677_001619|100.0|1.0|1.0	DY932_02570|100.0|1.0|1.0	DY940_02570|100.0|1.0|1.0	AOA68_RS01395|100.0|1.0|1.0	NS57_RS12240|100.0|1.0|1.0	NCTC13628_01974|100.0|1.0|1.0	IPC241_02210|100.0|1.0|1.0	JHW37_01295|100.0|1.0|1.0	AOA67_RS01305|100.0|1.0|1.0	CRX61_RS19690|100.0|1.0|1.0	RNH99_06555|100.0|1.0|1.0	ODQ13_13615|100.0|1.0|1.0	FA227_07495|100.0|1.0|1.0	FA228_07895|100.0|1.0|1.0	IHMA87_00258|100.0|1.0|1.0	I5E49_18670|100.0|1.0|1.0	JEZ88_14780|100.0|1.0|1.0	I5R08_13190|100.0|1.0|1.0	I4944_16110|100.0|1.0|1.0	NIA61_002618|100.0|1.0|1.0	I5L13_15570|100.0|1.0|1.0	L6B76_05645|100.0|1.0|1.0	NIA64_000366|100.0|1.0|1.0	NS17_RS23575|99.7|1.0|1.0	P0F76_18100|99.7|1.0|1.0
378648	ABR81768.1	PSPA7_0373		PA0282|99.6|1.0|1.0	OH118_RS06550|100.0|1.0|1.0	OH117_RS26125|100.0|1.0|1.0	OH116_RS04210|100.0|1.0|1.0	OH115_RS05805|100.0|1.0|1.0	AO898_18820|100.0|1.0|1.0	DZ922_RS11495|100.0|1.0|1.0	AO896_17240|100.0|1.0|1.0	AO955_18735|100.0|1.0|1.0	L6B08_01165|100.0|1.0|1.0	L6A01_01165|100.0|1.0|1.0	I5K76_28765|100.0|1.0|1.0	I5L42_25860|100.0|1.0|1.0	APA44_27050|100.0|1.0|1.0	AO882_12290|100.0|1.0|1.0	I5J77_27145|100.0|1.0|1.0	L6B57_10310|100.0|1.0|1.0	L6B26_04405|100.0|1.0|1.0	BH596_06540|100.0|1.0|1.0	JEY13_01860|100.0|1.0|1.0	L6A07_01185|100.0|1.0|1.0	L3677_001620|100.0|1.0|1.0	DY932_02575|100.0|1.0|1.0	DY940_02575|100.0|1.0|1.0	AOA68_RS01400|100.0|1.0|1.0	NS57_RS12235|100.0|1.0|1.0	NCTC13628_01973|100.0|1.0|1.0	IPC241_02215|100.0|1.0|1.0	JHW37_01300|100.0|1.0|1.0	AOA67_RS01310|100.0|1.0|1.0	CRX61_RS19695|99.6|1.0|1.0	RNH99_06550|100.0|1.0|1.0	ODQ13_13610|100.0|1.0|1.0	FA227_07500|100.0|1.0|1.0	FA228_07900|100.0|1.0|1.0	IHMA87_00259|100.0|1.0|1.0	I5E49_18665|100.0|1.0|1.0	JEZ88_14785|100.0|1.0|1.0	I5R08_13195|100.0|1.0|1.0	I4944_16115|100.0|1.0|1.0	NIA61_002619|100.0|1.0|1.0	I5L13_15575|100.0|1.0|1.0	L6B76_05640|100.0|1.0|1.0	NIA64_000365|100.0|1.0|1.0	NS17_RS23580|100.0|1.0|1.0	P0F76_18105|100.0|1.0|1.0
379624	ABR85994.1	PSPA7_0374		PA0283|96.1|1.0|1.0	OH118_RS06555|100.0|1.0|1.0	OH117_RS26120|100.0|1.0|1.0	OH116_RS04205|100.0|1.0|1.0	OH115_RS05800|100.0|1.0|1.0	AO898_18815|100.0|1.0|1.0	DZ922_RS11500|100.0|1.0|1.0	AO896_17245|100.0|1.0|1.0	AO955_18740|100.0|1.0|1.0	L6B08_01170|100.0|1.0|1.0	L6A01_01170|100.0|1.0|1.0	I5K76_28770|99.7|1.0|1.0	I5L42_25865|100.0|1.0|1.0	APA44_27055|100.0|1.0|1.0	AO882_12295|100.0|1.0|1.0	I5J77_27140|100.0|1.0|1.0	L6B57_10315|100.0|1.0|1.0	L6B26_04410|100.0|1.0|1.0	BH596_06535|100.0|1.0|1.0	JEY13_01855|100.0|1.0|1.0	L6A07_01190|100.0|1.0|1.0	L3677_001621|100.0|1.0|1.0	DY932_02580|100.0|1.0|1.0	DY940_02580|100.0|1.0|1.0	AOA68_RS01405|100.0|1.0|1.0	NS57_RS12230|100.0|1.0|1.0	NCTC13628_01972|97.3|1.0|1.0	IPC241_02220|97.3|1.0|1.0	JHW37_01305|97.3|1.0|1.0	AOA67_RS01315|97.3|1.0|1.0	CRX61_RS19700|97.3|1.0|1.0	RNH99_06545|97.3|1.0|1.0	ODQ13_13605|97.3|1.0|1.0	FA227_07505|97.3|1.0|1.0	FA228_07905|97.3|1.0|1.0	IHMA87_00260|97.3|1.0|1.0	I5E49_18660|97.3|1.0|1.0	JEZ88_14790|97.3|1.0|1.0	I5R08_13200|97.3|1.0|1.0	I4944_16120|97.3|1.0|1.0	NIA61_002620|97.3|1.0|1.0	I5L13_15580|97.3|1.0|1.0	L6B76_05635|97.6|1.0|1.0	NIA64_000364|97.3|1.0|1.0	NS17_RS23585|97.3|1.0|1.0	P0F76_18110|97.3|1.0|1.0
380798	ABR83110.1	PSPA7_0375		PA0284|98.4|1.0|1.0	OH118_RS06560|100.0|1.0|1.0	OH117_RS26115|100.0|1.0|1.0	OH116_RS04200|100.0|1.0|1.0	OH115_RS05795|100.0|1.0|1.0	AO898_18810|100.0|1.0|1.0	DZ922_RS11505|100.0|1.0|1.0	AO896_17250|100.0|1.0|1.0	AO955_18745|100.0|1.0|1.0	L6B08_01175|100.0|1.0|1.0	L6A01_01175|100.0|1.0|1.0	I5K76_28775|100.0|1.0|1.0	I5L42_25870|100.0|1.0|1.0	APA44_27060|100.0|1.0|1.0	AO882_12300|100.0|1.0|1.0	I5J77_27135|100.0|1.0|1.0	L6B57_10320|100.0|1.0|1.0	L6B26_04415|100.0|1.0|1.0	BH596_06530|100.0|1.0|1.0	JEY13_01850|100.0|1.0|1.0	L6A07_01195|100.0|1.0|1.0	L3677_001622|100.0|1.0|1.0	DY932_02585|100.0|1.0|1.0	DY940_02585|100.0|1.0|1.0	AOA68_RS01410|100.0|1.0|1.0	NS57_RS12225|100.0|1.0|1.0	NCTC13628_01971|98.4|1.0|1.0	IPC241_02225|98.4|1.0|1.0	JHW37_01310|98.4|1.0|1.0	AOA67_RS01320|98.4|1.0|1.0	CRX61_RS19705|98.4|1.0|1.0	RNH99_06540|98.4|1.0|1.0	ODQ13_13600|98.4|1.0|1.0	FA227_07510|98.4|1.0|1.0	FA228_07910|98.4|1.0|1.0	IHMA87_00261|98.4|1.0|1.0	I5E49_18655|98.4|1.0|1.0	JEZ88_14795|98.4|1.0|1.0	I5R08_13205|98.4|1.0|1.0	I4944_16125|98.4|1.0|1.0	NIA61_002621|98.4|1.0|1.0	I5L13_15585|98.4|1.0|1.0	L6B76_05630|98.4|1.0|1.0	NIA64_000363|98.4|1.0|1.0	NS17_RS23590|98.4|1.0|1.0	P0F76_18115|98.4|1.0|1.0
381137	ABR83859.1	PSPA7_0376		PA0285|97.6|1.0|1.0	OH118_RS06565|100.0|1.0|1.0	OH117_RS26110|100.0|1.0|1.0	OH116_RS04195|100.0|1.0|1.0	OH115_RS05790|100.0|1.0|1.0	AO898_18805|100.0|1.0|1.0	DZ922_RS11510|100.0|1.0|1.0	AO896_17255|100.0|1.0|1.0	AO955_18750|100.0|1.0|1.0	L6B08_01180|100.0|1.0|1.0	L6A01_01180|100.0|1.0|1.0	I5K76_28780|100.0|1.0|1.0	I5L42_25875|99.9|1.0|1.0	APA44_27065|100.0|1.0|1.0	AO882_12305|100.0|1.0|1.0	I5J77_27130|100.0|1.0|1.0	L6B57_10325|100.0|1.0|1.0	L6B26_04420|100.0|1.0|1.0	BH596_06525|100.0|1.0|1.0	JEY13_01845|100.0|1.0|1.0	L6A07_01200|100.0|1.0|1.0	L3677_001623|100.0|1.0|1.0	DY932_02590|100.0|1.0|1.0	DY940_02590|100.0|1.0|1.0	AOA68_RS01415|100.0|1.0|1.0	NS57_RS12220|100.0|1.0|1.0	NCTC13628_01970|98.7|1.0|1.0	IPC241_02230|98.7|1.0|1.0	JHW37_01315|98.7|1.0|1.0	AOA67_RS01325|98.7|1.0|1.0	CRX61_RS19710|98.7|1.0|1.0	RNH99_06535|98.7|1.0|1.0	ODQ13_13595|98.7|1.0|1.0	FA227_07515|98.7|1.0|1.0	FA228_07915|98.7|1.0|1.0	IHMA87_00262|98.7|1.0|1.0	I5E49_18650|98.7|1.0|1.0	JEZ88_14800|98.7|1.0|1.0	I5R08_13210|98.7|1.0|1.0	I4944_16130|98.7|1.0|1.0	NIA61_002622|98.7|1.0|1.0	I5L13_15590|98.7|1.0|1.0	L6B76_05625|98.8|1.0|1.0	NIA64_000362|98.8|1.0|1.0	NS17_RS23595|98.8|1.0|1.0	P0F76_18120|98.8|1.0|1.0
383592	ABR81484.1	PSPA7_0377		PA0286|99.5|1.0|1.0	OH118_RS06570|100.0|1.0|1.0	OH117_RS26105|100.0|1.0|1.0	OH116_RS04190|100.0|1.0|1.0	OH115_RS05785|100.0|1.0|1.0	AO898_18800|100.0|1.0|1.0	DZ922_RS11515|100.0|1.0|1.0	AO896_17260|100.0|1.0|1.0	AO955_18755|100.0|1.0|1.0	L6B08_01185|100.0|1.0|1.0	L6A01_01185|100.0|1.0|1.0	I5K76_28785|100.0|1.0|1.0	I5L42_25880|100.0|1.0|1.0	APA44_27070|100.0|1.0|1.0	AO882_12310|100.0|1.0|1.0	I5J77_27125|100.0|1.0|1.0	L6B57_10330|100.0|1.0|1.0	L6B26_04425|100.0|1.0|1.0	BH596_16020|100.0|1.0|1.0	JEY13_01840|100.0|1.0|1.0	L6A07_01205|100.0|1.0|1.0	L3677_001624|100.0|1.0|1.0	DY932_02595|100.0|1.0|1.0	DY940_02595|100.0|1.0|1.0	AOA68_RS01420|100.0|1.0|1.0	NS57_RS12215|100.0|1.0|1.0	NCTC13628_01969|100.0|1.0|1.0	IPC241_02235|100.0|1.0|1.0	JHW37_01320|100.0|1.0|1.0	AOA67_RS01330|100.0|1.0|1.0	CRX61_RS19715|100.0|1.0|1.0	RNH99_06530|100.0|1.0|1.0	ODQ13_13590|100.0|1.0|1.0	FA227_07520|100.0|1.0|1.0	FA228_07920|100.0|1.0|1.0	IHMA87_00263|100.0|1.0|1.0	I5E49_18645|100.0|1.0|1.0	JEZ88_14805|100.0|1.0|1.0	I5R08_13215|100.0|1.0|1.0	I4944_16135|100.0|1.0|1.0	NIA61_002623|100.0|1.0|1.0	I5L13_15595|100.0|1.0|1.0	L6B76_05620|100.0|1.0|1.0	NIA64_000361|100.0|1.0|1.0	NS17_RS23600|100.0|1.0|1.0	P0F76_18125|100.0|1.0|1.0
384999	ABR82867.1	PSPA7_0378		PA0287|97.2|1.0|1.0	OH118_RS06575|100.0|1.0|1.0	OH117_RS26100|100.0|1.0|1.0	OH116_RS04185|100.0|1.0|1.0	OH115_RS05780|100.0|1.0|1.0	AO898_18795|100.0|1.0|1.0	DZ922_RS11520|100.0|1.0|1.0	AO896_17265|100.0|1.0|1.0	AO955_18760|100.0|1.0|1.0	L6B08_01190|99.1|1.0|1.0	L6A01_01190|99.1|1.0|1.0	I5K76_28790|99.4|1.0|1.0	-	APA44_27075|99.8|1.0|1.0	AO882_12315|99.8|1.0|1.0	I5J77_27120|99.8|1.0|1.0	L6B57_10335|99.8|1.0|1.0	L6B26_04430|99.8|1.0|1.0	BH596_16015|99.8|1.0|1.0	JEY13_01835|99.8|1.0|1.0	L6A07_01210|99.8|1.0|1.0	L3677_001625|99.4|1.0|1.0	DY932_02600|99.4|1.0|1.0	DY940_02600|99.4|1.0|1.0	AOA68_RS01425|99.4|1.0|1.0	NS57_RS12210|99.4|1.0|1.0	-	IPC241_02240|98.3|1.0|1.0	JHW37_01325|98.3|1.0|1.0	AOA67_RS01335|98.3|1.0|1.0	CRX61_RS19720|98.3|1.0|1.0	RNH99_06525|98.3|1.0|1.0	ODQ13_13585|98.5|1.0|0.98	-	-	IHMA87_00264|98.5|1.0|0.98	-	-	-	-	-	-	L6B76_05615|98.5|1.0|1.0	NIA64_000360|98.5|1.0|1.0	NS17_RS23605|98.9|1.0|1.0	P0F76_18130|98.9|1.0|1.0
386439	ABR81216.1	PSPA7_0379		PA0288|97.5|1.0|1.0	OH118_RS06580|100.0|1.0|1.0	OH117_RS26095|100.0|1.0|1.0	OH116_RS04180|100.0|1.0|1.0	OH115_RS05775|100.0|1.0|1.0	AO898_18790|100.0|1.0|1.0	DZ922_RS11525|100.0|1.0|1.0	AO896_17270|100.0|1.0|1.0	AO955_18765|100.0|1.0|1.0	L6B08_01195|100.0|1.0|1.0	L6A01_01195|100.0|1.0|1.0	-	I5L42_25890|98.1|1.0|1.0	APA44_27080|100.0|1.0|1.0	AO882_12320|100.0|1.0|1.0	I5J77_27115|100.0|1.0|1.0	L6B57_10340|100.0|1.0|1.0	L6B26_04435|100.0|1.0|1.0	BH596_16010|100.0|1.0|1.0	JEY13_01830|100.0|1.0|1.0	L6A07_01215|100.0|1.0|1.0	L3677_001626|100.0|1.0|1.0	DY932_02605|99.7|1.0|1.0	DY940_02605|99.7|1.0|1.0	AOA68_RS01430|99.7|1.0|1.0	NS57_RS12205|99.7|1.0|1.0	NCTC13628_01967|99.4|1.0|1.0	IPC241_02245|99.4|1.0|1.0	JHW37_01330|99.4|1.0|1.0	AOA67_RS01340|99.4|1.0|1.0	CRX61_RS19725|99.4|1.0|1.0	RNH99_06520|99.4|1.0|1.0	ODQ13_13580|98.7|1.0|1.0	FA227_07530|98.7|1.0|1.0	FA228_07930|98.7|1.0|1.0	IHMA87_00265|98.7|1.0|1.0	I5E49_18635|98.7|1.0|1.0	JEZ88_14815|98.7|1.0|1.0	I5R08_13225|98.7|1.0|1.0	I4944_16145|98.7|1.0|1.0	NIA61_002625|98.7|1.0|1.0	I5L13_30435|98.7|1.0|1.0	L6B76_05610|99.1|1.0|1.0	NIA64_000359|99.1|1.0|1.0	NS17_RS23610|99.1|1.0|1.0	P0F76_18135|99.1|1.0|1.0
387462	ABR82382.1	PSPA7_0380		PA0289|92.7|0.99|1.0	OH118_RS06585|100.0|1.0|1.0	OH117_RS26090|100.0|1.0|1.0	OH116_RS04175|100.0|1.0|1.0	OH115_RS05770|100.0|1.0|1.0	AO898_18785|100.0|1.0|1.0	DZ922_RS11530|100.0|1.0|1.0	AO896_17275|100.0|1.0|1.0	AO955_18770|100.0|1.0|1.0	L6B08_01200|100.0|1.0|1.0	L6A01_01200|100.0|1.0|1.0	I5K76_30530|100.0|1.0|1.0	I5L42_25895|99.7|1.0|1.0	APA44_27085|100.0|1.0|1.0	AO882_12325|100.0|1.0|1.0	I5J77_27110|100.0|1.0|1.0	L6B57_10345|100.0|1.0|1.0	L6B26_04440|100.0|1.0|1.0	BH596_16005|100.0|1.0|1.0	JEY13_01825|100.0|1.0|1.0	L6A07_01220|100.0|1.0|1.0	L3677_001627|100.0|1.0|1.0	DY932_02610|100.0|1.0|1.0	DY940_02610|100.0|1.0|1.0	AOA68_RS01435|100.0|1.0|1.0	NS57_RS12200|100.0|1.0|1.0	NCTC13628_01966|100.0|1.0|1.0	IPC241_02250|100.0|1.0|1.0	JHW37_01335|100.0|1.0|1.0	AOA67_RS01345|100.0|1.0|1.0	CRX61_RS19730|100.0|1.0|1.0	RNH99_06515|100.0|1.0|1.0	ODQ13_13575|99.7|1.0|1.0	FA227_07535|99.7|1.0|1.0	FA228_07935|99.7|1.0|1.0	IHMA87_00266|99.7|1.0|1.0	I5E49_18630|99.7|1.0|1.0	JEZ88_14820|99.7|1.0|1.0	I5R08_13230|99.7|1.0|1.0	I4944_16150|99.7|1.0|1.0	NIA61_002626|99.7|1.0|1.0	I5L13_30430|99.7|1.0|1.0	L6B76_05605|99.7|1.0|1.0	NIA64_000358|99.7|1.0|1.0	NS17_RS23615|99.7|1.0|1.0	P0F76_18140|99.7|1.0|1.0
388525	ABR82024.1	PSPA7_0381		PA0290|98.8|1.0|1.0	OH118_RS06590|100.0|1.0|1.0	OH117_RS26085|100.0|1.0|1.0	OH116_RS04170|100.0|1.0|1.0	OH115_RS05765|100.0|1.0|1.0	AO898_18780|100.0|1.0|1.0	DZ922_RS11535|100.0|1.0|1.0	AO896_17280|100.0|1.0|1.0	AO955_18775|100.0|1.0|1.0	L6B08_01205|100.0|1.0|1.0	L6A01_01205|100.0|1.0|1.0	I5K76_30525|100.0|1.0|1.0	I5L42_25900|100.0|1.0|1.0	APA44_27090|100.0|1.0|1.0	AO882_12330|100.0|1.0|1.0	I5J77_27105|100.0|1.0|1.0	L6B57_10350|100.0|1.0|1.0	L6B26_04445|100.0|1.0|1.0	BH596_15995|100.0|1.0|1.0	JEY13_01820|100.0|1.0|1.0	L6A07_01225|100.0|1.0|1.0	L3677_001628|100.0|1.0|1.0	DY932_02615|100.0|1.0|1.0	DY940_02615|100.0|1.0|1.0	AOA68_RS01440|100.0|1.0|1.0	NS57_RS12195|99.7|1.0|1.0	NCTC13628_01965|99.7|1.0|1.0	IPC241_02255|99.7|1.0|1.0	JHW37_01340|99.7|1.0|1.0	AOA67_RS01350|99.7|1.0|1.0	CRX61_RS19735|99.7|1.0|1.0	RNH99_06510|99.7|1.0|1.0	ODQ13_13570|99.7|1.0|1.0	FA227_07540|99.7|1.0|1.0	FA228_07940|99.7|1.0|1.0	IHMA87_00267|99.7|1.0|1.0	I5E49_18625|99.7|1.0|1.0	JEZ88_14825|99.7|1.0|1.0	I5R08_13235|99.7|1.0|1.0	I4944_16155|99.7|1.0|1.0	NIA61_002627|99.7|1.0|1.0	I5L13_30425|99.7|1.0|1.0	L6B76_05600|99.7|1.0|1.0	NIA64_000357|99.7|1.0|1.0	NS17_RS23620|99.7|1.0|1.0	P0F76_18145|99.7|1.0|1.0
390109	ABR83753.1	PSPA7_0382		PA0291|99.3|1.0|1.0	OH118_RS06595|100.0|1.0|1.0	OH117_RS29760|99.8|1.0|1.0	-	-	AO898_18775|100.0|1.0|1.0	DZ922_RS11540|100.0|1.0|1.0	AO896_17285|100.0|1.0|1.0	AO955_18780|100.0|1.0|1.0	L6B08_01210|100.0|1.0|1.0	L6A01_01210|100.0|1.0|1.0	I5K76_30520|100.0|1.0|1.0	I5L42_25905|98.9|0.99|0.99	APA44_27095|100.0|1.0|1.0	AO882_12335|100.0|1.0|1.0	I5J77_27100|100.0|1.0|1.0	L6B57_10355|100.0|1.0|1.0	L6B26_04450|100.0|1.0|1.0	BH596_15990|100.0|1.0|1.0	JEY13_01815|100.0|1.0|1.0	L6A07_01230|100.0|1.0|1.0	L3677_001629|99.8|1.0|1.0	-	-	AOA68_RS01445|100.0|1.0|1.0	NS57_RS12190|100.0|1.0|1.0	NCTC13628_01964|98.3|1.0|1.0	IPC241_02260|98.3|1.0|1.0	JHW37_01345|98.3|1.0|1.0	AOA67_RS01355|98.3|1.0|1.0	CRX61_RS19740|98.3|1.0|1.0	RNH99_06505|98.3|1.0|1.0	ODQ13_13565|98.3|1.0|1.0	FA227_07545|98.3|1.0|1.0	FA228_07945|98.3|1.0|1.0	IHMA87_00268|98.3|1.0|1.0	I5E49_18620|98.3|1.0|1.0	JEZ88_14830|98.3|1.0|1.0	I5R08_13240|98.3|1.0|1.0	I4944_16160|98.3|1.0|1.0	NIA61_002628|98.3|1.0|1.0	I5L13_30420|98.3|1.0|1.0	L6B76_05595|98.5|1.0|1.0	NIA64_000356|98.5|1.0|1.0	NS17_RS23625|98.5|1.0|1.0	P0F76_18150|98.5|1.0|1.0
391582	ABR84771.1	PSPA7_0383		PA0292|96.7|1.0|1.0	OH118_RS06600|100.0|1.0|1.0	OH117_RS29755|100.0|1.0|1.0	OH116_RS04160|100.0|1.0|1.0	OH115_RS05755|100.0|1.0|1.0	AO898_18770|100.0|1.0|1.0	DZ922_RS11545|100.0|1.0|1.0	AO896_17290|100.0|1.0|1.0	AO955_18785|100.0|1.0|1.0	L6B08_01215|100.0|1.0|1.0	L6A01_01215|100.0|1.0|1.0	I5K76_30515|99.5|1.0|1.0	I5L42_25910|100.0|1.0|1.0	APA44_27100|100.0|1.0|1.0	AO882_12340|100.0|1.0|1.0	I5J77_27095|100.0|1.0|1.0	L6B57_10360|100.0|1.0|1.0	L6B26_04455|100.0|1.0|1.0	BH596_15985|100.0|1.0|1.0	JEY13_01810|100.0|1.0|1.0	L6A07_01235|100.0|1.0|1.0	L3677_001630|99.7|1.0|1.0	DY932_02625|99.5|1.0|1.0	DY940_02625|99.5|1.0|1.0	AOA68_RS01450|99.5|1.0|1.0	NS57_RS12185|99.5|1.0|1.0	NCTC13628_01963|99.7|1.0|1.0	IPC241_02265|99.7|1.0|1.0	JHW37_01350|99.7|1.0|1.0	AOA67_RS01360|99.7|1.0|1.0	CRX61_RS19745|99.7|1.0|1.0	RNH99_06500|99.7|1.0|1.0	ODQ13_13560|99.7|1.0|1.0	FA227_07550|99.7|1.0|1.0	FA228_07950|99.7|1.0|1.0	IHMA87_00269|99.7|1.0|1.0	I5E49_18615|99.7|1.0|1.0	JEZ88_14835|99.7|1.0|1.0	I5R08_13245|99.7|1.0|1.0	I4944_16165|99.7|1.0|1.0	NIA61_002629|99.7|1.0|1.0	I5L13_30415|99.7|1.0|1.0	L6B76_05590|99.7|1.0|1.0	NIA64_000355|99.5|1.0|1.0	NS17_RS23630|99.7|1.0|1.0	P0F76_18155|99.7|1.0|1.0
392750	ABR82216.1	PSPA7_0384		PA0293|98.6|1.0|1.0	OH118_RS06605|100.0|1.0|1.0	OH117_RS29750|100.0|1.0|1.0	OH116_RS04155|100.0|1.0|1.0	OH115_RS05750|100.0|1.0|1.0	AO898_18765|100.0|1.0|1.0	DZ922_RS11550|100.0|1.0|1.0	AO896_17295|100.0|1.0|1.0	AO955_18790|100.0|1.0|1.0	L6B08_01220|100.0|1.0|1.0	L6A01_01220|100.0|1.0|1.0	I5K76_30510|100.0|1.0|1.0	I5L42_25915|100.0|1.0|1.0	APA44_27105|100.0|1.0|1.0	AO882_12345|100.0|1.0|1.0	I5J77_27090|100.0|1.0|1.0	L6B57_10365|100.0|1.0|1.0	L6B26_04460|100.0|1.0|1.0	BH596_15980|100.0|1.0|1.0	JEY13_01805|100.0|1.0|1.0	L6A07_01240|100.0|1.0|1.0	L3677_001631|100.0|1.0|1.0	DY932_02630|100.0|1.0|1.0	DY940_02630|100.0|1.0|1.0	AOA68_RS01455|100.0|1.0|1.0	NS57_RS12180|100.0|1.0|1.0	NCTC13628_01962|100.0|1.0|1.0	IPC241_02270|100.0|1.0|1.0	JHW37_01355|100.0|1.0|1.0	AOA67_RS01365|100.0|1.0|1.0	CRX61_RS19750|100.0|1.0|1.0	RNH99_06495|100.0|1.0|1.0	ODQ13_13555|100.0|1.0|1.0	FA227_07555|100.0|1.0|1.0	FA228_07955|100.0|1.0|1.0	IHMA87_00270|100.0|1.0|1.0	I5E49_18610|100.0|1.0|1.0	JEZ88_14840|100.0|1.0|1.0	I5R08_13250|100.0|1.0|1.0	I4944_16170|100.0|1.0|1.0	NIA61_002630|100.0|1.0|1.0	I5L13_30410|100.0|1.0|1.0	L6B76_05585|100.0|1.0|1.0	NIA64_000354|100.0|1.0|1.0	NS17_RS23635|100.0|1.0|1.0	P0F76_18160|100.0|0.99|0.93
393820	ABR81094.1	PSPA7_0385		PA0294|98.6|0.95|1.0	OH118_RS06610|100.0|1.0|1.0	OH117_RS30165|100.0|0.98|0.95	OH116_RS04150|100.0|1.0|1.0	OH115_RS05745|100.0|1.0|1.0	AO898_18760|100.0|1.0|1.0	DZ922_RS11555|100.0|1.0|1.0	AO896_17300|100.0|1.0|1.0	AO955_18795|100.0|1.0|1.0	L6B08_01225|100.0|1.0|1.0	L6A01_01225|100.0|1.0|1.0	I5K76_30505|98.1|1.0|1.0	I5L42_25920|100.0|1.0|1.0	APA44_27110|100.0|1.0|1.0	AO882_12350|100.0|1.0|1.0	I5J77_27085|100.0|1.0|1.0	L6B57_10370|99.5|1.0|1.0	L6B26_04465|99.5|1.0|1.0	BH596_22925|99.5|1.0|1.0	JEY13_01800|99.5|1.0|1.0	L6A07_01245|100.0|1.0|1.0	L3677_001632|100.0|1.0|1.0	DY932_02635|100.0|1.0|1.0	DY940_02635|100.0|1.0|1.0	AOA68_RS01460|100.0|1.0|1.0	NS57_RS12175|100.0|1.0|1.0	NCTC13628_01961|99.5|1.0|1.0	IPC241_02275|99.5|1.0|1.0	JHW37_01360|99.5|1.0|1.0	AOA67_RS01370|99.5|1.0|1.0	-	-	-	FA227_07560|99.1|1.0|1.0	FA228_07960|99.1|1.0|1.0	IHMA87_00271|99.1|1.0|1.0	I5E49_18605|99.1|1.0|1.0	JEZ88_14845|98.6|1.0|1.0	I5R08_13255|99.1|1.0|1.0	I4944_16175|99.1|1.0|1.0	NIA61_002631|99.1|1.0|1.0	I5L13_30405|99.1|1.0|1.0	L6B76_05580|100.0|1.0|1.0	NIA64_000353|99.5|1.0|1.0	NS17_RS23640|99.5|1.0|1.0	-
394516	ABR83029.1	PSPA7_0386		PA0295|93.2|1.0|1.0	OH118_RS06615|100.0|1.0|1.0	OH117_RS30170|100.0|1.0|1.0	OH116_RS04145|100.0|1.0|1.0	OH115_RS05740|100.0|1.0|1.0	AO898_18755|100.0|1.0|1.0	DZ922_RS11560|100.0|1.0|1.0	AO896_17305|100.0|1.0|1.0	AO955_18800|100.0|1.0|1.0	L6B08_01230|100.0|1.0|1.0	L6A01_01230|100.0|1.0|1.0	I5K76_30500|100.0|1.0|1.0	I5L42_25925|99.4|1.0|1.0	APA44_27115|100.0|1.0|1.0	AO882_12355|100.0|1.0|1.0	I5J77_27080|100.0|1.0|1.0	L6B57_10375|100.0|1.0|1.0	L6B26_04470|100.0|1.0|1.0	BH596_22920|100.0|1.0|1.0	JEY13_01795|100.0|1.0|1.0	L6A07_01250|100.0|1.0|1.0	L3677_001633|100.0|1.0|1.0	DY932_02640|100.0|1.0|1.0	DY940_02640|100.0|1.0|1.0	AOA68_RS01465|100.0|1.0|1.0	NS57_RS12170|100.0|1.0|1.0	NCTC13628_01960|99.7|1.0|1.0	IPC241_02280|99.7|1.0|1.0	JHW37_01365|99.7|1.0|1.0	AOA67_RS01375|99.7|1.0|1.0	CRX61_RS19760|99.7|1.0|1.0	RNH99_06485|99.7|1.0|1.0	ODQ13_13545|99.7|1.0|1.0	FA227_07565|99.7|1.0|1.0	FA228_07965|99.7|1.0|1.0	IHMA87_00272|99.7|1.0|1.0	I5E49_18600|99.7|1.0|1.0	JEZ88_14850|99.7|1.0|1.0	I5R08_13260|99.7|1.0|1.0	I4944_16180|99.7|1.0|1.0	NIA61_002632|99.7|1.0|1.0	I5L13_30400|99.7|1.0|1.0	L6B76_05575|100.0|1.0|1.0	NIA64_000352|99.4|1.0|1.0	NS17_RS23645|100.0|1.0|1.0	P0F76_18170|100.0|1.0|1.0
395833	ABR82297.1	PSPA7_0387		PA0296|99.3|1.0|1.0	OH118_RS06620|100.0|1.0|1.0	-	OH116_RS04140|100.0|1.0|1.0	OH115_RS05735|100.0|1.0|1.0	AO898_18750|100.0|1.0|1.0	-	AO896_17310|100.0|1.0|1.0	AO955_18805|100.0|1.0|1.0	L6B08_01235|99.8|1.0|1.0	L6A01_01235|99.8|1.0|1.0	I5K76_10940|100.0|1.0|1.0	I5L42_07665|100.0|1.0|1.0	APA44_13455|98.9|1.0|1.0	AO882_12360|100.0|1.0|1.0	-	-	L6B26_04475|100.0|1.0|1.0	-	JEY13_01790|100.0|1.0|1.0	L6A07_01255|100.0|1.0|1.0	L3677_001634|100.0|1.0|1.0	DY932_02645|99.8|1.0|1.0	DY940_02645|99.8|1.0|1.0	AOA68_RS01470|99.8|1.0|1.0	NS57_RS12165|99.8|1.0|1.0	NCTC13628_01959|100.0|1.0|1.0	IPC241_02285|100.0|1.0|1.0	JHW37_01370|100.0|1.0|1.0	AOA67_RS01380|98.7|1.01|1.0	CRX61_RS19765|100.0|1.0|1.0	RNH99_06480|100.0|1.0|1.0	-	-	-	-	-	-	-	I4944_16185|100.0|1.0|1.0	NIA61_002633|100.0|1.0|1.0	-	L6B76_05570|100.0|1.0|1.0	NIA64_000351|100.0|1.0|1.0	-	-
397488	ABR80975.1	PSPA7_0388		PA0297|96.8|1.0|1.0	OH118_RS06625|100.0|1.0|1.0	OH117_RS13970|100.0|1.0|1.0	OH116_RS04135|100.0|1.0|1.0	OH115_RS05730|100.0|1.0|1.0	AO898_18745|100.0|1.0|1.0	DZ922_RS27270|100.0|1.0|1.0	AO896_17315|100.0|1.0|1.0	AO955_18810|100.0|1.0|1.0	L6B08_01240|100.0|1.0|1.0	L6A01_01240|100.0|1.0|1.0	I5K76_10935|99.6|1.0|1.0	I5L42_07670|99.6|1.0|1.0	APA44_13450|99.6|1.0|1.0	AO882_12365|99.6|1.0|1.0	I5J77_14440|99.6|1.0|1.0	L6B57_05620|99.6|1.0|1.0	L6B26_04480|99.6|1.0|1.0	BH596_07120|99.6|1.0|1.0	JEY13_01785|99.6|1.0|1.0	L6A07_01260|99.6|1.0|1.0	L3677_001635|100.0|1.0|1.0	DY932_02650|99.6|1.0|1.0	DY940_02650|99.6|1.0|1.0	AOA68_RS01475|99.6|1.0|1.0	NS57_RS12160|99.6|1.0|1.0	NCTC13628_01957|99.2|1.0|1.0	IPC241_02290|99.2|1.0|1.0	JHW37_01375|99.2|1.0|1.0	AOA67_RS01385|99.2|1.0|1.0	CRX61_RS19770|99.2|1.0|1.0	RNH99_06475|99.2|1.0|1.0	ODQ13_04650|99.2|1.0|1.0	FA227_22205|99.2|1.0|1.0	FA228_13075|99.2|1.0|1.0	IHMA87_00275|99.2|1.0|1.0	I5E49_09360|99.2|1.0|1.0	JEZ88_10160|99.2|1.0|1.0	I5R08_24205|99.2|1.0|1.0	I4944_16190|99.2|1.0|1.0	NIA61_002634|99.2|1.0|1.0	I5L13_23785|99.2|1.0|1.0	L6B76_05565|100.0|1.0|1.0	NIA64_000350|99.2|1.0|1.0	NS17_RS28860|99.2|1.0|1.0	P0F76_22865|99.2|1.0|1.0
398281	ABR86229.1	PSPA7_0389		PA0298|99.8|1.0|1.0	OH118_RS06630|100.0|1.0|1.0	OH117_RS13975|100.0|1.0|1.0	OH116_RS04130|100.0|1.0|1.0	OH115_RS05725|100.0|1.0|1.0	AO898_18740|100.0|1.0|1.0	DZ922_RS27275|100.0|1.0|1.0	AO896_17320|100.0|1.0|1.0	AO955_18815|100.0|1.0|1.0	L6B08_01245|100.0|1.0|1.0	L6A01_01245|100.0|1.0|1.0	I5K76_10930|100.0|1.0|1.0	I5L42_07675|100.0|1.0|1.0	APA44_13445|100.0|1.0|1.0	AO882_12370|100.0|1.0|1.0	I5J77_14445|100.0|1.0|1.0	L6B57_05625|100.0|1.0|1.0	L6B26_04485|100.0|1.0|1.0	BH596_07125|100.0|1.0|1.0	JEY13_01780|100.0|1.0|1.0	L6A07_01265|100.0|1.0|1.0	L3677_001636|100.0|1.0|1.0	DY932_02655|100.0|1.0|1.0	DY940_02655|100.0|1.0|1.0	AOA68_RS01480|100.0|1.0|1.0	NS57_RS12155|100.0|1.0|1.0	NCTC13628_01956|99.8|1.0|1.0	IPC241_02295|99.8|1.0|1.0	JHW37_01380|99.8|1.0|1.0	AOA67_RS01390|99.8|1.0|1.0	CRX61_RS19775|99.8|1.0|1.0	RNH99_06470|99.8|1.0|1.0	ODQ13_04645|100.0|1.0|1.0	FA227_22200|100.0|1.0|1.0	FA228_13080|100.0|1.0|1.0	IHMA87_00276|100.0|1.0|1.0	I5E49_09355|100.0|1.0|1.0	JEZ88_10165|100.0|1.0|1.0	I5R08_24210|100.0|1.0|1.0	I4944_16195|100.0|1.0|1.0	NIA61_002635|100.0|1.0|1.0	I5L13_23780|100.0|1.0|1.0	L6B76_05560|99.8|1.0|1.0	NIA64_000349|99.8|1.0|1.0	NS17_RS28865|100.0|1.0|1.0	P0F76_22860|100.0|1.0|1.0
399705	ABR83210.1	PSPA7_0390		PA0299|100.0|1.0|1.0	OH118_RS06635|100.0|1.0|1.0	OH117_RS13980|100.0|1.0|1.0	OH116_RS04125|100.0|1.0|1.0	OH115_RS05720|100.0|1.0|1.0	AO898_18735|100.0|1.0|1.0	DZ922_RS27280|100.0|1.0|1.0	AO896_17325|100.0|1.0|1.0	AO955_18820|100.0|1.0|1.0	L6B08_01250|100.0|1.0|1.0	L6A01_01250|100.0|1.0|1.0	I5K76_10925|99.8|1.0|1.0	I5L42_07680|100.0|1.0|1.0	APA44_13440|100.0|1.0|1.0	AO882_12375|100.0|1.0|1.0	I5J77_14450|100.0|1.0|1.0	L6B57_05630|100.0|1.0|1.0	L6B26_04490|100.0|1.0|1.0	BH596_07130|100.0|1.0|0.99	JEY13_01775|100.0|1.0|1.0	L6A07_01270|100.0|1.0|1.0	L3677_001637|100.0|1.0|1.0	DY932_02660|100.0|1.0|1.0	DY940_02660|100.0|1.0|1.0	AOA68_RS01485|100.0|1.0|1.0	NS57_RS12150|100.0|1.0|1.0	NCTC13628_01955|99.8|1.0|1.0	IPC241_02300|99.8|1.0|1.0	JHW37_01385|99.8|1.0|1.0	AOA67_RS01395|99.8|1.0|1.0	CRX61_RS19780|99.8|1.0|1.0	RNH99_06465|99.8|1.0|1.0	ODQ13_04640|100.0|1.0|1.0	FA227_22195|100.0|1.0|1.0	FA228_13085|100.0|1.0|1.0	IHMA87_00277|100.0|1.0|1.0	I5E49_09350|100.0|1.0|1.0	JEZ88_10170|100.0|1.0|1.0	I5R08_24215|100.0|1.0|1.0	I4944_16200|100.0|1.0|1.0	NIA61_002636|100.0|1.0|1.0	I5L13_23775|100.0|1.0|1.0	L6B76_05555|100.0|1.0|1.0	NIA64_000348|99.8|1.0|1.0	NS17_RS28870|100.0|1.0|1.0	P0F76_22855|100.0|1.0|1.0
401191	ABR85587.1	PSPA7_0391		PA0300|99.7|1.0|1.0	OH118_RS06640|100.0|1.0|1.0	OH117_RS13985|100.0|1.0|1.0	OH116_RS04120|100.0|1.0|1.0	OH115_RS05715|100.0|1.0|1.0	AO898_18730|100.0|1.0|1.0	DZ922_RS27285|100.0|1.0|1.0	AO896_17330|100.0|1.0|1.0	AO955_18825|100.0|1.0|1.0	L6B08_01255|100.0|1.0|1.0	L6A01_01255|100.0|1.0|1.0	I5K76_10920|100.0|1.0|1.0	I5L42_07685|100.0|1.0|1.0	APA44_13435|100.0|1.0|1.0	AO882_12380|100.0|1.0|1.0	I5J77_14455|100.0|1.0|1.0	L6B57_05635|100.0|1.0|1.0	L6B26_04495|100.0|1.0|1.0	BH596_07135|100.0|1.0|1.0	JEY13_01770|100.0|1.0|1.0	L6A07_01275|100.0|1.0|1.0	L3677_001638|100.0|1.0|1.0	DY932_02665|100.0|1.0|1.0	DY940_02665|100.0|1.0|1.0	AOA68_RS01490|100.0|1.0|1.0	NS57_RS12145|100.0|1.0|1.0	NCTC13628_01954|100.0|1.0|1.0	IPC241_02305|100.0|1.0|1.0	JHW37_01390|100.0|1.0|1.0	AOA67_RS01400|100.0|1.0|1.0	CRX61_RS19785|100.0|1.0|1.0	RNH99_06460|100.0|1.0|1.0	ODQ13_04635|100.0|1.0|1.0	FA227_22190|100.0|1.0|1.0	FA228_13090|100.0|1.0|1.0	IHMA87_00278|100.0|1.0|1.0	I5E49_09345|100.0|1.0|1.0	JEZ88_10175|100.0|1.0|1.0	I5R08_24220|100.0|1.0|1.0	I4944_16205|100.0|1.0|1.0	NIA61_002637|100.0|1.0|1.0	I5L13_23770|100.0|1.0|1.0	L6B76_05550|99.7|1.0|1.0	NIA64_000347|99.7|1.0|1.0	NS17_RS28875|99.7|1.0|1.0	P0F76_22850|99.7|1.0|1.0
402713	ABR86260.1	PSPA7_0392		PA0301|98.4|1.0|1.0	OH118_RS06645|100.0|1.0|1.0	OH117_RS13990|100.0|1.0|1.0	OH116_RS04115|100.0|1.0|1.0	OH115_RS05710|100.0|1.0|1.0	AO898_18725|100.0|1.0|1.0	DZ922_RS27290|100.0|1.0|1.0	AO896_17335|100.0|1.0|1.0	AO955_18830|100.0|1.0|1.0	L6B08_01260|100.0|1.0|1.0	L6A01_01260|100.0|1.0|1.0	I5K76_10915|100.0|1.0|1.0	I5L42_07690|100.0|1.0|1.0	APA44_13430|100.0|1.0|1.0	AO882_12385|100.0|1.0|1.0	I5J77_14460|100.0|1.0|1.0	L6B57_05640|100.0|1.0|1.0	L6B26_04500|100.0|1.0|1.0	BH596_07140|100.0|1.0|1.0	JEY13_01765|100.0|1.0|1.0	L6A07_01280|100.0|1.0|1.0	L3677_001639|100.0|1.0|1.0	DY932_02670|100.0|1.0|1.0	DY940_02670|100.0|1.0|1.0	AOA68_RS01495|100.0|1.0|1.0	NS57_RS12140|100.0|1.0|1.0	NCTC13628_01953|99.5|1.0|1.0	IPC241_02310|99.5|1.0|1.0	JHW37_01395|99.5|1.0|1.0	AOA67_RS01405|99.5|1.0|1.0	CRX61_RS19790|99.5|1.0|1.0	RNH99_06455|99.5|1.0|1.0	ODQ13_04630|99.5|1.0|1.0	FA227_22185|99.5|1.0|1.0	FA228_13095|99.5|1.0|1.0	IHMA87_00279|99.5|1.0|1.0	I5E49_09340|99.5|1.0|1.0	JEZ88_10180|99.5|1.0|1.0	I5R08_24225|99.5|1.0|1.0	I4944_16210|99.5|1.0|1.0	NIA61_002638|99.5|1.0|1.0	I5L13_23765|99.5|1.0|1.0	L6B76_05545|99.5|1.0|1.0	NIA64_000346|99.7|1.0|1.0	NS17_RS28880|99.5|1.0|1.0	P0F76_22845|99.5|1.0|1.0
403867	ABR81767.1	PSPA7_0393		PA0302|99.5|1.0|1.0	OH118_RS06650|100.0|1.0|1.0	OH117_RS13995|100.0|1.0|1.0	OH116_RS04110|100.0|1.0|1.0	OH115_RS05705|100.0|1.0|1.0	AO898_18720|100.0|1.0|1.0	DZ922_RS27295|100.0|1.0|1.0	AO896_17340|100.0|1.0|1.0	AO955_18835|100.0|1.0|1.0	L6B08_01265|100.0|1.0|1.0	L6A01_01265|100.0|1.0|1.0	I5K76_10910|100.0|1.0|1.0	I5L42_07695|100.0|1.0|1.0	APA44_13425|100.0|1.0|1.0	AO882_12390|100.0|1.0|1.0	I5J77_14465|100.0|1.0|1.0	L6B57_05645|100.0|1.0|1.0	L6B26_04505|100.0|1.0|1.0	BH596_07145|100.0|1.0|1.0	JEY13_01760|100.0|1.0|1.0	L6A07_01285|100.0|1.0|1.0	L3677_001640|100.0|1.0|1.0	DY932_02675|100.0|1.0|1.0	DY940_02675|100.0|1.0|1.0	AOA68_RS01500|100.0|1.0|1.0	NS57_RS12135|100.0|1.0|1.0	NCTC13628_01952|100.0|1.0|1.0	IPC241_02315|100.0|1.0|1.0	JHW37_01400|100.0|1.0|1.0	AOA67_RS01410|100.0|1.0|1.0	CRX61_RS19795|100.0|1.0|1.0	RNH99_06450|100.0|1.0|1.0	ODQ13_04625|100.0|1.0|1.0	FA227_22180|100.0|1.0|1.0	FA228_13100|100.0|1.0|1.0	IHMA87_00280|100.0|1.0|1.0	I5E49_09335|100.0|1.0|1.0	JEZ88_10185|100.0|1.0|1.0	I5R08_24230|100.0|1.0|1.0	I4944_16215|100.0|1.0|1.0	NIA61_002639|100.0|1.0|1.0	I5L13_23760|100.0|1.0|1.0	L6B76_05540|100.0|1.0|1.0	NIA64_000345|100.0|1.0|1.0	NS17_RS28885|100.0|1.0|1.0	P0F76_22840|100.0|1.0|1.0
405018	ABR82892.1	PSPA7_0394		PA0303|98.3|1.0|0.97	OH118_RS06655|100.0|1.0|0.97	OH117_RS14000|100.0|1.0|0.97	OH116_RS04105|100.0|1.0|0.97	OH115_RS05700|100.0|1.0|0.97	AO898_18715|100.0|1.0|0.97	DZ922_RS27300|100.0|1.0|0.97	AO896_17345|100.0|1.0|0.97	AO955_18840|100.0|1.0|0.97	L6B08_01270|100.0|1.0|0.97	L6A01_01270|100.0|1.0|0.97	I5K76_10905|100.0|1.0|0.97	I5L42_07700|100.0|1.0|0.97	APA44_13420|99.7|1.0|0.97	AO882_12395|100.0|1.0|0.97	I5J77_14470|100.0|1.0|0.97	L6B57_05650|100.0|1.0|0.97	L6B26_04510|100.0|1.0|0.97	BH596_07150|100.0|1.0|1.0	JEY13_01755|100.0|1.0|0.97	L6A07_01290|100.0|1.0|0.97	L3677_001641|100.0|1.0|0.97	DY932_02680|100.0|1.0|0.97	DY940_02680|100.0|1.0|0.97	AOA68_RS01505|100.0|1.0|0.97	NS57_RS12130|100.0|1.0|0.97	NCTC13628_01951|99.7|1.0|1.0	IPC241_02320|99.7|1.0|0.97	JHW37_01405|99.7|1.0|0.97	AOA67_RS01415|99.7|1.0|0.97	CRX61_RS19800|99.7|1.0|0.97	RNH99_06445|99.7|1.0|0.97	ODQ13_04620|99.7|1.0|0.97	FA227_22175|99.7|1.0|0.97	FA228_13105|99.7|1.0|0.97	IHMA87_00281|99.7|1.0|1.0	I5E49_09330|99.7|1.0|0.97	JEZ88_10190|99.7|1.0|0.97	I5R08_24235|99.7|1.0|0.97	I4944_16220|99.7|1.0|0.97	NIA61_002640|99.7|1.0|0.97	I5L13_23755|99.7|1.0|0.97	L6B76_05535|99.7|1.0|0.97	NIA64_000344|99.7|1.0|0.97	NS17_RS28890|99.7|1.0|0.97	P0F76_22835|99.7|1.0|0.97
406012	ABR82934.1	PSPA7_0395		PA0304|99.0|1.0|1.0	OH118_RS06660|100.0|1.0|1.0	OH117_RS14005|100.0|1.0|1.0	OH116_RS04100|100.0|1.0|1.0	OH115_RS05695|100.0|1.0|1.0	AO898_18710|100.0|1.0|1.0	DZ922_RS27305|100.0|1.0|1.0	AO896_17350|100.0|1.0|1.0	AO955_18845|100.0|1.0|1.0	L6B08_01275|100.0|1.0|1.0	L6A01_01275|100.0|1.0|1.0	I5K76_10900|100.0|1.0|1.0	I5L42_07705|99.3|1.0|1.0	APA44_13415|100.0|1.0|1.0	AO882_12400|100.0|1.0|1.0	I5J77_14475|100.0|1.0|1.0	L6B57_05655|100.0|1.0|1.0	L6B26_04515|100.0|1.0|1.0	BH596_07155|100.0|1.0|1.0	JEY13_01750|100.0|1.0|1.0	L6A07_01295|100.0|1.0|1.0	L3677_001642|100.0|1.0|1.0	DY932_02685|100.0|1.0|1.0	DY940_02685|100.0|1.0|1.0	AOA68_RS01510|100.0|1.0|1.0	NS57_RS12125|100.0|1.0|1.0	NCTC13628_01950|100.0|1.0|1.0	IPC241_02325|100.0|1.0|1.0	JHW37_01410|100.0|1.0|1.0	AOA67_RS01420|100.0|1.0|1.0	CRX61_RS19805|100.0|1.0|1.0	RNH99_06440|100.0|1.0|1.0	ODQ13_04615|100.0|1.0|1.0	FA227_22170|100.0|1.0|1.0	FA228_13110|100.0|1.0|1.0	IHMA87_00282|100.0|1.0|1.0	I5E49_09325|100.0|1.0|1.0	JEZ88_10195|100.0|1.0|1.0	I5R08_24240|100.0|1.0|1.0	I4944_16225|100.0|1.0|1.0	NIA61_002641|100.0|1.0|1.0	I5L13_23750|100.0|1.0|1.0	L6B76_05530|100.0|1.0|1.0	NIA64_000343|100.0|1.0|1.0	NS17_RS28895|100.0|1.0|1.0	P0F76_22830|100.0|1.0|1.0
407064	ABR81286.1	PSPA7_0396		PA0305|96.4|1.0|1.0	OH118_RS06665|100.0|1.0|1.0	OH117_RS14010|100.0|1.0|1.0	OH116_RS04095|100.0|1.0|1.0	OH115_RS05690|100.0|1.0|1.0	AO898_18705|100.0|1.0|1.0	DZ922_RS27310|100.0|1.0|1.0	AO896_17355|100.0|1.0|1.0	AO955_18850|100.0|1.0|1.0	L6B08_01280|99.6|1.0|1.0	L6A01_01280|99.6|1.0|1.0	I5K76_10895|99.2|1.0|1.0	I5L42_07710|99.4|1.0|1.0	APA44_13410|99.6|1.0|1.0	AO882_12405|99.6|1.0|1.0	I5J77_14480|99.6|1.0|1.0	L6B57_05660|99.6|1.0|1.0	L6B26_04520|99.6|1.0|1.0	BH596_07160|99.6|1.0|1.0	JEY13_01745|99.6|1.0|1.0	L6A07_01300|99.6|1.0|1.0	L3677_005347|99.5|1.0|1.0	DY932_02690|99.6|1.0|1.0	DY940_02690|99.6|1.0|1.0	AOA68_RS01515|99.6|1.0|1.0	NS57_RS12120|99.6|1.0|1.0	NCTC13628_01949|99.5|1.0|1.0	IPC241_02330|99.5|1.0|1.0	JHW37_01415|99.5|1.0|1.0	AOA67_RS01425|99.5|1.0|1.0	CRX61_RS19810|99.5|1.0|1.0	RNH99_06435|99.5|1.0|1.0	ODQ13_04610|99.7|1.0|1.0	FA227_22165|99.6|1.0|1.0	FA228_13115|99.6|1.0|1.0	IHMA87_00283|99.7|1.0|1.0	I5E49_09320|99.7|1.0|1.0	JEZ88_10200|99.7|1.0|1.0	I5R08_24245|99.7|1.0|1.0	I4944_16230|99.7|1.0|1.0	NIA61_002642|99.7|1.0|1.0	I5L13_23745|99.7|1.0|1.0	L6B76_05525|99.6|1.0|1.0	NIA64_000342|99.6|1.0|1.0	NS17_RS28900|99.5|1.0|1.0	P0F76_22825|99.5|1.0|1.0
409562	ABR81938.1	PSPA7_0399		PA0306|92.6|1.0|1.0	OH118_RS06670|100.0|1.0|1.0	OH117_RS14015|100.0|1.0|1.0	OH116_RS04090|100.0|1.0|1.0	OH115_RS05685|100.0|1.0|1.0	AO898_18700|100.0|1.0|1.0	-	AO896_17360|100.0|1.0|1.0	AO955_18855|100.0|1.0|1.0	L6B08_01290|99.7|1.0|1.0	L6A01_01290|99.7|1.0|1.0	I5K76_10890|99.7|1.0|1.0	I5L42_07715|99.4|1.0|1.0	APA44_13405|99.7|1.0|1.0	AO882_12410|99.4|1.0|1.0	I5J77_14485|99.7|1.0|1.0	L6B57_05670|99.7|1.0|1.0	L6B26_04530|99.7|1.0|1.0	BH596_07170|99.7|1.0|1.0	JEY13_01740|99.7|1.0|1.0	L6A07_01310|99.7|1.0|1.0	L3677_005348|99.7|1.0|1.0	DY932_02700|99.4|1.0|1.0	DY940_02700|99.4|1.0|1.0	AOA68_RS01520|99.4|1.0|1.0	NS57_RS12115|99.4|1.0|1.0	NCTC13628_01948|99.1|1.0|1.0	IPC241_02340|99.1|1.0|1.0	JHW37_01420|99.1|1.0|1.0	AOA67_RS01430|99.1|1.0|1.0	CRX61_RS19820|99.1|1.0|1.0	RNH99_06430|99.1|1.0|1.0	ODQ13_04605|99.1|1.0|1.0	FA227_22155|99.1|1.0|1.0	FA228_13125|99.1|1.0|1.0	IHMA87_00284|99.1|1.0|1.0	I5E49_09315|99.1|1.0|1.0	JEZ88_10205|99.1|1.0|1.0	I5R08_24250|99.1|1.0|1.0	I4944_16235|99.1|1.0|1.0	NIA61_002643|99.1|1.0|1.0	I5L13_23740|99.1|1.0|1.0	L6B76_05515|99.1|1.0|1.0	NIA64_000341|99.1|1.0|1.0	NS17_RS28905|99.4|1.0|1.0	P0F76_22820|99.4|1.0|1.0
410593	ABR80966.1	PSPA7_0398		-	OH118_RS06675|100.0|1.0|1.0	OH117_RS14020|100.0|1.0|1.0	OH116_RS04085|100.0|1.0|1.0	OH115_RS05680|100.0|1.0|1.0	AO898_18695|100.0|1.0|1.0	DZ922_RS21405|100.0|1.0|1.0	AO896_17365|100.0|1.0|1.0	AO955_18860|100.0|1.0|1.0	L6B08_01295|100.0|1.0|1.0	L6A01_01295|100.0|1.0|1.0	I5K76_10885|100.0|1.0|1.0	I5L42_07720|100.0|1.0|1.0	APA44_13400|100.0|1.0|1.0	AO882_12415|100.0|1.0|1.0	I5J77_14490|100.0|1.0|1.0	L6B57_05675|100.0|1.0|1.0	L6B26_04535|100.0|1.0|1.0	BH596_07175|100.0|1.0|1.0	JEY13_01735|100.0|1.0|1.0	L6A07_01315|100.0|1.0|1.0	L3677_005349|100.0|1.0|1.0	DY932_02705|100.0|1.0|1.0	DY940_02705|100.0|1.0|1.0	AOA68_RS01525|100.0|1.0|1.0	NS57_RS12110|100.0|1.0|1.0	NCTC13628_01947|100.0|1.0|1.0	IPC241_02345|100.0|1.0|1.0	JHW37_01425|100.0|1.0|1.0	AOA67_RS01435|100.0|1.0|1.0	CRX61_RS19825|100.0|1.0|1.0	RNH99_06425|100.0|1.0|1.0	ODQ13_04600|100.0|1.0|1.0	FA227_22150|100.0|1.0|1.0	FA228_13130|100.0|1.0|1.0	IHMA87_00285|100.0|1.0|1.0	I5E49_09310|100.0|1.0|1.0	JEZ88_10210|100.0|1.0|1.0	I5R08_24255|100.0|1.0|1.0	I4944_16240|100.0|1.0|1.0	NIA61_002644|100.0|1.0|1.0	I5L13_23735|100.0|1.0|1.0	L6B76_05510|100.0|1.0|1.0	NIA64_000340|100.0|1.0|1.0	NS17_RS28910|100.0|1.0|1.0	P0F76_22815|100.0|1.0|1.0
411204	ABR83382.2	PSPA7_0400		PA0307|96.0|0.99|0.99	OH118_RS06680|100.0|1.0|1.0	OH117_RS14025|100.0|1.0|1.0	OH116_RS04080|100.0|1.0|1.0	OH115_RS05675|100.0|1.0|1.0	AO898_18690|100.0|1.0|1.0	DZ922_RS21400|100.0|1.0|1.0	AO896_17370|100.0|1.0|1.0	AO955_18865|100.0|1.0|1.0	L6B08_01300|100.0|1.0|1.0	L6A01_01300|99.5|1.0|1.0	I5K76_10880|99.5|1.0|1.0	I5L42_07725|98.0|1.0|1.0	APA44_13395|100.0|1.0|1.0	AO882_12420|100.0|1.0|1.0	I5J77_14495|100.0|1.0|1.0	L6B57_05680|100.0|1.0|1.0	L6B26_04540|100.0|1.0|1.0	BH596_07180|100.0|1.0|1.0	JEY13_01730|100.0|1.0|1.0	L6A07_01320|100.0|1.0|1.0	L3677_005350|100.0|1.0|1.0	DY932_02710|100.0|1.0|1.0	DY940_02710|100.0|1.0|1.0	AOA68_RS01530|100.0|1.0|1.0	NS57_RS12105|100.0|1.0|1.0	NCTC13628_01946|100.0|1.0|1.0	IPC241_02350|100.0|1.0|1.0	JHW37_01430|100.0|1.0|1.0	AOA67_RS01440|100.0|1.0|1.0	CRX61_RS19830|100.0|1.0|1.0	RNH99_06420|100.0|1.0|1.0	ODQ13_04595|100.0|1.0|1.0	FA227_22145|100.0|1.0|1.0	FA228_13135|100.0|1.0|1.0	IHMA87_00286|100.0|1.0|1.0	I5E49_09305|100.0|1.0|1.0	JEZ88_10215|100.0|1.0|1.0	I5R08_24260|100.0|1.0|1.0	I4944_16245|100.0|1.0|1.0	NIA61_002645|100.0|1.0|1.0	I5L13_23730|100.0|1.0|1.0	L6B76_05505|100.0|1.0|1.0	NIA64_000339|100.0|1.0|1.0	NS17_RS28915|100.0|1.0|1.0	P0F76_22810|100.0|1.0|1.0
411892	ABR84389.1	PSPA7_0401		PA0308|96.5|0.92|1.0	OH118_RS06685|100.0|1.0|1.0	OH117_RS14030|100.0|1.0|1.0	OH116_RS04075|100.0|1.0|1.0	OH115_RS05670|100.0|1.0|1.0	AO898_18685|100.0|0.92|1.0	DZ922_RS21395|100.0|1.0|1.0	AO896_17375|100.0|0.92|1.0	AO955_18870|100.0|0.92|1.0	L6B08_01305|99.7|0.92|1.0	L6A01_01305|99.7|0.92|1.0	I5K76_10875|99.0|1.0|1.0	I5L42_07730|99.7|1.0|1.0	APA44_13390|100.0|0.92|1.0	AO882_12425|100.0|0.92|1.0	I5J77_14500|100.0|1.0|1.0	L6B57_05685|100.0|0.92|1.0	L6B26_04545|100.0|0.92|1.0	BH596_07185|100.0|1.0|1.0	JEY13_01725|100.0|1.0|1.0	L6A07_01325|100.0|0.92|1.0	L3677_005351|100.0|1.0|1.0	DY932_02715|100.0|0.92|1.0	DY940_02715|100.0|0.92|1.0	AOA68_RS01535|100.0|1.0|1.0	NS57_RS12100|100.0|1.0|1.0	NCTC13628_01945|100.0|1.0|1.0	IPC241_02355|100.0|0.92|1.0	JHW37_01435|100.0|1.0|1.0	AOA67_RS01445|100.0|1.0|1.0	CRX61_RS19835|100.0|1.0|1.0	RNH99_06415|100.0|1.0|1.0	ODQ13_04590|100.0|1.0|1.0	FA227_22140|100.0|0.92|1.0	FA228_13140|100.0|0.92|1.0	IHMA87_00287|100.0|1.0|1.0	I5E49_09300|100.0|0.92|1.0	JEZ88_10220|100.0|1.0|1.0	I5R08_24265|100.0|1.0|1.0	I4944_16250|100.0|0.92|1.0	NIA61_002646|100.0|1.0|1.0	I5L13_23725|100.0|1.0|1.0	L6B76_05500|100.0|0.92|1.0	NIA64_000338|100.0|1.0|1.0	NS17_RS28920|99.7|1.0|1.0	P0F76_22805|99.7|1.0|1.0
412853	ABR83271.1	PSPA7_0402		PA0309|97.6|0.99|0.99	OH118_RS06690|100.0|1.0|1.0	OH117_RS14035|100.0|1.0|1.0	OH116_RS04070|100.0|1.0|1.0	OH115_RS05665|100.0|1.0|1.0	AO898_18680|100.0|1.0|1.0	DZ922_RS21390|100.0|1.0|1.0	AO896_17380|100.0|1.0|1.0	AO955_18875|100.0|1.0|1.0	L6B08_01310|98.8|1.0|1.0	L6A01_01310|98.8|1.0|1.0	I5K76_10870|99.6|1.0|1.0	I5L42_07735|98.8|1.0|1.0	APA44_13385|99.6|1.0|1.0	AO882_12430|99.6|1.0|1.0	I5J77_14505|99.6|1.0|1.0	L6B57_05690|99.6|1.0|1.0	L6B26_04550|99.6|1.0|1.0	BH596_07190|99.6|1.0|1.0	JEY13_01720|99.6|1.0|1.0	L6A07_01330|99.6|1.0|1.0	L3677_005352|99.6|1.0|1.0	DY932_02720|99.6|1.0|1.0	DY940_02720|99.6|1.0|1.0	AOA68_RS01540|99.6|1.0|1.0	NS57_RS12095|99.6|1.0|1.0	NCTC13628_01944|99.2|1.0|1.0	IPC241_02360|99.2|1.0|1.0	JHW37_01440|99.2|1.0|1.0	AOA67_RS01450|99.2|1.0|1.0	CRX61_RS19840|99.2|1.0|1.0	RNH99_06410|99.2|1.0|1.0	ODQ13_04585|99.6|1.0|1.0	FA227_22135|99.6|1.0|1.0	FA228_13145|99.6|1.0|1.0	IHMA87_00288|99.6|1.0|1.0	I5E49_09295|99.6|1.0|1.0	JEZ88_10225|99.6|1.0|1.0	I5R08_24270|99.6|1.0|1.0	I4944_16255|99.6|1.0|1.0	NIA61_002647|99.6|1.0|1.0	I5L13_23720|99.6|1.0|1.0	L6B76_05495|99.6|1.0|1.0	NIA64_000337|99.6|1.0|1.0	NS17_RS28925|99.6|1.0|1.0	P0F76_22800|99.6|1.0|1.0
413723	ABR81688.2	PSPA7_0403		PA0310|93.5|0.99|0.99	OH118_RS06695|100.0|1.0|1.0	OH117_RS14040|100.0|1.0|1.0	OH116_RS04065|100.0|1.0|1.0	OH115_RS05660|100.0|1.0|1.0	AO898_18675|100.0|1.0|1.0	DZ922_RS21385|100.0|1.0|1.0	AO896_17385|100.0|1.0|1.0	AO955_18880|100.0|1.0|1.0	L6B08_01315|99.6|1.0|1.0	L6A01_01315|99.6|1.0|1.0	I5K76_10865|99.1|1.0|1.0	I5L42_07740|98.3|1.0|1.0	APA44_13380|99.1|1.0|1.0	AO882_12435|99.1|1.0|1.0	I5J77_14510|99.1|1.0|1.0	L6B57_05695|99.1|1.0|1.0	L6B26_04555|99.1|1.0|1.0	BH596_07195|99.5|1.0|0.9	JEY13_01715|99.1|1.0|1.0	L6A07_01335|99.1|1.0|1.0	L3677_005353|99.6|1.0|1.0	DY932_02725|99.6|1.0|1.0	DY940_02725|99.6|1.0|1.0	AOA68_RS01545|99.6|1.0|1.0	NS57_RS12090|99.6|1.0|1.0	NCTC13628_01943|99.0|1.0|0.9	IPC241_02365|98.7|1.0|1.0	JHW37_01445|98.7|1.0|1.0	AOA67_RS01455|98.7|1.0|1.0	CRX61_RS19845|98.7|1.0|1.0	RNH99_06405|98.7|1.0|1.0	ODQ13_04580|99.6|1.0|1.0	FA227_22130|99.6|1.0|1.0	FA228_13150|99.6|1.0|1.0	IHMA87_00289|100.0|1.0|0.9	I5E49_09290|99.6|1.0|1.0	JEZ88_10230|99.6|1.0|1.0	I5R08_24275|99.6|1.0|1.0	I4944_16260|99.6|1.0|1.0	NIA61_002648|99.6|1.0|1.0	I5L13_23715|99.6|1.0|1.0	L6B76_05490|99.1|1.0|1.0	NIA64_000336|99.6|1.0|1.0	NS17_RS28930|99.1|1.0|1.0	P0F76_22795|99.1|1.0|1.0
414368	ABR80656.1	PSPA7_0404		PA0311|91.9|1.0|1.0	OH118_RS06700|100.0|1.0|1.0	OH117_RS14045|100.0|1.0|1.0	OH116_RS04060|100.0|1.0|1.0	OH115_RS05655|100.0|1.0|1.0	AO898_18670|100.0|1.0|1.0	DZ922_RS21380|100.0|1.0|1.0	AO896_17390|100.0|1.0|1.0	AO955_18885|100.0|1.0|1.0	L6B08_01320|98.4|1.0|1.0	L6A01_01320|98.4|1.0|1.0	I5K76_10860|97.3|1.0|1.0	I5L42_07745|97.3|1.0|1.0	APA44_13375|98.4|1.0|1.0	AO882_12440|98.4|1.0|1.0	I5J77_14515|98.4|1.0|1.0	L6B57_05700|98.4|1.0|1.0	L6B26_04560|98.4|1.0|1.0	BH596_07200|98.4|1.0|1.0	JEY13_01710|98.4|1.0|1.0	L6A07_01340|98.4|1.0|1.0	L3677_005354|99.5|1.0|1.0	DY932_02730|98.9|1.0|1.0	DY940_02730|98.9|1.0|1.0	AOA68_RS01550|98.9|1.0|1.0	NS57_RS12085|98.9|1.0|1.0	NCTC13628_01942|98.4|1.0|1.0	IPC241_02370|98.4|1.0|1.0	JHW37_01450|98.4|1.0|1.0	AOA67_RS01460|98.4|1.0|1.0	CRX61_RS19850|98.4|1.0|1.0	RNH99_06400|98.4|1.0|1.0	ODQ13_04575|98.9|1.0|1.0	FA227_22125|98.9|1.0|1.0	FA228_13155|98.9|1.0|1.0	IHMA87_00290|98.9|1.0|1.0	I5E49_09285|98.9|1.0|1.0	JEZ88_10235|98.9|1.0|1.0	I5R08_24280|98.9|1.0|1.0	I4944_16265|98.9|1.0|1.0	NIA61_002649|98.9|1.0|1.0	I5L13_23710|98.9|1.0|1.0	L6B76_05485|97.3|1.0|1.0	NIA64_000335|99.5|1.0|1.0	NS17_RS28935|98.4|1.0|1.0	P0F76_22790|98.4|1.0|1.0
415187	ABR82677.1	PSPA7_0405		PA0312|95.8|1.0|1.0	OH118_RS06705|100.0|1.0|1.0	OH117_RS14050|100.0|1.0|1.0	OH116_RS04055|100.0|1.0|1.0	OH115_RS05650|100.0|1.0|1.0	AO898_18665|100.0|1.0|1.0	DZ922_RS21375|100.0|1.0|1.0	AO896_17395|100.0|1.0|1.0	AO955_18890|100.0|1.0|1.0	L6B08_01325|100.0|1.0|1.0	L6A01_01325|100.0|1.0|1.0	I5K76_10855|100.0|1.0|1.0	I5L42_07750|99.4|1.0|1.0	APA44_13370|100.0|1.0|1.0	AO882_12445|100.0|1.0|1.0	I5J77_14520|100.0|1.0|1.0	L6B57_05705|100.0|1.0|1.0	L6B26_04565|100.0|1.0|1.0	BH596_07205|100.0|1.0|1.0	JEY13_01705|100.0|1.0|1.0	L6A07_01345|100.0|1.0|1.0	L3677_005355|100.0|1.0|1.0	DY932_02735|100.0|1.0|1.0	DY940_02735|100.0|1.0|1.0	AOA68_RS01555|100.0|1.0|1.0	NS57_RS12080|100.0|1.0|1.0	NCTC13628_01941|99.4|1.0|1.0	IPC241_02375|99.4|1.0|1.0	JHW37_01455|99.4|1.0|1.0	AOA67_RS01465|99.4|1.0|1.0	CRX61_RS19855|99.4|1.0|1.0	RNH99_06395|99.4|1.0|1.0	ODQ13_04570|99.4|1.0|1.0	FA227_22120|99.4|1.0|1.0	FA228_13160|99.4|1.0|1.0	IHMA87_00291|99.4|1.0|1.0	I5E49_09280|99.4|1.0|1.0	JEZ88_10240|99.4|1.0|1.0	I5R08_24285|99.4|1.0|1.0	I4944_16270|99.4|1.0|1.0	NIA61_002650|99.4|1.0|1.0	I5L13_23705|99.4|1.0|1.0	L6B76_05480|99.4|1.0|1.0	NIA64_000334|99.4|1.0|1.0	NS17_RS28940|99.4|1.0|1.0	P0F76_22785|99.4|1.0|1.0
415686	ABR83734.1	PSPA7_0406		PA0313|99.1|1.0|1.0	OH118_RS06710|100.0|1.0|1.0	OH117_RS14055|100.0|1.0|1.0	OH116_RS04050|100.0|1.0|1.0	OH115_RS05645|100.0|1.0|1.0	AO898_18660|100.0|1.0|1.0	DZ922_RS21370|100.0|1.0|1.0	AO896_17400|100.0|1.0|1.0	AO955_18895|100.0|1.0|1.0	L6B08_01330|100.0|1.0|1.0	L6A01_01330|100.0|1.0|1.0	I5K76_10850|100.0|1.0|1.0	I5L42_07755|100.0|1.0|1.0	APA44_13365|100.0|1.0|1.0	AO882_12450|100.0|1.0|1.0	I5J77_14525|100.0|1.0|1.0	L6B57_05710|100.0|1.0|1.0	L6B26_04570|100.0|1.0|1.0	BH596_07210|100.0|1.0|1.0	JEY13_01700|100.0|1.0|1.0	L6A07_01350|100.0|1.0|1.0	L3677_005356|100.0|1.0|1.0	DY932_02740|100.0|1.0|1.0	DY940_02740|100.0|1.0|1.0	AOA68_RS01560|100.0|1.0|1.0	NS57_RS12075|100.0|1.0|1.0	NCTC13628_01940|100.0|1.0|1.0	IPC241_02380|100.0|1.0|1.0	JHW37_01460|100.0|1.0|1.0	AOA67_RS01470|100.0|1.0|1.0	CRX61_RS19860|100.0|1.0|1.0	RNH99_06390|100.0|1.0|1.0	ODQ13_04565|100.0|1.0|1.0	FA227_22115|100.0|1.0|1.0	FA228_13165|100.0|1.0|1.0	IHMA87_00292|100.0|1.0|1.0	I5E49_09275|100.0|1.0|1.0	JEZ88_10245|100.0|1.0|1.0	I5R08_24290|100.0|1.0|1.0	I4944_16275|100.0|1.0|1.0	NIA61_002651|100.0|1.0|1.0	I5L13_23700|100.0|1.0|1.0	L6B76_05475|100.0|1.0|1.0	NIA64_000333|100.0|1.0|1.0	NS17_RS28945|100.0|1.0|1.0	P0F76_22780|100.0|1.0|1.0
416452	ABR85162.1	PSPA7_0407		PA0314|97.3|1.0|1.0	OH118_RS06715|100.0|1.0|1.0	OH117_RS14060|100.0|1.0|1.0	OH116_RS04045|100.0|1.0|1.0	OH115_RS05640|100.0|1.0|1.0	AO898_18655|100.0|1.0|1.0	DZ922_RS21365|100.0|1.0|1.0	AO896_17405|100.0|1.0|1.0	AO955_18900|100.0|1.0|1.0	L6B08_01335|100.0|1.0|1.0	L6A01_01335|100.0|1.0|1.0	I5K76_10845|100.0|1.0|1.0	I5L42_07760|100.0|1.0|1.0	APA44_13360|100.0|1.0|1.0	AO882_12455|100.0|1.0|1.0	I5J77_14530|100.0|1.0|1.0	L6B57_05715|100.0|1.0|1.0	L6B26_04575|100.0|1.0|1.0	BH596_07215|100.0|1.0|1.0	JEY13_01695|100.0|1.0|1.0	L6A07_01355|100.0|1.0|1.0	L3677_005357|99.6|1.0|1.0	DY932_02745|99.6|1.0|1.0	DY940_02745|99.6|1.0|1.0	AOA68_RS01565|99.6|1.0|1.0	NS57_RS12070|99.6|1.0|1.0	NCTC13628_01939|100.0|1.0|1.0	IPC241_02385|100.0|1.0|1.0	JHW37_01465|100.0|1.0|1.0	AOA67_RS01475|100.0|1.0|1.0	CRX61_RS19865|100.0|1.0|1.0	RNH99_06385|100.0|1.0|1.0	ODQ13_04560|100.0|1.0|1.0	FA227_22110|100.0|1.0|1.0	FA228_13170|100.0|1.0|1.0	IHMA87_00293|100.0|1.0|1.0	I5E49_09270|100.0|1.0|1.0	JEZ88_10250|100.0|1.0|1.0	I5R08_24295|100.0|1.0|1.0	I4944_16280|100.0|1.0|1.0	NIA61_002652|100.0|1.0|1.0	I5L13_23695|100.0|1.0|1.0	L6B76_05470|100.0|1.0|1.0	NIA64_000332|100.0|1.0|1.0	NS17_RS28950|100.0|1.0|1.0	P0F76_22775|100.0|1.0|1.0
417514	ABR82368.1	PSPA7_0408		PA0315|100.0|1.0|1.0	OH118_RS06720|100.0|1.0|1.0	OH117_RS14065|100.0|1.0|1.0	OH116_RS04040|100.0|1.0|1.0	OH115_RS05635|100.0|1.0|1.0	AO898_18650|100.0|1.0|1.0	DZ922_RS21360|100.0|1.0|1.0	AO896_17410|100.0|1.0|1.0	AO955_18905|100.0|1.0|1.0	L6B08_01340|99.3|1.0|1.0	L6A01_01340|99.3|1.0|1.0	I5K76_10840|97.9|1.0|1.0	I5L42_07765|98.6|1.0|1.0	APA44_13355|99.3|1.0|1.0	AO882_12460|99.3|1.0|1.0	I5J77_14535|99.3|1.0|1.0	L6B57_05720|99.3|1.0|1.0	L6B26_04580|99.3|1.0|1.0	BH596_07220|99.3|1.0|1.0	JEY13_01690|99.3|1.0|1.0	L6A07_01360|99.3|1.0|1.0	L3677_005358|99.3|1.0|1.0	DY932_02750|99.3|1.0|1.0	DY940_02750|99.3|1.0|1.0	AOA68_RS01570|99.3|1.0|1.0	NS57_RS12065|99.3|1.0|1.0	NCTC13628_01938|99.3|1.0|1.0	IPC241_02390|99.3|1.0|1.0	JHW37_01470|99.3|1.0|1.0	AOA67_RS01480|99.3|1.0|1.0	CRX61_RS19870|99.3|1.0|1.0	RNH99_06380|99.3|1.0|1.0	ODQ13_04555|99.3|1.0|1.0	FA227_22105|99.3|1.0|1.0	FA228_13175|99.3|1.0|1.0	IHMA87_00294|99.3|1.0|1.0	I5E49_09265|99.3|1.0|1.0	JEZ88_10255|99.3|1.0|1.0	I5R08_24300|99.3|1.0|1.0	I4944_16285|99.3|1.0|1.0	NIA61_002653|99.3|1.0|1.0	I5L13_23690|99.3|1.0|1.0	L6B76_05465|99.3|1.0|1.0	NIA64_000331|99.3|1.0|1.0	NS17_RS28955|99.3|1.0|1.0	P0F76_22770|99.3|1.0|1.0
418009	ABR86070.1	PSPA7_0409		PA0316|100.0|1.0|1.0	OH118_RS06725|100.0|1.0|1.0	OH117_RS14070|100.0|1.0|1.0	OH116_RS04035|100.0|1.0|1.0	OH115_RS05630|100.0|1.0|1.0	AO898_18645|100.0|1.0|1.0	DZ922_RS21355|100.0|1.0|1.0	AO896_17415|100.0|1.0|1.0	AO955_18910|100.0|1.0|1.0	L6B08_01345|100.0|1.0|1.0	L6A01_01345|100.0|1.0|1.0	I5K76_10835|100.0|1.0|1.0	I5L42_07770|100.0|1.0|1.0	APA44_13350|100.0|1.0|1.0	AO882_12465|100.0|1.0|1.0	I5J77_14540|100.0|1.0|1.0	L6B57_05725|99.8|1.0|1.0	L6B26_04585|99.8|1.0|1.0	BH596_07225|99.8|1.0|1.0	JEY13_01685|99.8|1.0|1.0	L6A07_01365|100.0|1.0|1.0	L3677_005359|100.0|1.0|1.0	DY932_02755|100.0|1.0|1.0	DY940_02755|100.0|1.0|1.0	AOA68_RS01575|100.0|1.0|1.0	NS57_RS12060|100.0|1.0|1.0	NCTC13628_01937|100.0|1.0|1.0	IPC241_02395|100.0|1.0|1.0	JHW37_01475|100.0|1.0|1.0	AOA67_RS01485|100.0|1.0|1.0	CRX61_RS19875|100.0|1.0|1.0	RNH99_06375|100.0|1.0|1.0	ODQ13_04550|100.0|1.0|1.0	FA227_22100|100.0|1.0|1.0	FA228_13180|100.0|1.0|1.0	IHMA87_00295|100.0|1.0|1.0	I5E49_09260|100.0|1.0|1.0	JEZ88_10260|100.0|1.0|1.0	I5R08_24305|100.0|1.0|1.0	I4944_16290|100.0|1.0|1.0	NIA61_002654|100.0|1.0|1.0	I5L13_23685|100.0|1.0|1.0	L6B76_05460|100.0|1.0|1.0	NIA64_000330|100.0|1.0|1.0	NS17_RS28960|100.0|1.0|1.0	P0F76_22765|100.0|1.0|1.0
419442	ABR85896.1	PSPA7_0410		PA0317|99.4|1.0|1.0	OH118_RS06730|100.0|1.0|1.0	OH117_RS14075|100.0|1.0|1.0	OH116_RS04030|100.0|1.0|1.0	OH115_RS05625|100.0|1.0|1.0	AO898_18640|100.0|1.0|1.0	DZ922_RS21350|100.0|1.0|1.0	AO896_17420|100.0|1.0|1.0	AO955_18915|100.0|1.0|1.0	L6B08_01350|100.0|1.0|1.0	L6A01_01350|100.0|1.0|1.0	I5K76_10830|100.0|1.0|1.0	I5L42_07775|100.0|1.0|1.0	APA44_13345|100.0|1.0|1.0	AO882_12470|100.0|1.0|1.0	I5J77_14545|100.0|1.0|1.0	L6B57_05730|100.0|1.0|1.0	L6B26_04590|100.0|1.0|1.0	BH596_07230|100.0|1.0|1.0	JEY13_01680|100.0|1.0|1.0	L6A07_01370|100.0|1.0|1.0	L3677_005360|100.0|1.0|1.0	DY932_02760|100.0|1.0|1.0	DY940_02760|100.0|1.0|1.0	AOA68_RS01580|100.0|1.0|1.0	NS57_RS12055|100.0|1.0|1.0	NCTC13628_01935|99.8|1.0|1.0	IPC241_02400|99.8|1.0|1.0	JHW37_01480|99.8|1.0|1.0	AOA67_RS01490|99.8|1.0|1.0	CRX61_RS19880|99.8|1.0|1.0	RNH99_06370|99.8|1.0|1.0	ODQ13_04545|99.8|1.0|1.0	FA227_22095|99.8|1.0|1.0	FA228_13185|99.8|1.0|1.0	IHMA87_00297|99.8|1.0|1.0	I5E49_09255|99.8|1.0|1.0	JEZ88_10265|99.8|1.0|1.0	I5R08_24310|99.8|1.0|1.0	I4944_16295|99.8|1.0|1.0	NIA61_002655|99.8|1.0|1.0	I5L13_23680|99.8|1.0|1.0	L6B76_05455|100.0|1.0|1.0	NIA64_000329|100.0|1.0|1.0	NS17_RS28965|99.6|1.0|1.0	P0F76_22760|99.6|1.0|1.0
420928	ABR86841.1	PSPA7_0411		PA0318|95.9|1.0|1.0	OH118_RS06735|100.0|1.0|1.0	OH117_RS14080|100.0|1.0|1.0	OH116_RS04025|100.0|1.0|1.0	OH115_RS05620|100.0|1.0|1.0	AO898_18635|100.0|1.0|1.0	DZ922_RS21345|100.0|1.0|1.0	AO896_17425|100.0|1.0|1.0	AO955_18920|100.0|1.0|1.0	L6B08_01355|99.5|1.0|1.0	L6A01_01355|99.5|1.0|1.0	I5K76_10825|99.5|1.0|1.0	I5L42_07780|99.5|1.0|1.0	APA44_13340|99.5|1.0|1.0	AO882_12475|99.5|1.0|1.0	I5J77_14550|99.5|1.0|1.0	L6B57_05735|99.5|1.0|1.0	L6B26_04595|99.5|1.0|1.0	BH596_07235|99.5|1.0|1.0	JEY13_01675|99.5|1.0|1.0	L6A07_01375|99.5|1.0|1.0	L3677_005361|99.5|1.0|1.0	DY932_02765|100.0|1.0|1.0	DY940_02765|100.0|1.0|1.0	AOA68_RS01585|100.0|1.0|1.0	NS57_RS12050|100.0|1.0|1.0	NCTC13628_01934|99.1|1.0|1.0	IPC241_02405|99.1|1.0|1.0	JHW37_01485|99.1|1.0|1.0	AOA67_RS01495|99.1|1.0|1.0	CRX61_RS19885|99.1|1.0|1.0	RNH99_06365|99.1|1.0|1.0	ODQ13_04540|99.5|1.0|1.0	FA227_22090|99.5|1.0|1.0	FA228_13190|99.5|1.0|1.0	IHMA87_00298|99.5|1.0|1.0	I5E49_09250|99.5|1.0|1.0	JEZ88_10270|99.5|1.0|1.0	I5R08_24315|99.5|1.0|1.0	I4944_16300|99.5|1.0|1.0	NIA61_002656|99.5|1.0|1.0	I5L13_23675|99.5|1.0|1.0	L6B76_05450|99.5|1.0|1.0	NIA64_000328|99.1|1.0|1.0	NS17_RS28970|99.5|1.0|1.0	P0F76_22755|99.5|1.0|1.0
421749	ABR85845.1	PSPA7_0412		PA0319|96.8|0.94|1.0	OH118_RS06740|100.0|0.94|1.0	OH117_RS14085|100.0|0.94|1.0	OH116_RS04020|100.0|0.94|1.0	OH115_RS05615|100.0|0.94|1.0	AO898_18630|100.0|0.94|1.0	DZ922_RS21340|100.0|0.94|1.0	AO896_17430|100.0|0.94|1.0	AO955_18925|100.0|0.94|1.0	L6B08_01360|100.0|0.94|1.0	L6A01_01360|100.0|0.94|1.0	I5K76_10820|99.4|0.94|1.0	I5L42_07785|99.7|0.94|1.0	APA44_13335|99.7|0.94|1.0	AO882_12480|99.7|0.94|1.0	I5J77_14555|99.7|0.94|1.0	L6B57_05740|99.7|0.94|1.0	L6B26_04600|99.7|0.94|1.0	BH596_07240|99.7|1.0|1.0	JEY13_01670|99.7|0.94|1.0	L6A07_01380|99.7|0.94|1.0	L3677_005362|100.0|0.94|1.0	DY932_02770|99.7|0.94|1.0	DY940_02770|99.7|0.94|1.0	AOA68_RS01590|99.7|0.94|1.0	NS57_RS12045|99.7|0.94|1.0	NCTC13628_01933|98.4|1.0|1.0	IPC241_02410|98.4|0.94|1.0	JHW37_01490|98.4|0.94|1.0	AOA67_RS01500|98.4|0.94|1.0	CRX61_RS19890|98.4|0.94|1.0	RNH99_06360|98.4|0.94|1.0	ODQ13_04535|99.0|0.94|1.0	FA227_22085|99.0|0.94|1.0	FA228_13195|99.0|0.94|1.0	IHMA87_00299|99.0|1.0|1.0	I5E49_09245|99.0|0.94|1.0	JEZ88_10275|99.0|0.94|1.0	I5R08_24320|99.0|0.94|1.0	I4944_16305|99.0|0.94|1.0	NIA61_002657|99.0|0.94|1.0	I5L13_23670|99.0|0.94|1.0	L6B76_05445|99.0|0.94|1.0	NIA64_000327|98.7|0.94|1.0	NS17_RS28975|99.0|0.94|1.0	P0F76_22750|99.0|0.94|1.0
422765	ABR85664.1	PSPA7_0413		PA0320|99.1|1.0|1.0	OH118_RS06745|100.0|1.0|1.0	OH117_RS14090|100.0|1.0|1.0	OH116_RS04015|100.0|1.0|1.0	OH115_RS05610|100.0|1.0|1.0	AO898_18625|100.0|1.0|1.0	DZ922_RS21335|100.0|1.0|1.0	AO896_17435|100.0|1.0|1.0	AO955_18930|100.0|1.0|1.0	L6B08_01365|99.1|1.0|1.0	L6A01_01365|99.1|1.0|1.0	I5K76_10815|98.3|1.0|1.0	I5L42_07790|96.6|1.0|1.0	APA44_13330|98.3|1.0|1.0	AO882_12485|98.3|1.0|1.0	I5J77_14560|98.3|1.0|1.0	L6B57_05745|98.3|1.0|1.0	L6B26_04605|98.3|1.0|1.0	BH596_07245|98.3|1.0|1.0	JEY13_01665|98.3|1.0|1.0	L6A07_01385|98.3|1.0|1.0	L3677_005363|99.1|1.0|1.0	DY932_02775|99.1|1.0|1.0	DY940_02775|99.1|1.0|1.0	AOA68_RS01595|99.1|1.0|1.0	NS57_RS12040|99.1|1.0|1.0	NCTC13628_01932|99.1|1.0|1.0	IPC241_02415|99.1|1.0|1.0	JHW37_01495|99.1|1.0|1.0	AOA67_RS01505|99.1|1.0|1.0	CRX61_RS19895|99.1|1.0|1.0	RNH99_06355|99.1|1.0|1.0	ODQ13_04530|99.1|1.0|1.0	FA227_22080|99.1|1.0|1.0	FA228_13200|99.1|1.0|1.0	IHMA87_00300|99.1|1.0|1.0	I5E49_09240|99.1|1.0|1.0	JEZ88_10280|99.1|1.0|1.0	I5R08_24325|99.1|1.0|1.0	I4944_16310|99.1|1.0|1.0	NIA61_002658|99.1|1.0|1.0	I5L13_23665|99.1|1.0|1.0	L6B76_05440|99.1|1.0|1.0	NIA64_000326|99.1|1.0|1.0	NS17_RS28980|99.1|1.0|1.0	P0F76_22745|99.1|1.0|1.0
423196	ABR82793.1	PSPA7_0414		PA0321|95.9|1.0|1.0	OH118_RS06750|100.0|1.0|1.0	OH117_RS14095|100.0|1.0|1.0	OH116_RS04010|100.0|1.0|1.0	OH115_RS05605|100.0|1.0|1.0	AO898_18620|100.0|1.0|1.0	DZ922_RS21330|100.0|1.0|1.0	AO896_17440|100.0|1.0|1.0	AO955_18935|100.0|1.0|1.0	L6B08_01370|99.4|1.0|1.0	L6A01_01370|99.4|1.0|1.0	I5K76_10810|99.1|1.0|1.0	I5L42_07795|98.3|1.0|1.0	APA44_13325|99.4|1.0|1.0	AO882_12490|99.4|1.0|1.0	I5J77_14565|99.4|1.0|1.0	L6B57_05750|99.4|1.0|1.0	L6B26_04610|99.4|1.0|1.0	BH596_07250|99.4|1.0|1.0	JEY13_01660|99.4|1.0|1.0	L6A07_01390|99.4|1.0|1.0	L3677_005364|99.4|1.0|1.0	DY932_02780|99.4|1.0|1.0	DY940_02780|99.4|1.0|1.0	AOA68_RS01600|99.4|1.0|1.0	NS57_RS12035|99.4|1.0|1.0	NCTC13628_01930|99.3|0.89|0.82	IPC241_02420|99.1|1.0|1.0	JHW37_01500|99.1|1.0|1.0	AOA67_RS01510|99.1|1.0|1.0	CRX61_RS19900|99.1|1.0|1.0	RNH99_06350|99.1|1.0|1.0	ODQ13_04525|99.1|1.0|1.0	FA227_22075|99.1|1.0|1.0	FA228_13205|99.1|1.0|1.0	IHMA87_00301|99.1|1.0|1.0	I5E49_09235|99.1|1.0|1.0	JEZ88_10285|99.1|1.0|1.0	I5R08_24330|99.1|1.0|1.0	I4944_16315|99.1|1.0|1.0	NIA61_002659|99.1|1.0|1.0	I5L13_23660|99.1|1.0|1.0	L6B76_05435|99.1|1.0|1.0	NIA64_000325|99.4|1.0|1.0	NS17_RS28985|99.1|1.0|1.0	P0F76_22740|99.1|1.0|1.0
424246	ABR84711.1	PSPA7_0415		PA0322|96.3|1.0|1.0	OH118_RS06755|100.0|1.0|1.0	OH117_RS14100|100.0|1.0|1.0	OH116_RS04005|100.0|1.0|1.0	OH115_RS05600|100.0|1.0|1.0	AO898_18615|100.0|1.0|1.0	DZ922_RS21325|100.0|1.0|1.0	AO896_17445|100.0|1.0|1.0	AO955_18940|100.0|1.0|1.0	L6B08_01375|99.8|1.0|1.0	L6A01_01375|99.8|1.0|1.0	I5K76_10805|99.6|1.0|1.0	I5L42_07800|100.0|1.0|1.0	APA44_13320|100.0|1.0|1.0	AO882_12495|100.0|1.0|1.0	I5J77_14570|100.0|1.0|1.0	L6B57_05755|100.0|1.0|1.0	L6B26_04615|100.0|1.0|1.0	BH596_07255|100.0|1.0|1.0	JEY13_01655|100.0|1.0|1.0	L6A07_01395|99.8|1.0|1.0	L3677_005365|100.0|1.0|1.0	DY932_02785|99.8|1.0|1.0	DY940_02785|99.8|1.0|1.0	AOA68_RS01605|99.8|1.0|1.0	NS57_RS12030|99.8|1.0|1.0	NCTC13628_01929|100.0|1.0|1.0	IPC241_02425|100.0|1.0|1.0	JHW37_01505|100.0|1.0|1.0	AOA67_RS01515|100.0|1.0|1.0	CRX61_RS19905|100.0|1.0|1.0	RNH99_06345|100.0|1.0|1.0	ODQ13_04520|100.0|1.0|1.0	FA227_22070|100.0|1.0|1.0	FA228_13210|100.0|1.0|1.0	IHMA87_00302|100.0|1.0|1.0	I5E49_09230|100.0|1.0|1.0	JEZ88_10290|100.0|1.0|1.0	I5R08_24335|100.0|1.0|1.0	I4944_16320|100.0|1.0|1.0	NIA61_002660|100.0|1.0|1.0	I5L13_23655|100.0|1.0|1.0	L6B76_05430|99.6|1.0|1.0	NIA64_000324|99.6|1.0|1.0	NS17_RS28990|99.8|1.0|1.0	P0F76_22735|99.8|1.0|1.0
426440	ABR81679.1	PSPA7_0418		PA0327|97.2|1.0|1.0	OH118_RS06765|100.0|1.0|1.0	OH117_RS14110|100.0|1.0|1.0	OH116_RS03995|100.0|1.0|1.0	OH115_RS05590|100.0|1.0|1.0	AO898_18605|100.0|1.0|1.0	DZ922_RS21315|100.0|1.0|1.0	AO896_17455|100.0|1.0|1.0	AO955_18950|100.0|1.0|1.0	L6B08_01385|100.0|1.0|1.0	L6A01_01385|99.1|1.0|1.01	I5K76_10795|99.4|1.0|1.0	I5L42_07810|99.7|1.0|1.0	APA44_13310|100.0|1.0|1.0	AO882_12505|100.0|1.0|1.0	I5J77_14580|100.0|1.0|1.0	L6B57_05770|100.0|1.0|1.0	L6B26_04630|100.0|1.0|1.0	BH596_07270|100.0|1.0|0.96	JEY13_01645|100.0|1.0|1.0	L6A07_01410|100.0|1.0|1.0	L3677_005367|100.0|1.0|1.0	DY932_02800|100.0|1.0|1.0	DY940_02800|100.0|1.0|1.0	AOA68_RS01615|100.0|1.0|1.0	NS57_RS12020|100.0|1.0|1.0	NCTC13628_01928|100.0|1.0|1.0	IPC241_02440|100.0|1.0|1.0	JHW37_01515|100.0|1.0|1.0	AOA67_RS01525|100.0|1.0|1.0	CRX61_RS19920|100.0|1.0|1.0	RNH99_06335|100.0|1.0|1.0	ODQ13_04510|100.0|1.0|1.0	FA227_22055|100.0|1.0|1.0	FA228_13225|100.0|1.0|1.0	IHMA87_00303|100.0|1.0|1.0	I5E49_09220|100.0|1.0|1.0	JEZ88_10300|100.0|1.0|1.0	I5R08_24345|100.0|1.0|1.0	I4944_16330|100.0|1.0|1.0	NIA61_002662|100.0|1.0|1.0	I5L13_23645|100.0|1.0|1.0	L6B76_05415|100.0|1.0|1.0	NIA64_000322|100.0|1.0|1.0	NS17_RS29000|100.0|1.0|1.0	P0F76_22725|100.0|1.0|1.0
427435	ABR83845.1	PSPA7_0419		PA0328|96.5|1.0|1.0	OH118_RS06770|100.0|1.0|1.0	OH117_RS14115|100.0|1.0|1.0	OH116_RS03990|100.0|1.0|1.0	OH115_RS05585|100.0|1.0|1.0	AO898_18600|100.0|1.0|1.0	DZ922_RS21310|100.0|1.0|1.0	AO896_17460|100.0|1.0|1.0	AO955_18955|100.0|1.0|1.0	L6B08_01390|99.7|1.0|1.0	L6A01_01390|99.7|1.0|1.0	I5K76_10790|98.8|1.0|1.0	I5L42_07815|98.8|1.0|1.0	APA44_13305|99.7|1.0|1.0	AO882_12510|99.7|1.0|1.0	I5J77_14585|99.7|1.0|1.0	L6B57_05775|99.7|1.0|1.0	L6B26_04635|99.7|1.0|1.0	BH596_07275|99.7|1.0|1.0	JEY13_01640|99.7|1.0|1.0	L6A07_01415|99.7|1.0|1.0	L3677_005368|100.0|1.0|1.0	DY932_02805|99.5|1.0|1.0	DY940_02805|99.5|1.0|1.0	AOA68_RS01620|99.5|1.0|1.0	NS57_RS12015|99.5|1.0|1.0	NCTC13628_01927|99.4|0.98|1.0	IPC241_02445|99.4|1.0|1.0	JHW37_01520|99.4|1.0|1.0	AOA67_RS01530|99.4|1.0|1.0	CRX61_RS19925|99.4|1.0|1.0	RNH99_06330|99.4|1.0|1.0	ODQ13_04505|99.7|1.0|1.0	FA227_22050|99.7|1.0|1.0	FA228_13230|99.7|1.0|1.0	IHMA87_00304|99.7|0.98|1.0	I5E49_09215|99.7|1.0|1.0	JEZ88_10305|99.7|1.0|1.0	I5R08_24350|99.7|1.0|1.0	I4944_16335|99.7|1.0|1.0	NIA61_002663|99.7|1.0|1.0	I5L13_23640|99.7|1.0|1.0	L6B76_05410|99.1|1.0|1.0	NIA64_000321|99.5|1.0|1.0	NS17_RS29005|99.2|1.0|1.0	P0F76_22720|99.2|1.0|1.0
429669	ABR85205.1	PSPA7_0420		-	OH118_RS31355|100.0|1.0|1.0	OH117_RS30910|100.0|1.0|1.0	OH116_RS31650|100.0|1.0|1.0	OH115_RS31410|100.0|1.0|1.0	AO898_18595|100.0|1.0|1.0	DZ922_RS30425|100.0|1.0|1.0	AO896_17465|100.0|1.0|1.0	AO955_18960|100.0|1.0|1.0	L6B08_01395|95.9|1.0|1.0	L6A01_01395|95.9|1.0|1.0	I5K76_10785|99.6|1.0|1.0	I5L42_07820|99.2|1.0|1.0	APA44_13300|99.6|1.0|1.0	AO882_12515|99.6|1.0|1.0	I5J77_14590|99.6|1.0|1.0	L6B57_05780|99.6|1.0|1.0	L6B26_04640|99.6|1.0|1.0	BH596_07280|99.6|1.0|1.0	JEY13_01635|99.6|1.0|1.0	L6A07_01420|99.6|1.0|1.0	L3677_005369|95.9|1.0|1.0	DY932_02810|97.9|1.0|1.0	DY940_02810|97.9|1.0|1.0	AOA68_RS31365|97.9|1.0|1.0	NS57_RS35145|97.9|1.0|1.0	-	-	-	-	-	-	-	FA227_22045|100.0|1.0|1.0	FA228_13235|100.0|1.0|1.0	IHMA87_00305|100.0|1.0|1.0	I5E49_09210|100.0|1.0|1.0	JEZ88_10310|100.0|1.0|1.0	I5R08_24355|100.0|1.0|1.0	I4944_16340|100.0|1.0|1.0	NIA61_002664|100.0|1.0|1.0	I5L13_23635|100.0|1.0|1.0	L6B76_05405|100.0|1.0|1.0	NIA64_000320|99.2|1.0|1.0	NS17_RS29010|99.6|1.0|1.0	P0F76_22715|99.6|1.0|1.0
[truncated: 5,590 more rows]
[truncated: 40 more columns]
