# Supplementary material for: Comparative genomics of Pseudomonas paraeruginosa
Source: J Bacteriol. 2025 Jul 25;207(8):e00149-25. doi: 10.1128/jb.00149-25 (PMC12369383; doi:10.1128/jb.00149-25)
Supplement: Table S2 — Large genome insertions in P. paraeruginosa strains [file jb.00149-25-s0004.xlsx]

## Sheet: Sheet1
	PA7 RGP7 ICE	Zw26 RGP5 ICE	AZPAE15042 RGP29 ICE	AZPAE15042 RGP28 ICE	AR441 RGP56 ICE	Dit island	Dit island	CRISPR-Cas type
			X with Cu++ res. module			group	RGP
			O without
PA7	X
pae413	X
pae832	X
pae802	X
pae815	X
WH-SGI-V-07072	X
PABL043	X
WH-SGI-V-07064	X
WH-SGI-V-07370	X
14ARS_NKI0055								I-f
14ARS-STU0205								I-f
PSA00588	X		X					I-f
PSA00579	X		X					I-f
WH-SGI-V-07618	X		X			A	RGP29	I-f
WH-SGI-V-07055	X		X			A	RGP29	I-f
PSA00730	X					A	RGP29	I-f
13ARS_VSM0177	X					A	RGP29	I-f
13ARS_VSM0105	X					A	RGP29	I-f
515477°	X					A	RGP29	I-f
PSA01132						A	RGP29	I-f
14ARS-GMH0014	X			X		A	RGP27	I-f
20DM006058	X
MRSN8141	X		O	X
MRSN6241	X		O	X
EML528	X		O
AZPAE14941	X			X
NCTC13628	X		O
AUS217	X
A39-1	X		O
EML548	X		O
ATCC_9027	X		O
PaG5	X		O
Pa5196	X							I-f
PSA-BAB-IMI-102527	X		X	X				I-f
PSA-BAB-IMI-102528	X		X	X				I-f
AZPAE15042	X		X	X				I-f
PSA00066	X			X				I-f
PSA00985	X		X	X				I-f
PSA00922	X		X	X				I-f
PSA00320	X		X	X				I-f
ARLG-10319	X		X	X				I-f
PSA00554	X		X	X				I-f
13ARS-BGH0067	X
ARLG-10516	X					A	RGP29
AZPAE14901	X					B	?	I-f
MAZ105	X							I-f
EML1796	X
NCGM2990	X
Zw26	X	X
EML1794	X	X
EML1795	X	X
WH-SGI-V-07165	X					B	?
AR441					X	B	RGP6
AR_0356					X	B	RGP6
WH-SGI-V-07287	X					A	RGP27	I-e
LMG5031	X					A	RGP27	I-e
ATCC_33359	X					B	?
EML545	X					B	?
PSA00043	X
WH-SGI-V-07261	X
EML1793	X			X
MRSN3705	X
WH-SGI-V-07234	X
CLJ1						C	RGP27
CLJ3						C	RGP27
PSA00407
PSA00464
PSA00465
CR1								I-f
SSI_PA24	X							I-f
paerg007	X							I-f
14ARS-EVR0071	X							I-f
AUS483	X							I-f
MIN-137	X							I-f
ESP077	X							I-f
PSA00304	X							I-f
ARLG-9239	X			X				I-f
PSA00944	X							I-f
NMI5282/13	X							I-f
PSA00486	X							I-f
PSA00289	X							I-f
PSA00358	X							I-f
